# Supplementary material for: Genome-wide association study on soybean canopy wilting under drought stress conditions in a rainout-shelter greenhouse
Source: Front Plant Sci. 2026 Jun 9;17:1840313. doi: 10.3389/fpls.2026.1840313 (PMC13287008; doi:10.3389/fpls.2026.1840313)
Supplement: Supplementary file 10 [file DataSheet1.zip]

Archive with 1 entries (1 files):
- Genotype_data.csv
