# Supplementary material for: Genome-wide association study on soybean canopy wilting under drought stress conditions in a rainout-shelter greenhouse
Source: Front Plant Sci. 2026 Jun 9;17:1840313. doi: 10.3389/fpls.2026.1840313 (PMC13287008; doi:10.3389/fpls.2026.1840313)
Supplement: Supplementary file 10 [file DataSheet1.zip › Genotype_data.csv]

rs	alleles	chrom	pos	G1	G2	G3	G4	G5	G6	G7	G8	G9	G10	G11	G12	G13	G14	G15	G16	G17	G18	G19	G20	G21	G22	G23	G24	G25	G26	G27	G28	G29	G30	G31	G32	G33	G34	G35	G36	G37	G38	G39	G40	G41	G42	G43	G44	G45	G46
AX-90347236	G/A	1	46222	0	0	0	0	2	0	2	0	0	0	0	0	0	0	0	2	0	0	0	0	0	2	2	0	0	0	0	0	0	0	0	0	0	0	0	0	0	0	0	0	0	0	0	0	2	0
AX-90428338	A/G	1	61080	0	0	0	0	2	0	2	0	0	0	2	0	0	0	0	2	0	0	0	0	0	2	2	0	0	2	0	0	0	0	0	0	0	2	0	0	0	0	0	0	0	0	2	0	2	0
AX-90311697	A/G	1	61450	0	0	0	0	2	0	2	0	0	0	2	0	0	0	0	2	0	0	0	0	0	2	2	0	0	2	0	0	0	0	0	0	0	2	0	0	0	0	0	0	0	0	2	0	2	0
AX-90477458	A/G	1	92484	0	0	0	0	2	0	2	0	0	0	2	0	0	0	0	2	0	0	0	0	0	2	2	0	0	2	0	0	0	0	0	0	0	2	0	0	0	0	0	0	0	0	2	0	2	0
AX-90463169	A/G	1	93092	2	0	0	0	2	0	2	0	0	0	2	0	0	2	2	2	0	0	0	0	2	2	2	0	0	2	2	2	0	0	0	2	0	2	2	2	2	2	2	0	0	0	2	2	2	2
AX-90420961	A/G	1	93163	0	0	0	0	2	0	2	0	0	0	0	0	0	0	0	2	0	0	0	0	0	2	2	0	0	0	0	0	0	0	0	0	0	0	0	0	0	0	0	0	0	0	0	0	2	0
AX-90317850	G/A	1	93483	0	0	0	0	2	0	2	0	0	0	0	0	0	0	0	2	0	0	0	0	0	2	2	0	0	0	0	0	0	0	0	0	0	0	0	0	0	0	0	0	0	0	0	0	2	0
AX-90454172	G/A	1	94729	0	0	0	0	2	0	2	0	0	0	2	0	0	0	0	2	0	0	0	0	0	2	2	0	0	2	0	0	0	0	0	0	0	2	0	0	0	0	0	0	0	0	2	0	2	0
AX-90498080	G/A	1	106570	0	0	0	0	2	0	2	0	0	0	2	0	0	0	0	1	0	0	0	0	0	2	2	0	0	2	0	0	0	0	0	0	0	2	0	0	0	0	0	0	0	0	2	0	1	0
AX-90375930	G/A	1	121891	0	0	0	0	2	0	2	0	0	0	2	0	0	0	0	2	0	0	0	0	0	2	2	0	0	2	0	0	0	0	0	0	0	2	0	0	0	0	0	0	0	0	2	0	2	0
AX-90494267	C/A	1	131171	0	0	0	0	2	0	2	0	0	0	2	0	0	0	0	2	0	0	0	0	0	2	2	0	0	2	0	0	0	0	0	0	0	2	0	0	0	0	0	0	0	0	2	0	2	0
AX-90489894	T/G	1	187659	0	0	0	0	2	0	2	0	0	0	2	0	0	0	0	2	0	0	0	0	0	2	2	0	0	2	0	0	0	0	0	0	0	2	0	0	0	0	0	0	0	0	2	0	2	0
AX-90349388	G/A	1	225505	0	0	0	0	2	0	2	0	0	0	2	0	0	0	0	2	0	0	0	0	0	2	2	0	0	2	0	0	0	0	0	0	0	2	0	0	0	0	0	0	0	0	2	0	2	0
AX-90422497	C/T	1	228686	0	0	0	0	2	0	2	0	0	0	2	0	0	0	0	2	0	0	0	0	0	2	2	0	0	2	0	0	0	0	0	0	0	2	0	0	0	0	0	0	0	0	2	0	2	0
AX-90330914	A/G	1	229557	0	0	0	0	2	0	2	0	0	0	2	0	0	0	0	2	0	0	0	0	0	2	2	0	0	2	0	0	0	0	0	0	0	2	0	0	0	0	0	0	0	0	2	0	2	0
AX-90329849	C/T	1	229931	0	0	0	0	2	0	2	0	0	0	2	0	0	0	0	2	0	0	0	0	0	2	2	0	0	2	0	0	0	0	0	0	0	2	0	0	0	0	0	0	0	0	2	0	2	0
AX-90324119	G/A	1	229974	0	0	0	0	2	0	2	0	0	0	2	0	0	0	0	2	0	0	0	0	0	2	2	0	0	2	0	0	0	0	0	0	0	2	0	0	0	0	0	0	0	0	2	0	2	0
AX-90342970	C/A	1	240086	2	0	0	0	0	0	0	0	0	0	0	0	0	2	2	0	0	0	0	0	2	0	0	0	0	0	2	2	0	0	0	0	0	0	0	2	2	2	2	0	0	0	0	2	0	2
AX-90466517	C/G	1	270202	0	0	0	0	0	0	0	0	0	0	2	0	0	0	0	0	0	0	0	0	0	0	0	0	0	2	0	0	0	0	0	0	0	2	0	0	0	0	0	0	0	0	2	0	0	0
AX-90491991	C/A	1	271496	0	0	0	0	0	0	0	0	0	0	2	0	0	0	0	0	0	0	0	0	0	0	0	0	0	2	0	0	0	0	0	0	0	2	0	0	0	0	0	0	0	0	2	0	0	0
AX-90404657	G/T	1	283533	0	2	2	2	0	2	0	0	2	0	0	0	0	0	0	0	0	0	2	0	0	0	0	2	2	0	0	0	0	0	0	0	0	0	0	0	0	0	0	0	0	2	0	0	0	0
AX-90335210	C/G	1	284563	0	2	2	2	0	2	0	0	2	0	2	0	0	2	0	0	0	0	2	0	0	0	0	2	2	0	0	0	0	0	0	0	0	2	0	0	0	0	0	0	0	2	0	0	0	0
AX-90473451	C/T	1	286237	0	2	2	2	0	2	0	0	2	0	0	0	0	0	0	0	0	0	2	0	0	0	0	2	2	0	0	0	0	0	0	0	0	0	0	0	0	0	0	0	0	2	0	0	0	0
AX-90361901	T/C	1	286640	0	2	2	2	0	2	0	0	2	0	0	0	0	0	0	0	0	0	2	0	0	0	0	2	2	0	0	0	0	0	0	0	0	0	0	0	0	0	0	0	0	2	0	0	0	0
AX-90333536	T/C	1	291992	0	2	2	2	0	2	0	0	2	0	2	0	0	2	0	0	0	0	2	0	0	0	0	2	2	2	0	0	0	0	0	0	0	2	0	0	0	0	0	0	0	2	2	0	0	0
AX-90308328	A/G	1	293924	0	2	2	2	0	2	0	0	2	0	2	0	0	2	0	0	0	0	2	0	0	0	0	2	2	2	0	0	0	0	0	0	0	2	0	0	0	0	0	0	0	2	2	0	0	0
AX-90517775	T/C	1	305676	0	0	0	0	0	0	0	0	0	0	2	0	0	2	0	0	0	0	0	0	0	0	0	0	0	2	0	0	0	0	0	0	0	2	0	0	0	0	0	0	0	0	2	0	0	0
AX-90492134	T/A	1	307507	0	0	0	0	2	0	0	0	0	0	2	0	0	2	0	0	0	0	0	0	0	2	2	0	0	2	0	0	0	0	0	0	0	2	0	0	0	0	0	0	0	0	2	0	2	0
AX-90329440	A/G	1	307796	0	0	0	0	2	0	0	0	0	0	2	0	0	2	0	0	0	0	0	0	0	2	2	0	0	2	0	0	0	0	0	0	0	2	0	0	0	0	0	0	0	0	2	0	2	0
AX-90494094	A/C	1	313262	0	0	0	0	0	0	0	0	0	0	2	0	0	2	0	0	0	0	0	0	0	0	0	0	0	2	0	0	0	0	0	0	0	2	0	0	0	0	0	0	0	0	2	0	0	0
AX-90390985	A/C	1	318908	0	0	0	0	0	0	0	0	0	0	2	0	0	2	0	0	0	0	0	0	0	0	0	0	0	2	0	0	0	0	0	0	0	2	0	0	0	0	0	0	0	0	2	0	0	0
AX-90453258	T/C	1	322148	0	0	0	0	0	0	0	0	0	0	2	0	0	2	0	0	0	0	0	0	0	0	0	0	0	2	0	0	0	0	0	0	0	2	0	0	0	0	0	0	0	0	2	0	0	0
AX-90320972	T/A	1	330448	0	0	0	0	0	0	0	0	0	0	2	0	0	2	0	0	0	0	0	0	0	0	0	0	0	2	0	0	0	0	0	0	0	2	0	0	0	0	0	0	0	0	2	0	0	0
AX-90488409	C/T	1	330491	0	0	0	0	0	0	0	0	0	0	2	0	0	2	0	0	0	0	0	0	0	0	0	0	0	2	0	0	0	0	0	0	0	2	0	0	0	0	0	0	0	0	2	0	0	0
AX-90359194	C/A	1	330752	0	0	0	0	0	0	0	0	0	0	2	0	0	2	0	0	0	0	0	0	0	0	0	0	0	2	0	0	0	0	0	0	0	2	0	0	0	0	0	0	0	0	2	0	0	0
AX-90405080	C/T	1	335797	0	0	0	0	0	0	0	0	0	0	2	0	0	2	0	0	0	0	0	0	0	0	0	0	0	2	0	0	0	0	0	0	0	2	0	0	0	0	0	0	0	0	2	0	0	0
AX-90432064	A/G	1	342857	0	0	0	0	0	0	0	0	0	0	2	0	0	2	0	0	0	0	0	0	0	0	0	0	0	2	0	0	0	0	0	0	2	2	0	0	0	0	0	0	0	0	2	0	0	0
AX-90363403	T/C	1	343030	0	0	0	0	0	0	0	0	0	0	2	0	0	2	0	0	0	0	0	0	0	0	0	0	0	2	0	0	0	0	0	0	2	2	0	0	0	0	0	0	0	0	2	0	0	0
AX-90372355	G/T	1	346332	0	0	0	0	0	0	0	0	0	0	2	0	0	2	0	0	0	0	0	0	0	0	0	0	0	0	0	0	0	0	0	0	2	2	0	0	0	0	0	0	0	0	2	0	0	0
AX-90514641	C/T	1	347874	0	0	0	0	0	0	0	0	0	0	2	0	0	2	0	0	0	0	0	0	0	0	0	0	0	2	0	0	0	0	0	0	2	2	0	0	0	0	0	0	0	0	2	0	0	0
AX-90328067	A/G	1	368997	0	0	0	0	0	0	0	0	0	0	2	0	0	2	0	0	0	0	0	0	0	0	0	0	0	0	0	0	0	0	0	0	2	2	0	0	0	0	0	0	0	0	0	0	0	0
AX-90465314	A/G	1	369149	0	0	0	0	0	0	0	0	0	0	2	0	0	2	0	0	0	0	0	0	0	0	0	0	0	2	0	0	0	0	0	0	2	2	0	0	0	0	0	0	0	0	0	0	0	0
AX-90350333	A/G	1	371501	0	0	0	0	0	0	0	0	0	0	2	0	0	2	0	0	0	0	0	0	0	0	0	0	0	2	0	0	0	0	0	0	2	2	0	0	0	0	0	0	0	0	0	0	0	0
AX-90523832	C/T	1	377146	0	0	0	0	0	0	0	0	0	0	2	0	0	2	0	0	0	0	0	0	0	0	0	0	0	2	0	0	0	0	0	0	2	2	0	0	0	0	0	0	0	0	0	0	0	0
AX-90336066	A/G	1	380567	0	0	0	0	0	0	0	0	0	0	2	0	0	2	0	0	0	0	0	0	0	0	0	0	0	0	0	0	0	0	0	0	2	2	0	0	0	0	0	0	0	0	0	0	0	0
AX-90458755	G/A	1	381218	0	0	0	0	0	0	0	0	0	0	2	0	0	2	0	0	0	0	0	0	0	0	0	0	0	0	0	0	0	0	0	0	2	2	0	0	0	0	0	0	0	0	0	0	0	0
AX-90442361	C/T	1	382778	0	0	0	0	0	0	0	0	0	0	2	0	0	2	0	0	0	0	0	0	0	0	0	0	0	0	0	0	0	0	0	0	2	2	0	0	0	0	0	0	0	0	0	0	0	0
AX-90450473	G/T	1	382825	2	0	0	2	2	0	2	2	0	0	0	0	2	0	0	0	2	2	0	2	2	2	2	0	0	0	2	2	2	2	2	0	0	0	0	2	2	2	2	2	2	0	0	2	0	2
AX-90319167	T/G	1	385743	2	0	0	2	2	0	2	2	0	0	0	0	2	0	0	0	2	2	0	2	2	2	2	0	0	0	2	2	2	2	2	0	0	0	0	2	2	2	2	2	2	0	0	2	0	2
AX-90331734	A/G	1	385969	0	2	2	0	0	2	0	0	2	2	2	2	0	2	2	2	0	0	2	0	0	0	0	2	2	0	0	0	0	0	0	0	2	2	0	0	0	0	0	0	0	2	2	0	2	0
AX-90436971	A/T	1	392986	0	2	2	0	0	2	0	0	2	2	0	2	0	0	2	2	0	0	2	0	0	0	0	2	2	0	0	0	0	0	0	0	0	0	0	0	0	0	0	0	0	2	2	0	0	0
AX-90363750	G/A	1	393773	0	2	2	0	0	2	0	0	2	2	0	2	0	0	2	2	0	0	2	0	0	0	0	2	2	0	0	0	0	0	0	0	0	0	0	0	0	0	0	0	0	2	2	0	0	0
AX-90485349	T/C	1	394163	0	2	2	0	0	2	0	0	2	2	0	2	0	0	2	2	0	0	2	0	0	0	0	2	2	0	0	0	0	0	0	0	0	0	0	0	0	0	0	0	0	2	2	0	0	0
AX-90320308	G/A	1	398430	0	2	2	0	0	2	0	0	2	2	0	2	0	0	2	2	0	0	2	0	0	0	0	2	2	0	0	0	0	0	0	0	0	0	0	0	0	0	0	0	0	2	2	0	2	0
AX-90336014	C/A	1	399841	0	2	2	0	0	2	0	0	2	2	0	2	0	0	2	2	0	0	2	0	0	0	0	2	2	2	0	0	0	0	0	2	0	0	2	0	0	0	0	0	0	2	2	0	2	0
AX-90413962	C/T	1	405402	0	0	0	0	0	0	0	0	0	0	2	0	0	2	0	0	0	0	0	0	0	0	0	0	0	0	0	0	0	0	0	0	2	2	0	0	0	0	0	0	0	0	0	0	0	0
AX-90351721	T/C	1	412967	2	0	0	2	2	0	2	2	0	0	0	0	2	0	0	0	2	2	0	2	2	2	2	0	0	0	2	2	0	2	2	0	0	0	0	2	2	2	2	2	2	0	0	2	0	2
AX-90447644	C/T	1	425583	0	0	0	0	0	0	0	0	0	0	2	0	0	2	0	0	0	0	0	0	0	0	0	0	0	0	0	0	0	0	0	0	2	2	0	0	0	0	0	0	0	0	0	0	0	0
AX-90384420	G/A	1	430290	0	2	2	0	0	2	0	0	2	2	0	2	0	0	2	2	0	0	2	0	0	0	0	2	2	0	0	0	2	0	0	0	0	0	0	0	0	0	0	0	0	2	2	0	0	0
AX-90496702	G/A	1	431777	0	2	2	0	0	2	0	0	2	2	0	2	0	0	2	2	0	0	2	0	0	0	0	2	2	2	0	0	2	0	0	2	0	0	2	0	0	0	0	0	0	2	2	0	0	0
AX-90413454	A/G	1	431901	0	2	2	0	0	2	0	0	2	2	0	2	0	0	2	2	0	0	2	0	0	0	0	2	2	2	0	0	2	0	0	2	0	0	2	0	0	0	0	0	0	2	2	0	0	0
AX-90494640	C/A	1	435418	0	2	2	0	0	2	0	0	2	2	2	2	0	2	2	2	0	0	2	0	0	0	0	2	2	0	0	0	2	0	0	2	2	2	2	0	0	0	0	0	0	2	2	0	0	0
AX-90454271	C/T	1	437869	0	2	2	0	0	2	0	0	2	2	0	2	0	0	2	2	0	0	2	0	0	2	2	2	2	0	0	0	2	0	0	0	0	0	0	0	0	0	0	0	0	2	2	0	0	0
AX-90323799	C/T	1	440842	0	2	2	0	0	2	0	0	2	2	0	2	0	0	2	2	0	0	2	0	0	2	2	2	2	0	0	0	2	0	0	0	0	0	0	0	0	0	0	0	0	2	2	0	0	0
AX-90435309	G/A	1	447428	0	2	2	0	0	2	0	0	2	2	0	2	0	0	2	2	0	0	2	0	0	2	2	2	2	0	0	0	2	0	0	0	0	0	0	0	0	0	0	0	0	2	2	0	0	0
AX-90388977	C/T	1	447898	0	2	2	0	0	2	0	0	2	2	0	2	0	0	2	2	0	0	2	0	0	2	2	2	2	0	0	0	2	0	0	2	0	0	2	0	0	0	0	0	0	2	2	0	0	0
AX-90317764	C/A	1	448136	0	2	2	0	0	2	0	0	2	2	0	2	0	0	2	2	0	0	2	0	0	2	2	2	2	0	0	0	2	0	0	2	0	0	2	0	0	0	0	0	0	2	2	0	0	0
AX-90335130	G/A	1	451233	0	0	0	0	0	0	0	0	0	0	2	0	0	2	0	0	0	0	0	0	0	0	0	0	0	0	0	0	0	0	0	0	2	2	0	0	0	0	0	0	0	0	0	0	0	0
AX-90352036	A/G	1	454979	0	2	2	0	0	2	0	0	2	2	2	2	0	2	2	2	0	0	2	0	0	2	2	2	2	2	0	0	2	0	0	2	2	2	2	0	0	0	0	0	0	2	2	0	0	0
AX-90474187	T/C	1	456908	0	2	2	0	0	2	0	0	2	2	0	2	0	0	0	0	0	0	2	0	0	0	0	2	2	2	0	0	2	0	0	0	0	0	0	0	0	0	0	0	0	2	0	0	0	0
AX-90408219	T/C	1	459904	0	0	0	0	0	0	0	0	0	0	2	0	0	0	0	0	0	0	0	0	0	0	0	0	0	2	0	0	0	0	0	0	2	2	0	0	0	0	0	0	0	0	0	0	0	0
AX-90455106	G/T	1	460822	0	0	0	0	0	0	0	0	0	0	2	0	0	0	0	0	0	0	0	0	0	0	0	0	0	2	0	0	0	0	0	0	2	2	0	0	0	0	0	0	0	0	0	0	0	0
AX-90525227	G/A	1	462845	0	0	0	2	0	0	0	0	0	0	2	0	0	2	0	0	2	0	0	0	2	0	0	0	0	2	2	2	0	0	0	0	2	2	0	2	2	2	0	0	0	0	0	0	0	0
AX-90465943	C/A	1	472010	0	2	2	0	0	2	0	0	2	2	2	2	0	0	2	2	0	0	2	0	0	2	2	2	2	2	0	0	2	0	0	0	2	2	0	0	0	0	0	0	0	2	2	0	0	0
AX-90512503	T/C	1	488501	0	2	2	2	0	2	0	0	0	0	1	0	0	0	1	1	0	0	0	0	0	1	1	0	0	1	0	0	0	0	0	0	0	1	0	0	0	0	0	0	2	0	1	0	0	0
AX-90313512	T/C	1	506541	0	2	2	0	0	2	0	0	2	2	0	0	0	0	0	0	0	0	2	0	0	0	0	2	2	0	0	0	2	0	0	0	0	0	0	0	0	0	0	0	0	2	0	0	0	0
AX-90497549	G/A	1	516327	0	2	2	0	0	2	0	0	2	2	0	2	0	0	0	0	0	0	2	0	0	0	0	2	2	0	0	0	2	0	0	0	0	0	0	0	0	0	0	0	0	2	0	0	0	0
AX-90466814	C/G	1	519808	0	2	2	0	0	2	0	0	2	2	0	2	0	0	0	0	0	0	2	0	0	0	0	2	2	0	0	0	2	0	0	0	0	0	0	0	0	0	0	0	0	2	0	0	0	0
AX-90471791	G/C	1	520338	0	2	2	0	0	2	0	0	2	2	0	2	0	0	0	0	0	0	2	0	0	0	0	2	2	2	0	0	2	0	0	0	0	0	0	0	0	0	0	0	0	2	0	0	0	0
AX-90350925	A/G	1	527005	2	0	0	0	2	0	0	2	0	0	2	0	2	0	0	0	0	0	0	2	0	0	0	0	0	2	0	0	0	2	2	2	2	2	2	0	0	0	2	0	0	0	0	2	2	2
AX-90478466	A/G	1	537795	2	0	0	2	2	0	0	2	0	0	0	0	2	0	2	0	2	0	0	2	0	2	2	0	0	0	0	0	0	2	2	0	2	0	0	0	0	0	2	0	0	0	2	2	2	2
AX-90399177	G/C	1	561072	0	2	2	0	0	2	0	0	2	2	2	0	0	0	0	2	0	2	2	0	0	0	0	2	2	0	0	0	2	0	0	2	0	2	2	0	0	0	0	0	0	2	0	0	0	0
AX-90470109	C/T	1	563077	0	0	0	0	0	0	2	0	0	0	0	2	0	2	0	0	0	0	0	0	2	0	0	0	0	0	2	2	0	0	0	0	0	0	0	2	2	2	0	2	2	0	0	0	0	0
AX-90487567	T/C	1	569435	0	0	0	0	0	0	2	0	0	0	0	0	0	0	0	0	0	0	0	0	0	2	2	0	0	0	0	0	0	0	0	0	0	0	0	0	0	0	0	2	2	0	2	0	0	0
AX-90514960	T/C	1	570345	0	2	2	2	2	2	0	2	2	2	0	0	0	0	0	0	2	2	2	2	0	0	0	2	2	0	0	0	2	0	0	0	2	0	0	0	0	0	0	0	0	2	0	0	2	2
AX-90330749	G/A	1	578357	0	0	0	0	0	0	2	0	0	0	2	0	0	0	2	2	0	0	0	0	0	2	2	0	0	0	0	0	0	0	0	2	0	2	2	0	0	0	0	2	2	0	2	0	0	0
AX-90419727	T/G	1	586068	0	0	0	0	0	0	2	0	0	0	2	0	0	0	2	2	0	0	0	0	0	2	2	0	0	2	0	0	0	0	0	2	2	2	2	0	0	0	0	2	2	0	2	0	0	0
AX-90383489	G/T	1	586564	0	0	0	0	0	0	0	0	0	0	2	0	0	0	2	2	0	0	0	0	0	2	2	0	0	0	0	0	0	0	0	0	0	2	0	0	0	0	0	0	0	0	2	0	0	0
AX-90477690	A/G	1	586726	0	0	0	0	0	0	0	0	0	0	2	0	0	0	2	2	0	0	0	0	0	0	0	0	0	0	0	0	0	0	0	2	2	2	2	0	0	0	0	0	0	0	0	0	0	0
AX-90492870	G/T	1	589143	0	0	0	0	0	0	2	0	0	0	2	0	0	0	2	2	0	0	0	0	0	2	2	0	0	0	0	0	0	0	0	2	2	2	2	0	0	0	0	2	2	0	2	0	0	0
AX-90383569	G/A	1	607251	0	0	0	0	0	0	0	0	0	0	2	0	0	0	2	2	0	0	0	0	0	2	2	0	0	0	0	0	0	0	0	0	2	2	0	0	0	0	0	0	0	0	2	0	0	0
AX-90413546	A/G	1	656564	0	0	0	2	0	0	2	0	0	0	2	0	0	0	2	2	2	0	0	0	0	2	2	0	0	0	0	0	0	0	0	2	2	2	2	0	0	0	0	2	2	0	2	0	0	0
AX-90429245	G/A	1	656694	0	0	0	2	0	0	2	0	0	0	2	0	0	0	2	2	2	0	0	0	0	2	2	0	0	0	0	0	0	0	0	2	2	2	2	0	0	0	0	2	2	0	2	0	0	0
AX-90363662	G/A	1	656919	0	0	0	2	0	0	2	0	0	0	2	0	0	0	2	2	2	0	0	0	0	2	2	0	0	0	0	0	0	0	0	2	2	2	2	0	0	0	0	2	2	0	2	0	0	0
AX-90423054	T/A	1	680252	0	0	0	2	0	0	2	0	0	0	2	0	0	0	2	2	2	0	0	0	0	2	2	0	0	2	0	0	0	0	0	2	2	2	2	0	0	0	0	2	2	0	2	0	0	0
AX-90448594	C/T	1	685763	0	0	0	2	0	0	2	0	0	0	2	0	0	0	2	2	2	0	0	0	0	2	2	0	0	2	0	0	0	0	0	2	2	2	2	0	0	0	0	2	2	0	2	0	0	0
AX-90449840	T/G	1	693904	0	0	0	0	0	0	0	0	0	0	2	0	0	0	2	2	0	0	0	0	0	2	2	0	0	2	0	0	0	0	0	0	0	2	0	0	0	0	0	2	2	0	2	0	0	0
AX-90458101	A/G	1	699443	0	0	0	0	0	0	0	0	0	0	2	0	0	0	2	2	0	0	0	0	0	2	2	0	0	2	0	0	0	0	0	0	0	2	0	0	0	0	0	2	2	0	2	0	0	0
AX-90351353	G/A	1	708458	0	0	0	0	0	0	0	0	0	0	2	0	0	0	0	0	0	0	0	0	0	2	2	0	0	0	0	0	0	0	0	2	0	2	2	0	0	0	0	2	2	0	2	0	0	0
AX-90505889	T/A	1	733468	2	0	0	0	0	0	0	0	0	0	0	0	2	0	2	0	0	0	0	0	0	0	0	0	0	0	0	0	0	2	2	2	0	0	2	0	0	0	2	0	0	0	0	2	0	0
AX-90487261	T/C	1	766278	2	0	0	2	0	0	2	0	0	0	2	2	2	0	0	0	2	2	0	0	0	2	2	0	0	2	0	0	0	2	2	0	0	2	0	0	0	0	2	0	0	0	2	2	0	0
AX-90479220	G/A	1	775950	0	0	0	2	0	0	2	0	0	0	2	2	0	0	0	0	2	2	0	0	0	2	2	0	0	0	0	0	0	0	0	0	0	2	0	0	0	0	0	0	0	0	0	0	0	0
AX-90496072	A/C	1	776546	0	0	0	2	0	0	2	0	0	0	2	2	0	0	0	0	2	2	0	0	0	2	2	0	0	0	0	0	0	0	0	0	0	2	0	0	0	0	0	2	2	0	2	0	0	0
AX-90517918	G/T	1	777285	0	0	0	0	0	0	0	0	0	0	0	0	0	0	0	0	0	0	0	0	0	0	0	0	0	0	0	0	0	0	0	0	0	0	0	0	0	0	0	2	2	0	0	0	0	0
AX-90350046	T/C	1	780968	0	0	0	2	0	0	2	0	0	0	2	2	0	0	0	0	2	2	0	0	0	2	2	0	0	0	0	0	0	0	0	0	0	2	0	0	0	0	0	0	0	0	0	0	0	0
AX-90450724	G/T	1	781717	0	0	0	2	0	0	2	0	0	0	2	2	0	0	0	0	2	2	0	0	0	2	2	0	0	0	0	0	0	0	0	0	0	2	0	0	0	0	0	0	0	0	0	0	0	0
AX-90495293	C/A	1	783062	0	0	0	2	0	0	2	0	0	0	2	2	0	0	0	0	2	2	0	0	0	2	2	0	0	0	0	0	0	0	0	0	0	2	0	0	0	0	0	0	0	0	0	0	0	0
AX-90480313	A/G	1	783607	0	0	0	2	0	0	2	0	0	0	2	2	0	0	0	0	2	2	0	0	0	2	2	0	0	0	0	0	0	0	0	0	0	2	0	0	0	0	0	0	0	0	0	0	0	0
AX-90515626	C/T	1	790158	0	0	0	1	0	0	2	0	0	0	2	2	0	0	1	0	2	2	0	2	0	1	2	0	0	2	0	0	0	0	0	0	0	2	0	0	0	0	0	2	1	0	2	0	0	0
AX-90470847	T/C	1	797028	0	0	0	2	0	0	2	0	0	0	2	2	0	0	2	0	2	2	0	2	0	2	2	0	0	0	0	0	0	0	0	0	0	2	0	0	0	0	0	2	2	0	0	0	0	0
AX-90422390	A/G	1	805309	0	0	0	2	0	0	2	0	0	0	0	2	0	0	2	0	2	2	0	0	0	2	2	0	0	0	0	0	0	0	0	0	0	2	0	0	0	0	0	0	0	0	0	0	0	0
AX-90338948	T/C	1	806763	0	0	0	2	0	0	2	0	0	0	0	2	0	0	2	0	2	2	0	0	0	2	2	0	0	0	0	0	0	0	0	0	0	2	0	0	0	0	0	0	0	0	0	0	0	0
AX-90488267	T/C	1	807937	2	0	0	0	0	0	0	0	0	0	2	0	2	0	0	0	0	0	0	2	0	0	0	0	0	2	0	0	0	2	2	0	0	0	0	0	0	0	2	2	2	0	2	2	0	0
AX-90333260	A/G	1	808564	0	0	0	2	0	0	2	0	0	0	0	2	0	0	2	0	2	2	0	0	0	2	2	0	0	0	0	0	0	0	0	0	0	2	0	0	0	0	0	0	0	0	0	0	0	0
AX-90481083	G/A	1	809161	2	0	0	0	0	0	0	0	0	0	2	0	2	0	0	0	0	0	0	2	0	0	0	0	0	2	0	0	0	2	2	0	0	0	0	0	0	0	2	2	2	0	2	2	0	0
AX-90491731	C/T	1	819849	0	2	2	0	2	2	0	2	2	2	0	0	0	2	0	2	0	0	2	0	2	0	0	2	2	0	2	2	2	0	0	2	2	0	2	2	2	2	0	2	2	2	0	0	2	2
AX-90368466	G/A	1	820577	0	2	2	0	2	2	0	2	2	2	0	0	0	2	0	2	0	0	2	0	2	0	0	2	2	0	2	2	2	0	0	2	2	0	2	2	2	2	0	2	2	2	0	0	2	2
AX-90391437	G/A	1	829202	2	0	0	2	0	0	2	0	0	0	2	2	2	0	2	0	2	2	0	2	0	2	2	0	0	0	0	0	0	2	2	0	0	2	0	0	0	0	2	0	0	0	2	2	0	0
AX-90444682	T/C	1	831961	0	2	2	0	2	2	0	2	2	2	0	0	0	2	0	2	0	0	2	0	2	0	0	2	2	0	2	2	2	0	0	2	2	0	2	2	2	2	0	2	2	2	0	0	2	2
AX-90383116	C/T	1	845155	2	0	0	2	0	0	2	0	0	0	0	2	2	0	2	0	2	2	0	0	0	2	2	0	0	2	0	0	0	2	2	0	0	0	0	0	0	0	2	0	0	0	2	2	0	0
AX-90442496	T/C	1	847209	2	0	0	2	0	0	2	0	0	0	0	2	2	0	2	0	2	2	0	0	0	2	2	0	0	2	0	0	0	2	2	0	0	0	0	0	0	0	2	0	0	0	2	2	0	0
AX-90476815	A/G	1	852175	2	0	0	2	0	0	2	0	0	0	0	2	2	0	2	0	2	2	0	0	0	2	2	0	0	2	0	0	0	2	2	0	0	0	0	0	0	0	2	0	0	0	2	2	0	0
AX-90490612	T/G	1	864156	0	0	0	0	0	0	0	0	0	0	0	0	0	0	0	0	0	0	0	0	0	0	0	0	0	0	0	0	0	0	0	2	0	0	2	0	0	0	0	2	0	0	2	0	0	0
AX-90494146	A/C	1	865629	0	0	0	0	0	0	0	0	0	0	2	0	0	0	0	0	0	0	0	2	0	0	0	0	0	0	0	0	0	0	0	2	0	2	2	0	0	0	0	2	0	0	2	0	0	0
AX-90435085	A/G	1	866842	0	0	0	0	0	0	0	0	0	0	2	0	0	0	0	0	0	0	0	2	0	0	0	0	0	0	0	0	0	0	0	2	0	2	2	0	0	0	0	2	0	0	0	0	0	0
AX-90410284	A/G	1	872954	0	0	0	0	0	0	0	0	0	0	2	0	0	0	0	0	0	0	0	2	0	0	0	0	0	0	0	0	0	0	0	2	0	2	2	0	0	0	0	2	0	0	2	0	0	0
AX-90408952	G/A	1	902884	0	0	0	0	0	0	0	0	0	0	2	0	0	0	0	0	0	0	0	2	0	0	0	0	0	0	0	0	0	0	0	0	0	2	0	0	0	0	0	2	0	0	0	0	0	0
AX-90412956	A/G	1	934952	0	0	0	0	0	0	0	0	0	0	2	0	0	0	0	0	0	0	0	2	0	0	0	0	0	0	0	0	0	0	0	0	0	2	0	0	0	0	0	0	0	0	0	0	0	0
AX-90493578	A/C	1	939843	2	0	0	0	0	0	2	0	0	0	2	0	2	0	0	0	0	2	0	2	0	0	0	0	0	0	0	0	0	2	2	2	0	2	2	0	0	0	2	0	0	0	2	2	0	0
AX-90313996	A/G	1	947363	2	0	0	0	0	0	2	0	0	0	0	0	2	0	0	0	0	2	0	0	0	2	2	0	0	0	0	0	0	2	2	0	0	0	0	0	0	0	2	0	0	0	2	2	0	0
AX-90384918	G/A	1	955231	2	0	0	0	0	0	2	0	0	0	2	0	2	2	0	0	0	2	0	2	0	2	2	0	0	0	0	0	0	2	2	0	0	2	0	0	0	0	2	0	0	0	2	2	0	0
AX-90440179	C/T	1	968378	2	0	0	0	0	0	2	0	0	0	2	2	2	2	0	2	0	2	0	2	2	2	2	0	0	2	2	2	0	2	2	0	0	2	0	2	2	2	2	0	0	0	2	2	0	0
AX-90459228	G/A	1	968969	2	0	0	0	0	0	2	0	0	0	2	2	2	2	0	2	0	2	0	2	2	2	2	0	0	2	2	2	0	2	2	0	0	2	0	2	2	2	2	0	0	0	2	2	0	0
AX-90421446	C/T	1	1011203	2	2	2	2	0	0	2	0	2	2	2	0	0	0	2	0	2	0	2	2	0	2	0	2	2	0	0	0	0	0	0	2	2	2	2	0	0	0	0	2	2	2	0	2	0	0
AX-90372473	C/T	1	1012296	0	0	0	0	2	2	0	2	0	0	0	2	2	2	0	2	0	2	0	0	2	0	2	0	0	2	2	2	2	2	2	0	0	0	0	2	2	2	2	0	0	0	0	0	2	2
AX-90492403	A/G	1	1025273	0	0	0	0	0	2	2	2	0	0	0	0	0	0	0	0	0	0	0	0	0	0	0	0	0	0	0	0	0	0	0	0	0	0	0	0	0	0	0	2	0	0	0	0	2	2
AX-90510654	A/T	1	1025474	0	0	0	0	0	2	2	2	0	0	2	0	0	0	0	0	0	0	0	2	0	0	0	0	0	0	0	0	0	0	0	0	0	2	0	0	0	0	0	2	0	0	2	0	2	2
AX-90426184	A/C	1	1033388	0	0	0	0	0	2	2	2	0	0	0	0	0	0	0	0	0	0	0	0	0	0	0	0	0	0	0	0	0	0	0	0	0	0	0	0	0	0	0	2	0	0	2	0	2	2
AX-90464279	A/G	1	1036863	0	0	0	0	0	2	2	2	0	0	0	0	0	0	0	0	0	0	0	0	0	0	0	0	0	0	0	0	0	0	0	0	0	2	0	0	0	0	0	2	0	0	0	0	2	2
AX-90350998	C/T	1	1057057	0	0	0	0	0	2	2	2	0	0	0	0	0	0	0	0	0	0	0	0	0	0	0	0	0	0	0	0	0	0	0	0	0	0	0	0	0	0	0	2	0	0	2	0	2	2
AX-90482866	C/T	1	1088536	0	0	0	0	0	2	2	2	0	0	0	0	0	0	0	0	0	0	0	0	0	0	0	0	0	0	0	0	0	0	0	0	0	2	0	0	0	0	0	2	0	0	0	0	2	2
AX-90466781	C/G	1	1157954	0	0	0	0	0	2	2	2	0	0	0	0	0	0	0	0	0	0	0	0	0	0	0	0	0	0	0	0	0	0	0	0	0	0	0	0	0	0	0	2	0	0	0	0	2	2
AX-90383450	T/G	1	1195614	0	0	0	0	0	2	2	2	0	0	0	0	0	0	0	0	0	0	0	0	0	0	0	0	0	0	0	0	0	0	0	0	0	2	0	0	0	0	0	2	0	0	0	0	0	2
AX-90364664	G/T	1	1196106	0	0	0	0	0	2	2	2	0	0	0	0	0	0	0	0	0	0	0	0	0	0	0	0	0	0	0	0	0	0	0	0	0	2	0	0	0	0	0	2	0	0	0	0	0	2
AX-90329270	C/T	1	1196285	0	0	0	0	0	2	2	2	0	0	0	0	0	0	0	0	0	0	0	0	0	0	0	0	0	0	0	0	0	0	0	0	0	0	0	0	0	0	0	2	0	0	0	0	0	2
AX-90367070	C/T	1	1197217	0	0	0	0	0	2	2	2	0	0	0	0	0	0	0	0	0	0	0	0	0	0	0	0	0	0	0	0	0	0	0	0	0	0	0	0	0	0	0	2	0	0	0	0	0	2
AX-90328598	T/C	1	1199174	0	0	0	0	0	0	0	0	0	0	0	0	0	0	0	0	0	0	0	0	0	0	0	0	0	0	0	0	0	0	0	0	0	2	0	0	0	0	0	0	0	0	2	0	2	0
AX-90458005	G/A	1	1201448	0	0	0	0	0	0	0	0	0	0	0	0	0	0	0	0	0	0	0	0	0	0	0	0	0	0	0	0	0	0	0	0	0	0	0	0	0	0	0	0	0	0	2	0	2	0
AX-90472375	C/T	1	1246618	0	0	0	0	0	2	2	2	0	0	0	0	0	0	0	0	0	0	0	0	0	0	0	0	0	0	0	0	0	0	0	0	0	0	0	0	0	0	0	2	0	0	0	0	0	2
AX-90342707	T/C	1	1247079	0	0	0	0	0	2	2	2	0	0	0	0	0	0	0	0	0	0	0	0	0	0	0	0	0	0	0	0	0	0	0	0	0	0	0	0	0	0	0	2	0	0	0	0	0	2
AX-90338242	A/G	1	1268271	2	0	0	0	2	0	0	0	0	0	2	2	2	2	0	2	0	2	0	2	2	0	2	0	0	0	2	2	0	2	2	0	0	0	0	2	2	2	2	0	0	0	2	2	0	0
AX-90518436	A/G	1	1272582	2	0	0	0	0	0	0	0	0	0	2	2	2	2	0	2	0	2	0	2	0	0	2	0	0	0	0	0	0	2	2	0	0	2	0	0	0	0	2	0	0	0	2	2	2	0
AX-90420985	T/A	1	1330002	2	2	2	0	2	2	2	2	2	2	0	0	0	0	0	0	2	0	2	0	2	0	0	2	2	2	2	2	0	0	0	0	2	0	0	2	2	2	0	0	0	2	0	2	0	2
AX-90346274	C/T	1	1339073	0	0	0	2	2	2	2	2	0	0	0	0	0	0	2	0	2	0	0	0	2	0	0	0	0	0	2	2	0	0	0	2	0	0	2	2	2	2	0	2	2	0	0	0	0	2
AX-90341192	A/C	1	1340807	0	0	0	2	0	0	0	0	0	0	0	0	0	0	2	0	0	0	0	0	0	0	0	0	0	0	0	0	0	0	0	2	0	2	2	0	0	0	0	2	2	0	0	0	0	0
AX-90449255	A/G	1	1341389	0	0	0	1	0	0	0	0	0	0	0	0	0	0	1	0	0	0	0	0	0	0	0	0	0	0	0	0	0	0	0	1	0	0	1	0	0	0	0	1	1	0	0	0	0	0
AX-90507852	G/C	1	1342157	2	2	2	0	0	0	0	0	2	2	2	2	2	2	0	2	0	2	2	2	0	2	2	2	2	2	0	0	2	2	2	0	2	0	0	0	0	0	2	0	0	2	2	2	0	0
AX-90406344	T/C	1	1357191	0	0	0	2	2	0	0	0	0	0	2	2	0	2	2	0	0	2	0	2	2	2	2	0	0	0	2	2	2	0	0	2	0	0	2	2	2	2	0	2	2	0	2	0	2	0
AX-90447373	C/T	1	1383803	0	0	0	2	0	0	0	0	0	0	0	0	0	0	2	0	0	2	0	0	2	0	0	0	0	0	2	2	0	0	0	2	0	0	2	2	2	2	0	2	2	0	0	0	2	0
AX-90471204	T/C	1	1386422	0	0	0	2	0	0	0	0	0	0	0	0	0	0	2	0	0	2	0	0	2	0	0	0	0	0	2	2	0	0	0	2	0	0	2	2	2	2	0	2	2	0	0	0	2	0
AX-90496384	A/G	1	1405027	0	0	0	0	0	0	0	0	0	0	2	0	0	2	0	0	0	0	0	2	0	0	0	0	0	0	0	0	0	0	0	0	0	2	0	0	0	0	0	0	0	0	0	0	0	0
AX-90438194	G/T	1	1405653	2	2	2	0	0	0	0	0	2	2	0	0	0	0	0	0	0	0	2	0	0	0	0	2	2	2	0	0	0	0	0	0	2	0	0	0	0	0	0	0	0	2	0	2	0	0
AX-90408334	T/C	1	1408610	0	0	0	0	0	0	0	0	0	0	2	0	0	2	0	0	0	0	0	2	0	0	0	0	0	0	0	0	0	0	0	0	0	2	0	0	0	0	0	0	0	0	0	0	0	0
AX-90429232	G/A	1	1444952	0	0	0	0	2	0	0	0	0	0	0	2	2	0	0	0	0	0	0	0	0	2	2	0	0	0	0	0	0	2	2	0	0	0	0	0	0	0	2	0	2	0	2	0	0	0
AX-90498899	G/A	1	1457558	0	0	0	2	0	2	2	2	0	0	0	0	0	0	0	0	2	2	0	0	0	0	0	0	0	0	0	2	2	0	0	0	0	0	0	0	0	0	0	2	0	0	2	0	0	2
AX-90382439	G/T	1	1458772	0	0	0	2	0	2	2	2	0	0	0	0	0	0	0	0	2	2	0	0	0	0	0	0	0	0	0	2	2	0	0	0	0	0	0	0	0	0	0	2	0	0	0	0	0	2
AX-90494335	G/A	1	1458849	0	0	0	2	0	2	2	2	0	0	0	0	0	0	0	0	2	2	0	0	0	0	0	0	0	0	0	2	2	0	0	0	0	0	0	0	0	0	0	2	0	0	0	0	0	2
AX-90354717	A/T	1	1464262	0	1	1	2	0	2	2	2	0	0	0	0	0	0	0	0	2	2	0	0	0	0	0	0	0	0	0	2	2	0	0	0	0	0	0	0	0	0	0	2	1	0	0	0	0	2
AX-90452195	G/T	1	1468760	0	0	0	0	0	0	0	0	0	0	2	0	0	0	0	0	0	0	0	2	0	0	0	0	0	0	0	0	0	0	0	0	0	2	0	0	0	0	0	0	0	0	0	0	0	0
AX-90437684	A/T	1	1485416	0	0	0	2	0	0	2	0	0	0	0	0	0	0	0	0	0	2	0	0	0	2	2	0	0	0	0	0	2	0	0	0	0	0	0	0	0	0	0	2	2	0	0	0	0	0
AX-90455114	T/C	1	1486712	0	0	0	2	0	0	2	0	0	0	2	0	0	0	0	0	0	2	0	2	0	2	2	0	0	0	0	0	2	0	0	0	0	2	0	0	0	0	0	2	2	0	0	0	0	0
AX-90427982	G/A	1	1487792	0	0	0	2	2	0	2	0	0	0	2	2	0	0	0	0	0	2	0	2	0	2	2	0	0	0	0	0	2	0	0	0	0	2	0	0	0	0	0	2	2	0	2	0	0	0
AX-90488382	T/C	1	1488983	0	0	0	2	0	0	2	0	0	0	2	0	0	0	0	0	0	2	0	2	0	2	2	0	0	0	0	0	2	0	0	0	0	2	0	0	0	0	0	2	2	0	0	0	0	0
AX-90500751	G/A	1	1490370	2	2	2	0	0	0	0	0	2	2	0	0	0	0	0	0	0	0	2	0	0	0	0	2	2	2	0	0	0	0	0	0	2	0	0	0	0	0	0	0	0	0	0	2	0	0
AX-90305483	C/T	1	1491265	2	2	2	0	0	0	0	0	2	2	0	0	0	0	0	0	0	0	2	0	0	0	0	2	2	2	0	0	0	0	0	0	2	0	0	0	0	0	0	0	0	0	0	2	0	0
AX-90338017	A/G	1	1497851	0	0	0	2	2	0	2	0	0	0	2	2	0	0	0	0	0	2	0	2	0	2	2	0	0	0	0	0	2	0	0	0	0	2	0	0	0	0	0	2	2	0	2	0	0	0
AX-90445799	T/C	1	1498068	0	0	0	2	2	0	2	0	0	0	0	2	0	0	0	0	0	2	0	0	0	2	2	0	0	0	0	0	2	0	0	0	0	0	0	0	0	0	0	2	2	0	2	0	0	0
AX-90477274	A/G	1	1501520	0	0	0	2	0	0	2	0	0	0	2	0	0	0	0	0	0	2	0	2	0	2	2	0	0	0	0	0	2	0	0	0	0	2	0	0	0	0	0	2	2	0	0	0	0	0
AX-90310398	C/T	1	1507736	0	0	0	0	0	2	0	2	0	0	0	0	2	2	2	2	2	0	0	0	2	0	0	0	0	0	2	2	0	2	2	2	0	0	2	2	2	2	2	0	0	2	0	0	2	2
AX-90354640	T/C	1	1507819	0	0	0	2	0	0	2	0	0	0	2	0	0	0	0	0	0	2	0	2	0	2	2	0	0	0	0	0	2	0	0	0	0	2	0	0	0	0	0	2	2	0	0	0	0	0
AX-90439750	C/T	1	1524380	2	2	2	0	0	0	0	0	2	2	0	0	0	0	0	0	2	0	2	2	0	0	0	2	2	2	0	0	0	0	0	0	2	2	0	0	0	0	0	0	0	0	0	2	0	0
AX-90413247	A/G	1	1533882	0	0	0	0	0	2	2	2	0	0	2	2	2	2	2	2	0	0	0	0	2	0	0	0	0	0	2	2	0	2	2	2	0	0	2	2	2	2	2	0	0	2	2	0	2	0
AX-90374388	T/A	1	1538913	0	0	0	0	0	2	2	2	0	0	2	2	2	2	2	2	0	0	0	0	2	0	0	0	0	0	2	2	0	2	2	2	0	0	2	2	2	2	2	0	0	2	0	0	2	0
AX-90341742	A/G	1	1548032	0	0	0	0	0	2	2	2	0	0	0	0	2	2	2	2	0	0	0	0	2	0	0	0	0	0	2	2	0	2	2	2	0	0	2	2	2	2	2	0	0	2	0	0	2	0
AX-90361025	G/A	1	1548979	0	0	0	2	2	0	0	0	0	0	0	0	0	0	0	0	0	2	0	0	0	2	2	0	0	0	0	0	2	0	0	0	0	0	0	0	0	0	0	2	2	0	0	0	0	2
AX-90407842	T/A	1	1549025	2	2	2	0	0	0	0	0	2	2	0	2	0	0	0	0	2	0	2	2	0	0	0	2	2	2	0	0	0	0	0	0	2	2	0	0	0	0	0	0	0	0	0	2	0	0
AX-90375918	T/C	1	1549921	2	2	2	0	0	0	0	0	2	2	0	2	0	0	0	0	2	0	2	2	0	0	0	2	2	2	0	0	0	0	0	0	2	2	0	0	0	0	0	0	0	0	0	2	0	0
AX-90503075	A/G	1	1576092	2	2	2	0	0	0	0	0	2	2	0	2	0	0	0	0	2	0	2	2	0	0	0	2	2	2	0	0	0	0	0	0	2	2	0	0	0	0	0	0	0	0	0	2	0	0
AX-90411411	C/T	1	1577783	0	0	0	2	2	0	0	0	0	0	2	0	2	0	0	2	0	2	0	0	0	2	2	0	0	0	0	0	2	0	2	0	0	0	0	0	0	0	0	2	2	0	2	0	0	2
AX-90306234	C/T	1	1580375	0	0	0	2	2	0	0	0	0	0	2	0	2	0	0	2	0	2	0	0	0	2	2	0	0	0	0	0	2	0	2	0	0	0	0	0	0	0	0	2	2	0	2	0	0	2
AX-90466061	A/G	1	1654535	2	2	2	0	0	2	0	0	2	2	0	0	0	0	0	0	2	0	2	2	0	0	0	2	2	2	0	0	0	0	0	0	2	0	0	0	0	0	0	0	0	0	0	2	0	0
AX-90421874	C/T	1	1655386	2	2	2	0	0	2	0	0	2	2	0	0	0	0	0	0	2	0	2	2	0	0	0	2	2	2	0	0	0	0	0	0	2	0	0	0	0	0	0	0	0	0	0	2	0	0
AX-90500693	G/A	1	1655437	2	2	2	0	0	2	0	0	2	2	0	0	0	0	0	0	2	0	2	2	0	0	0	2	2	2	0	0	0	0	0	0	2	0	0	0	0	0	0	0	0	0	0	2	0	0
AX-90521671	T/G	1	1655982	1	2	2	0	0	1	0	0	1	1	0	0	0	0	0	0	1	0	2	2	0	0	0	2	2	1	0	0	0	0	0	0	1	0	0	0	0	0	0	0	0	0	0	1	0	0
AX-90483845	T/C	1	1656038	2	2	2	0	1	2	1	0	2	2	1	0	0	0	0	0	2	0	2	2	0	0	1	2	2	2	0	0	0	1	0	0	2	0	0	0	0	0	0	0	0	0	0	2	0	0
AX-90325694	C/T	1	1658618	2	2	2	0	0	2	0	0	2	2	0	0	0	0	0	0	2	0	2	2	0	0	0	2	2	2	0	0	0	0	0	0	2	0	0	0	0	0	0	0	0	0	0	2	0	0
AX-90348685	A/C	1	1682002	2	2	2	0	0	2	0	0	2	2	2	2	0	0	0	0	2	0	2	2	0	0	0	2	2	2	0	0	0	0	0	0	2	0	0	0	0	0	0	0	0	0	2	2	0	0
AX-90363687	A/G	1	1699125	2	0	0	0	2	0	2	0	0	2	0	2	2	0	0	2	0	0	0	2	0	2	0	0	0	2	0	0	2	0	2	0	2	0	0	0	0	0	0	2	2	2	2	2	0	2
AX-90435074	A/G	1	1742710	0	0	0	2	2	0	2	0	0	2	2	2	0	0	2	2	0	2	0	0	0	2	0	0	0	2	0	0	0	0	0	0	0	0	0	0	0	0	0	2	2	2	0	0	0	0
AX-90506722	C/T	1	1750891	0	0	0	2	2	0	2	0	0	2	0	0	0	0	0	2	0	2	0	0	0	2	0	0	0	2	0	0	0	0	0	0	0	0	0	0	0	0	0	2	2	2	0	0	0	0
AX-90367722	A/T	1	1751962	0	0	0	2	2	0	2	0	0	2	2	2	0	2	0	2	0	2	0	2	0	2	0	0	0	2	0	0	0	0	0	0	0	0	0	0	0	0	0	2	2	2	2	0	0	0
AX-90487692	C/T	1	1775088	0	0	0	2	0	0	0	0	0	0	0	0	2	2	0	0	0	2	0	2	0	0	0	0	0	0	0	0	2	0	2	0	0	0	0	0	0	0	0	0	0	0	2	0	0	0
AX-90525714	T/C	1	1778456	0	0	0	0	0	0	0	0	0	2	2	2	0	0	0	0	0	0	0	0	0	0	0	0	0	2	0	0	0	0	0	0	0	0	0	0	0	0	0	0	0	0	2	0	0	0
AX-90362783	C/A	1	1781673	0	0	0	2	2	0	2	0	0	0	0	0	2	2	0	2	0	2	0	2	0	2	0	0	0	0	0	0	2	0	2	2	2	0	2	0	0	0	0	0	2	2	0	0	0	0
AX-90482360	A/T	1	1784239	0	0	0	2	2	0	2	0	0	0	2	0	2	2	0	2	0	2	0	2	0	2	0	0	0	0	0	0	2	0	2	2	2	0	2	0	0	0	0	0	2	2	0	0	0	0
AX-90469863	C/T	1	1804996	0	0	0	0	0	0	0	0	0	0	0	0	2	0	0	0	0	0	0	2	0	0	0	0	0	0	0	0	2	0	2	2	2	0	2	0	0	0	0	0	0	0	0	0	0	0
AX-90309978	T/A	1	1818408	0	0	0	2	2	0	2	0	0	0	0	0	0	0	0	2	0	2	0	0	0	0	0	0	0	0	0	0	0	0	0	0	0	0	0	0	0	0	0	0	0	0	0	0	0	0
AX-90306212	A/T	1	1821628	0	0	0	0	2	0	2	0	0	0	2	2	2	2	0	2	0	0	0	2	0	0	0	0	0	2	0	0	2	0	2	2	2	0	2	0	0	0	0	0	0	2	2	0	0	0
AX-90496957	A/G	1	1828283	0	0	0	2	2	0	2	0	0	0	2	2	2	2	0	2	0	2	0	2	0	0	0	0	0	2	0	0	2	0	2	0	0	0	0	0	0	0	0	0	0	2	2	0	0	0
AX-90358133	A/G	1	1839421	0	0	0	0	0	0	0	0	0	0	2	2	0	2	0	0	0	0	0	2	0	0	0	0	0	2	0	0	0	0	0	0	0	0	0	0	0	0	0	0	0	2	2	0	0	0
AX-90480801	A/G	1	1840580	0	0	0	2	0	0	0	0	0	0	2	2	0	2	0	0	0	2	0	2	0	0	0	0	0	2	0	0	0	0	0	0	0	0	0	0	0	0	0	0	0	2	2	0	0	0
AX-90485736	C/T	1	1843894	0	0	0	2	2	0	0	0	0	0	2	0	2	2	2	0	0	2	0	2	0	2	0	0	0	2	0	0	2	0	2	2	2	0	2	0	0	0	0	0	2	2	2	0	0	0
AX-90410935	C/T	1	1845509	0	0	0	0	0	0	2	0	0	0	2	0	0	2	0	2	0	0	0	2	0	2	0	0	0	2	0	0	0	0	0	0	0	0	0	0	0	0	0	0	2	2	2	0	0	0
AX-90386231	G/A	1	1859474	0	0	0	0	0	0	2	0	0	0	2	0	0	2	2	0	0	0	0	2	0	0	2	0	0	2	0	0	0	0	0	0	2	0	0	0	0	0	0	0	0	2	2	0	0	2
AX-90421214	C/T	1	1865742	0	0	0	0	0	0	2	0	0	0	2	0	0	2	2	0	0	0	0	2	0	0	2	0	0	2	0	0	0	0	0	0	2	0	0	0	0	0	0	0	0	2	2	0	0	2
AX-90306518	C/A	1	1874917	0	0	0	0	0	0	0	0	0	0	2	0	0	2	2	0	0	0	0	2	0	0	0	0	0	2	0	0	0	0	0	0	0	0	0	0	0	0	0	0	0	0	2	0	0	0
AX-90520010	T/G	1	1888409	0	0	0	2	0	0	2	0	0	0	0	0	0	0	0	0	0	2	0	0	0	2	2	0	0	0	0	0	0	0	0	2	2	0	2	0	0	0	0	0	0	2	0	0	0	2
AX-90433900	G/A	1	1888910	0	0	0	2	0	0	2	0	0	0	0	0	0	0	0	0	0	2	0	0	0	2	2	0	0	0	0	0	0	0	0	2	2	0	2	0	0	0	0	0	0	2	0	0	0	2
AX-90383524	T/G	1	1889374	0	0	0	2	0	0	2	0	0	0	0	0	0	0	0	0	0	2	0	0	0	2	2	0	0	0	0	0	0	0	0	2	2	0	2	0	0	0	0	0	0	2	0	0	0	2
AX-90320006	C/T	1	1897499	0	0	0	0	0	0	2	0	0	0	2	0	0	2	2	0	0	0	0	0	0	2	0	0	0	2	0	0	0	0	0	0	2	0	0	0	0	0	0	0	0	0	2	0	0	2
AX-90457003	A/C	1	1900407	0	0	0	0	0	0	2	0	0	0	2	0	0	2	2	0	0	0	0	2	0	2	0	0	0	2	0	0	0	0	0	2	2	0	2	0	0	0	0	0	0	0	2	0	0	2
AX-90410183	G/C	1	1930645	0	0	0	0	0	0	0	0	0	0	0	0	0	2	2	0	0	0	0	0	0	0	0	0	0	0	0	0	0	0	0	0	0	0	0	0	0	0	0	0	0	0	0	0	0	0
AX-90354689	C/T	1	1941887	0	0	0	0	0	0	0	0	0	0	0	0	0	2	2	0	0	0	0	0	0	0	0	0	0	0	0	0	0	0	0	0	0	0	0	0	0	0	0	0	0	0	0	0	0	0
AX-90436355	A/T	1	1994447	0	0	0	0	0	0	2	0	0	0	2	0	2	2	2	0	0	0	0	2	0	2	2	0	0	2	0	0	2	0	2	2	2	0	2	0	0	0	0	2	2	0	2	0	0	2
AX-90510276	T/C	1	2009359	0	0	0	0	0	0	0	0	0	0	2	0	0	2	2	0	0	0	0	2	0	2	0	0	0	0	0	0	0	0	0	0	0	0	0	0	0	0	0	0	2	0	0	0	0	0
AX-90382731	G/T	1	2010584	0	0	0	0	0	0	0	0	0	0	2	0	0	2	2	0	0	0	0	2	0	2	0	0	0	0	0	0	0	0	0	0	0	0	0	0	0	0	0	0	2	0	0	0	0	0
AX-90392165	T/C	1	2010946	0	0	0	0	0	0	0	0	0	0	2	0	0	2	2	0	0	0	0	2	0	2	0	0	0	0	0	0	0	0	0	0	0	0	0	0	0	0	0	0	2	0	0	0	0	0
AX-90334564	A/G	1	2012470	0	0	0	0	0	0	0	0	0	0	2	0	0	2	2	0	0	0	0	2	0	2	0	0	0	0	0	0	0	0	0	0	0	0	0	0	0	0	0	0	2	0	0	0	0	0
AX-90441800	T/C	1	2013200	0	0	0	0	0	0	0	0	0	0	2	0	0	2	2	0	0	0	0	2	0	2	0	0	0	0	0	0	0	0	0	0	0	0	0	0	0	0	0	0	2	0	0	0	0	0
AX-90455588	A/C	1	2015217	0	0	0	0	0	0	0	0	0	0	2	0	0	2	2	0	0	0	0	2	0	2	0	0	0	0	0	0	0	0	0	0	0	0	0	0	0	0	0	0	2	0	0	0	0	0
AX-90519392	G/T	1	2016564	0	0	0	0	0	0	0	0	0	0	2	0	0	2	2	0	0	0	0	2	0	2	0	0	0	0	0	0	0	0	0	0	0	0	0	0	0	0	0	0	2	0	0	0	0	0
AX-90338856	C/T	1	2020335	0	0	0	0	0	0	0	0	0	0	2	0	0	2	2	0	0	0	0	2	0	2	0	0	0	0	0	0	0	0	0	0	0	0	0	0	0	0	0	0	2	0	0	0	0	0
AX-90445895	C/T	1	2020970	0	0	0	0	0	0	0	0	0	0	2	0	0	2	2	0	0	0	0	2	0	2	0	0	0	0	0	0	0	0	0	0	0	0	0	0	0	0	0	0	2	0	0	0	0	0
AX-90398569	G/A	1	2066903	0	0	0	0	0	0	2	0	0	0	2	0	2	2	2	0	0	0	0	2	0	2	0	0	0	2	0	0	2	0	2	0	0	0	0	0	0	0	0	2	2	0	2	0	0	2
AX-90328377	A/G	1	2068760	0	0	0	0	0	0	2	0	0	0	2	0	2	0	0	0	0	0	0	2	0	2	0	0	0	2	0	0	2	0	2	0	0	0	0	0	0	0	0	2	2	0	2	0	0	2
AX-90421977	C/A	1	2069157	0	0	0	0	0	0	2	0	0	0	2	0	2	0	0	0	0	0	0	2	0	2	0	0	0	2	0	0	2	0	2	0	0	0	0	0	0	0	0	2	2	0	2	0	0	2
AX-90354967	T/C	1	2070844	0	0	0	0	0	0	2	0	0	0	2	0	2	2	2	0	0	0	0	2	0	2	0	0	0	2	0	0	2	0	2	0	0	0	0	0	0	0	0	2	2	0	2	0	0	2
AX-90454178	G/A	1	2072405	0	0	0	0	0	0	2	0	0	0	2	0	2	0	0	0	0	0	0	2	0	2	0	0	0	2	0	0	2	0	2	0	0	0	0	0	0	0	0	2	2	0	2	0	0	2
AX-90393576	C/A	1	2087810	0	0	0	0	0	0	2	0	0	0	2	0	2	2	2	0	0	0	0	2	0	2	0	0	0	2	0	0	2	0	2	0	0	0	0	0	0	0	0	2	2	0	2	0	0	2
AX-90430613	G/A	1	2089626	0	0	0	0	0	0	2	0	0	0	2	0	2	2	2	2	0	0	0	2	0	2	0	0	0	2	0	0	2	0	2	0	0	0	2	0	0	0	0	2	2	0	2	0	0	2
AX-90473711	G/T	1	2098105	0	0	0	0	0	0	2	0	0	0	2	0	2	0	0	0	0	0	0	2	0	2	2	0	0	0	0	0	2	0	2	0	0	0	2	0	0	0	0	2	2	0	0	0	0	2
AX-90435524	A/T	1	2099507	0	0	0	0	0	0	2	0	0	0	2	0	2	0	0	0	0	0	0	2	0	2	2	0	0	2	0	0	2	0	2	0	0	0	2	0	0	0	0	2	2	0	2	0	0	2
AX-90520156	G/T	1	2105192	0	0	0	0	0	0	2	0	0	0	2	0	2	2	2	0	0	0	0	2	0	2	2	0	0	0	0	0	2	0	2	0	0	0	2	0	0	0	0	2	2	0	0	0	0	2
AX-90506172	T/A	1	2105246	0	0	0	0	0	0	2	0	0	0	2	0	2	2	2	0	0	0	0	2	0	2	2	0	0	0	0	0	2	0	2	0	0	0	2	0	0	0	0	2	2	0	0	0	0	2
AX-90337777	A/G	1	2122839	0	0	0	0	0	0	2	0	0	0	2	0	2	2	2	0	0	0	0	2	0	2	2	0	0	2	0	0	2	0	2	0	0	0	2	0	0	0	0	0	2	0	2	0	0	0
AX-90494216	C/A	1	2124910	0	0	0	0	0	0	2	0	0	0	2	0	2	2	2	0	0	0	0	2	0	2	2	0	0	0	0	0	2	0	2	0	0	0	2	0	0	0	0	0	2	0	0	0	0	0
AX-90506921	T/G	1	2133544	0	0	0	0	0	0	2	0	0	0	2	0	2	2	2	0	0	0	0	2	0	2	2	0	0	2	0	0	2	0	2	0	0	0	2	0	0	0	0	0	2	0	2	0	0	0
AX-90318254	C/T	1	2149734	0	0	0	0	0	0	2	0	0	0	2	0	2	0	0	0	0	0	0	2	0	2	2	0	0	0	0	0	2	0	2	0	0	0	2	0	0	0	0	0	2	0	0	0	0	0
AX-90455605	A/C	1	2162876	0	0	0	0	0	0	2	0	0	0	0	0	2	0	0	0	0	0	0	0	0	2	0	0	0	2	0	0	2	0	2	0	0	0	0	0	0	0	0	0	2	0	2	0	0	0
AX-90493836	A/C	1	2173463	0	0	0	0	0	0	2	0	0	0	0	0	2	2	2	0	0	0	0	0	0	2	0	0	0	2	0	0	2	0	2	0	0	0	0	0	0	0	0	0	2	0	2	0	0	0
AX-90381251	T/A	1	2183712	0	0	0	0	0	0	0	0	0	0	2	0	0	0	0	0	0	0	0	2	0	0	2	0	0	2	0	0	0	0	0	0	0	0	2	0	0	0	0	2	0	0	2	0	0	2
AX-90306265	G/T	1	2183815	0	0	0	0	0	0	0	0	0	0	0	0	0	2	2	0	0	0	0	0	0	0	0	0	0	2	0	0	0	0	0	0	0	0	0	0	0	0	0	0	0	0	2	0	0	0
AX-90336938	T/G	1	2191787	0	0	0	0	0	0	0	0	0	0	2	0	0	2	2	0	0	0	0	2	0	0	0	0	0	0	0	0	0	0	0	0	0	0	2	0	0	0	0	2	0	0	0	0	0	2
AX-90386402	A/G	1	2191961	0	0	0	0	0	0	0	0	0	0	2	0	0	2	2	0	0	0	0	2	0	0	0	0	0	0	0	0	0	0	0	0	0	0	2	0	0	0	0	2	0	0	0	0	0	2
AX-90346985	T/C	1	2192069	0	0	0	0	0	0	0	0	0	0	2	0	0	0	2	0	0	0	0	2	0	0	0	0	0	0	0	0	0	0	0	0	0	0	2	0	0	0	0	2	0	0	0	0	0	2
AX-90427175	A/G	1	2197864	0	0	0	2	0	0	0	0	0	0	2	0	0	2	2	0	0	2	0	2	0	0	0	0	0	2	0	0	0	0	0	0	0	0	2	0	0	0	0	2	0	0	2	0	0	2
AX-90358882	G/C	1	2198167	0	0	0	2	0	0	0	0	0	0	2	0	0	2	2	0	0	2	0	2	0	0	0	0	0	2	0	0	0	0	0	0	0	0	2	0	0	0	0	2	0	0	2	0	0	2
AX-90426049	A/C	1	2198624	0	0	0	2	0	0	0	0	0	0	2	0	0	2	2	0	0	2	0	2	0	0	0	0	0	2	0	0	0	0	0	0	0	0	2	0	0	0	0	2	0	0	2	0	0	2
AX-90478604	G/A	1	2204609	0	0	0	2	0	0	0	0	0	0	0	0	0	2	0	0	0	2	0	0	0	0	0	0	0	2	0	0	0	0	0	0	0	0	2	0	0	0	0	2	0	0	2	0	0	2
AX-90465174	G/A	1	2205911	0	0	0	2	0	0	0	0	0	0	2	0	0	2	2	0	0	2	0	2	0	0	0	0	0	2	0	0	0	0	0	0	0	0	0	0	0	0	0	0	0	0	2	0	0	0
AX-90406568	C/A	1	2211215	0	0	0	2	0	0	0	0	0	0	0	0	0	2	0	0	0	2	0	0	0	0	0	0	0	2	0	0	0	0	0	0	0	0	2	0	0	0	0	2	0	0	2	0	0	2
AX-90494827	A/C	1	2211277	0	0	0	2	0	0	0	0	0	0	2	0	0	2	2	0	0	2	0	2	0	0	0	0	0	2	0	0	0	0	0	0	0	0	2	0	0	0	0	2	0	0	2	0	0	2
AX-90310550	C/T	1	2228967	0	0	0	2	0	0	0	0	0	0	2	0	0	2	2	0	0	2	0	2	0	0	0	0	0	0	0	0	0	0	0	0	0	0	0	0	0	0	0	2	0	0	0	0	0	2
AX-90409617	A/G	1	2231347	0	0	0	2	0	0	0	0	0	0	2	0	0	2	2	0	0	2	0	2	0	0	0	0	0	2	0	0	0	0	0	0	0	0	0	0	0	0	0	2	0	0	2	0	0	2
AX-90374582	G/A	1	2237026	0	0	0	2	0	0	0	0	0	0	2	0	0	2	2	0	0	2	0	2	0	0	0	0	0	2	0	0	0	0	0	0	0	0	0	0	0	0	0	2	0	0	2	0	0	2
AX-90391450	T/C	1	2238387	0	0	0	2	0	0	0	0	0	0	0	0	0	2	0	0	0	2	0	0	0	0	0	0	0	2	0	0	0	0	0	0	0	0	0	0	0	0	0	0	0	0	2	0	0	0
AX-90379015	A/C	1	2238512	0	0	0	2	0	0	2	0	0	0	2	0	2	2	2	0	0	2	0	2	0	2	0	0	0	2	0	0	2	0	2	0	0	0	0	0	0	0	0	2	2	0	2	0	0	2
AX-90487365	T/C	1	2240942	0	0	0	0	0	0	2	0	0	0	2	0	2	0	2	0	0	0	0	2	0	2	0	0	0	0	0	0	2	0	2	0	0	0	0	0	0	0	0	2	2	0	0	0	0	2
AX-90419020	T/C	1	2241104	0	0	0	2	0	0	2	0	0	0	2	0	2	2	2	0	0	2	0	2	0	2	0	0	0	2	0	0	2	0	2	0	0	0	0	0	0	0	0	2	2	0	2	0	0	2
AX-90499046	A/G	1	2246694	0	0	0	2	0	0	0	0	0	0	0	0	0	2	0	0	0	2	0	0	0	0	0	0	0	2	0	0	0	0	0	0	0	0	0	0	0	0	0	0	0	0	2	0	0	0
AX-90509932	T/C	1	2256887	0	0	0	0	0	0	2	0	0	0	2	0	2	0	0	0	0	0	0	2	0	2	0	0	0	0	0	0	2	0	2	0	2	0	0	0	0	0	0	2	2	0	0	0	0	2
AX-90310121	A/G	1	2282937	0	0	0	0	0	0	2	0	0	0	2	0	2	2	0	0	0	0	0	2	0	2	0	0	0	0	0	0	2	0	2	0	2	0	0	0	0	0	0	2	2	0	0	0	0	2
AX-90465481	A/T	1	2291795	0	0	0	2	0	0	2	0	0	0	2	0	2	2	0	0	0	2	0	2	0	2	0	0	0	0	0	0	2	0	2	0	2	0	0	0	0	0	0	2	2	0	0	0	0	2
AX-90508999	T/C	1	2315975	0	0	0	2	0	0	2	0	0	0	2	0	2	2	2	0	0	2	0	2	0	2	0	0	0	2	0	0	2	0	2	0	0	0	0	0	0	0	0	2	2	0	2	0	0	2
AX-90514365	T/C	1	2323487	0	0	0	2	0	0	2	0	0	0	2	0	2	2	2	0	0	2	0	2	0	2	0	0	0	2	0	0	2	0	2	2	0	0	0	0	0	0	0	2	2	0	2	0	0	2
AX-90339129	G/A	1	2329202	0	0	0	2	0	0	2	0	0	0	2	0	2	2	2	0	0	2	0	2	0	2	0	0	0	2	0	0	2	0	2	0	2	0	0	0	0	0	0	2	2	0	2	0	0	2
AX-90510322	C/T	1	2332594	0	0	0	2	0	0	2	0	0	0	2	0	2	2	2	0	0	2	0	2	0	2	0	0	0	0	0	0	2	0	2	0	0	0	0	0	0	0	0	0	2	0	0	0	0	0
AX-90489784	T/C	1	2332829	0	0	0	2	0	0	2	0	0	0	2	0	2	2	2	0	0	2	0	2	0	2	0	0	0	0	0	0	2	0	2	0	0	0	0	0	0	0	0	0	2	0	0	0	0	0
AX-90331829	T/C	1	2333253	0	0	0	2	0	0	2	0	0	0	2	0	2	2	2	0	0	2	0	2	0	2	0	0	0	0	0	0	2	0	2	0	0	0	0	0	0	0	0	0	2	0	0	0	0	0
AX-90398921	G/A	1	2337583	0	0	0	2	0	0	2	0	0	0	2	0	2	2	2	0	0	2	0	2	0	2	0	0	0	2	0	0	2	0	2	0	0	0	0	0	0	0	0	2	2	0	2	0	0	2
AX-90499307	G/A	1	2352966	0	0	0	2	0	0	0	0	0	0	2	0	2	2	2	0	0	2	0	2	0	2	0	0	0	0	0	0	2	0	2	0	0	0	0	0	0	0	0	0	2	0	0	0	0	2
AX-90309755	G/A	1	2371555	0	0	0	0	0	0	2	0	0	0	0	0	0	0	0	0	0	0	0	0	0	0	0	0	0	2	0	0	0	0	0	2	0	0	0	0	0	0	0	0	0	0	0	0	0	0
AX-90508127	C/G	1	2372757	0	0	0	0	0	0	2	0	0	0	0	0	0	0	0	0	0	0	0	0	0	0	0	0	0	0	0	0	0	0	0	2	0	0	0	0	0	0	0	0	0	0	0	0	0	0
AX-90455558	A/T	1	2506785	0	0	0	0	0	0	0	0	0	0	2	0	0	2	0	2	0	0	0	0	0	0	0	2	0	0	0	0	0	0	0	2	0	0	0	0	0	0	0	0	0	0	0	2	0	0
AX-90494214	C/A	1	2516845	0	0	0	0	0	0	0	0	0	0	2	0	0	2	0	2	0	0	0	0	0	0	0	2	0	0	0	0	0	0	0	2	0	0	0	0	0	0	0	0	0	0	0	2	0	0
AX-90318712	A/C	1	2547479	0	2	2	0	2	2	0	2	0	2	0	2	2	0	0	0	0	0	2	0	2	0	0	0	2	2	2	0	2	2	2	0	0	0	0	2	2	2	0	2	0	2	0	0	0	0
AX-90509321	C/T	1	2547659	0	2	2	0	2	2	0	2	0	2	0	2	2	0	0	0	0	0	2	0	2	0	0	0	2	2	2	0	2	2	2	0	0	0	0	2	2	2	0	2	0	2	0	0	0	0
AX-90379783	T/G	1	2552496	2	2	2	0	2	2	0	2	0	2	0	2	2	2	0	2	0	0	2	0	2	0	0	0	2	2	2	0	2	2	2	0	0	0	0	2	2	2	0	2	0	2	0	0	0	0
AX-90510711	T/C	1	2552723	2	2	2	0	2	2	0	2	0	2	0	2	2	0	0	2	0	0	2	0	2	0	0	0	2	2	2	0	2	2	2	0	0	0	0	2	2	2	0	2	0	2	0	0	0	0
AX-90445077	T/C	1	2555342	2	2	2	0	2	2	0	2	0	2	0	2	2	0	0	2	0	0	2	0	2	0	0	0	2	2	2	0	2	2	2	0	0	0	0	2	2	2	0	2	0	2	0	0	0	0
AX-90417285	G/A	1	2610887	0	0	0	0	0	0	0	0	0	0	0	0	0	0	0	0	0	0	0	0	0	0	0	0	0	0	0	0	0	0	0	0	0	0	0	0	0	0	0	0	0	0	0	0	0	0
AX-90476845	C/A	1	2616611	0	0	0	0	0	0	0	0	2	0	2	0	0	2	2	2	2	0	0	2	0	0	0	0	0	0	0	0	0	0	0	0	0	0	0	0	0	0	0	0	0	0	2	0	0	0
AX-90524536	T/C	1	2684397	0	0	0	2	0	0	0	0	0	0	0	0	0	0	0	0	0	2	0	0	0	0	0	0	0	2	0	0	0	0	0	0	0	0	2	0	0	0	0	0	0	0	0	0	0	0
AX-90374883	T/A	1	2684777	0	0	0	2	0	0	0	0	0	0	0	0	0	0	0	0	0	2	0	0	0	0	0	0	0	0	0	0	0	0	0	0	0	0	2	0	0	0	0	0	0	0	0	0	0	0
AX-90367806	T/G	1	2701606	0	2	0	2	0	0	2	0	2	0	2	0	0	0	2	2	0	2	0	0	0	0	0	0	0	2	0	2	0	0	0	0	2	0	2	0	0	0	2	2	0	0	2	0	0	0
AX-90462504	A/G	1	2703778	0	2	0	2	0	0	2	0	2	0	2	0	0	0	2	2	0	2	0	0	0	0	0	0	0	0	0	2	0	0	0	0	2	0	2	0	0	0	2	2	0	0	2	0	0	0
AX-90433070	A/G	1	2704078	0	2	0	2	0	0	2	0	2	0	2	0	0	0	2	2	0	2	0	0	0	0	0	0	0	0	0	2	0	0	0	0	2	0	2	0	0	0	2	2	0	0	2	0	0	0
AX-90413785	T/C	1	2705392	0	2	0	2	0	0	2	0	2	0	2	0	0	0	2	2	0	2	0	0	0	0	0	0	0	2	0	2	0	0	0	2	2	0	2	0	0	0	2	2	0	0	2	0	0	0
AX-90457414	C/A	1	2710883	2	0	2	0	2	2	0	2	0	2	0	2	0	2	0	0	2	0	2	2	2	2	2	2	2	0	2	0	0	2	0	0	0	2	0	2	2	2	0	0	2	0	0	2	2	0
AX-90502910	A/G	1	2721532	0	0	0	0	0	0	0	0	2	0	2	0	2	0	2	2	0	0	0	0	0	0	0	0	0	2	0	2	2	0	2	0	2	0	2	0	0	0	2	2	0	2	2	0	0	2
AX-90479069	A/G	1	2733319	0	0	0	0	0	0	2	0	0	0	0	0	0	0	0	0	0	0	0	0	0	0	0	0	0	2	0	0	0	0	0	0	0	0	0	0	0	0	0	0	0	0	0	0	0	0
AX-90489848	G/T	1	2735100	0	0	0	0	0	0	0	0	0	0	0	0	0	0	0	0	0	0	0	0	0	0	0	0	0	0	0	0	0	0	0	0	0	0	0	0	0	0	0	0	0	0	0	0	0	0
AX-90431255	C/T	1	2738496	0	0	0	0	0	0	2	0	0	0	0	0	0	0	0	0	0	0	0	0	0	0	0	0	0	2	0	0	0	0	0	2	0	0	0	0	0	0	0	0	0	0	0	0	0	0
AX-90486383	C/T	1	2744769	0	0	0	0	0	0	2	0	0	0	0	0	0	0	0	0	0	0	0	0	0	0	0	0	0	0	0	0	0	0	0	2	0	0	0	0	0	0	0	0	0	0	2	0	0	0
AX-90370487	G/T	1	2745094	0	0	0	0	0	0	0	0	0	0	0	0	0	0	0	0	0	0	0	0	0	0	0	0	0	0	0	0	0	0	0	0	0	0	0	0	0	0	0	0	0	0	2	0	0	0
AX-90453325	C/T	1	2746228	0	0	0	0	0	0	0	0	0	0	0	0	0	0	0	0	0	0	0	0	0	0	0	0	0	0	0	0	0	0	0	0	0	0	0	0	0	0	0	0	0	0	2	0	0	0
AX-90381579	A/T	1	2748382	0	0	0	0	0	0	0	0	0	0	0	0	0	0	0	0	0	0	0	0	0	0	0	0	0	0	0	0	0	0	0	2	0	0	0	0	0	0	0	0	0	0	2	0	0	0
AX-90408827	C/T	1	2752241	0	0	0	0	0	0	0	0	2	0	2	2	2	0	2	2	0	0	0	2	0	0	0	0	0	2	0	2	2	0	2	0	2	0	0	0	0	0	2	2	0	2	2	0	0	2
AX-90520958	T/G	1	2758062	0	0	0	0	0	0	2	0	2	0	2	2	2	0	2	2	2	0	0	2	0	0	0	0	0	2	0	2	2	0	2	0	2	0	0	0	0	0	2	2	0	2	2	0	0	2
AX-90506270	A/T	1	2759238	0	0	0	0	0	0	2	0	2	0	2	2	2	0	2	2	2	0	0	2	0	0	0	0	0	2	0	2	2	0	2	0	2	0	0	0	0	0	2	2	0	2	2	0	0	2
AX-90309762	A/G	1	2768725	0	0	0	0	0	0	2	0	0	0	0	0	0	0	0	0	2	0	0	0	0	0	0	0	0	0	0	2	0	0	0	0	2	0	0	0	0	0	2	2	0	0	0	0	0	0
AX-90373476	C/A	1	2769176	0	0	0	0	0	0	2	0	0	0	0	0	0	0	0	0	2	0	0	0	0	0	0	0	0	0	0	2	0	0	0	0	2	0	0	0	0	0	2	2	0	0	0	0	0	0
AX-90307104	A/G	1	2769409	0	0	0	0	0	0	2	0	0	0	0	0	0	0	0	0	2	0	0	0	0	0	0	0	0	0	0	2	0	0	0	0	2	0	0	0	0	0	2	2	0	0	0	0	0	0
AX-90415256	C/G	1	2769516	0	0	0	0	0	0	2	0	0	0	0	0	0	0	0	0	2	0	0	0	0	0	0	0	0	0	0	2	0	0	0	0	2	0	0	0	0	0	2	2	0	0	0	0	0	0
AX-90505679	A/T	1	2781849	0	0	0	0	0	0	0	0	0	0	0	0	0	0	0	0	0	0	0	0	0	0	0	0	0	0	0	0	0	0	0	0	0	0	0	0	0	0	0	0	0	0	2	0	0	0
AX-90352399	A/G	1	2781921	0	0	0	0	0	0	2	0	0	0	0	0	0	0	0	0	0	0	0	0	0	0	0	0	0	0	0	2	0	0	0	0	2	0	2	0	0	0	2	2	0	0	0	0	0	0
AX-90432768	G/A	1	2791521	0	0	0	0	0	0	0	0	0	0	0	0	0	0	0	0	2	0	0	0	0	0	2	2	0	0	0	0	0	0	0	0	0	0	0	0	0	0	0	0	0	0	2	0	0	0
AX-90393182	G/A	1	2792391	0	0	0	0	0	0	0	0	0	0	0	0	0	0	0	0	0	0	0	0	0	0	0	0	0	0	0	0	0	0	0	0	0	0	0	0	0	0	0	0	0	0	2	0	0	0
AX-90486939	T/C	1	2801468	0	0	0	0	0	0	0	0	0	0	0	0	0	0	0	0	0	0	0	0	0	0	0	0	0	0	0	0	0	0	0	0	0	0	0	0	0	0	0	0	0	0	2	0	0	0
AX-90339882	A/T	1	2807798	0	0	0	0	2	0	0	0	2	0	2	2	2	0	2	2	2	0	0	2	0	0	2	2	0	2	0	0	2	0	2	0	0	0	2	0	0	0	0	0	0	2	0	0	0	2
AX-90403488	T/C	1	2821131	0	0	0	0	2	0	0	0	2	0	2	2	2	0	2	2	2	0	0	2	0	0	2	2	0	2	0	0	2	0	2	0	0	0	2	0	0	0	0	0	0	2	0	0	0	2
AX-90380491	G/C	1	2821766	0	0	0	0	2	0	0	0	2	0	2	2	2	0	2	2	2	0	0	2	0	0	2	2	0	2	0	0	2	0	2	0	0	0	2	0	0	0	0	0	0	2	0	0	0	2
AX-90508125	T/A	1	2838089	2	2	2	2	0	2	0	2	0	2	0	0	0	2	0	0	2	2	2	0	0	2	0	0	2	0	0	0	0	2	0	2	0	2	0	0	0	0	0	0	2	0	0	2	0	0
AX-90491028	T/G	1	2842729	0	0	0	0	2	0	0	0	2	0	0	2	2	0	2	2	0	0	0	2	2	0	2	2	0	2	2	2	2	0	2	0	0	0	0	2	2	2	2	2	0	2	0	0	2	2
AX-90465026	T/A	1	2856626	0	0	0	0	0	0	0	0	2	0	2	0	0	0	0	0	0	0	0	0	0	0	0	0	0	0	0	0	0	0	0	0	0	0	0	0	0	0	0	0	0	0	0	0	0	0
AX-90420569	T/G	1	2860838	0	0	0	0	0	0	0	0	2	0	2	0	0	0	0	0	0	0	0	0	0	0	0	0	0	0	0	0	0	0	0	0	0	0	0	0	0	0	0	0	0	0	0	0	0	0
AX-90409648	G/A	1	2874208	0	0	0	0	0	0	0	0	2	0	2	0	0	0	2	0	0	0	0	0	0	0	0	0	0	0	0	0	0	0	0	0	0	0	0	0	0	0	0	0	0	0	0	0	0	0
AX-90381316	C/T	1	2924259	0	0	0	0	0	2	2	0	2	0	0	0	0	0	2	0	0	0	0	0	0	0	0	0	0	0	0	0	0	0	0	2	0	0	0	0	0	0	0	0	0	0	0	0	0	0
AX-90435678	T/A	1	2932166	0	0	0	0	0	2	2	0	2	0	0	0	0	0	2	0	0	0	0	0	0	0	0	0	0	2	0	0	0	0	0	2	0	0	0	0	0	0	0	0	0	0	0	0	0	0
AX-90461961	A/G	1	2933400	0	0	0	0	0	2	2	0	2	0	0	0	0	0	2	0	0	0	0	0	0	0	0	0	0	2	0	0	0	0	0	2	0	0	0	0	0	0	0	0	0	0	0	0	0	0
AX-90318936	C/T	1	2982648	0	0	0	0	0	0	2	0	2	0	0	0	0	0	2	0	0	0	0	0	0	0	0	0	0	2	0	0	0	0	0	2	0	0	0	0	0	0	0	0	0	0	0	0	0	0
AX-90450488	T/G	1	3018510	0	0	0	0	0	0	2	0	2	0	0	0	0	0	2	0	0	0	0	0	2	0	0	0	0	2	2	2	0	0	0	2	0	0	0	2	2	2	0	0	0	0	0	0	2	0
AX-90454759	T/C	1	3027786	0	2	2	0	2	2	2	2	0	2	0	0	2	0	0	0	0	0	2	0	0	0	0	2	2	0	0	0	2	2	2	2	0	2	0	0	0	0	0	0	2	2	0	0	0	2
AX-90457651	A/C	1	3030000	0	2	2	2	0	2	0	0	1	0	0	0	0	0	0	0	0	0	0	0	0	0	0	0	0	0	0	0	0	0	0	0	0	0	0	0	0	0	0	0	2	0	0	0	0	0
AX-90377985	G/A	1	3038334	0	0	0	2	2	0	2	0	0	2	2	2	0	2	2	2	2	2	0	2	2	0	2	0	0	0	0	2	0	0	0	2	0	0	0	2	2	2	2	2	0	0	2	0	2	0
AX-90396521	T/G	1	3046890	0	0	0	2	0	0	2	0	0	2	2	2	0	0	2	2	2	2	0	2	2	0	2	0	0	0	2	2	0	0	0	2	0	0	0	2	2	2	2	2	0	0	2	0	2	0
AX-90347959	T/G	1	3086823	0	0	0	0	0	0	0	0	2	2	0	0	0	0	0	0	0	0	0	0	0	0	0	0	0	0	0	0	0	0	0	0	0	0	0	0	0	0	2	2	0	0	0	0	0	0
AX-90465637	A/T	1	3107542	0	0	0	0	0	0	0	0	0	2	0	0	0	0	2	0	0	0	0	0	0	2	0	0	0	2	0	0	0	0	0	0	0	0	2	0	0	0	2	2	0	0	0	0	0	0
AX-90415568	G/T	1	3108746	0	0	0	0	0	0	0	0	2	2	0	0	0	0	2	0	0	0	0	0	0	2	0	0	0	2	0	0	0	0	0	0	0	0	2	0	0	0	2	2	0	0	0	0	0	0
AX-90420612	C/A	1	3115584	0	0	0	0	0	0	0	0	2	2	0	0	0	0	2	0	0	0	0	0	2	2	0	0	0	2	0	2	0	0	0	0	0	0	2	2	2	2	2	2	0	0	0	0	2	0
AX-90379755	T/C	1	3118008	0	0	0	0	0	0	0	0	2	0	0	0	0	0	0	0	0	0	0	0	2	0	0	0	0	2	0	2	0	0	0	0	0	0	0	2	2	2	0	0	0	0	0	0	2	0
AX-90387222	G/A	1	3123217	0	0	0	0	0	0	0	2	2	2	2	2	0	0	2	2	0	0	0	2	0	2	0	0	0	0	2	0	0	0	0	0	0	0	2	0	0	0	2	2	0	0	2	0	0	0
AX-90512081	A/T	1	3137171	0	0	0	0	0	0	0	0	0	2	0	0	0	0	2	0	0	0	0	0	0	2	2	0	0	0	0	0	0	0	0	2	0	0	2	0	0	0	2	2	0	0	0	0	0	0
AX-90324633	C/G	1	3138571	0	0	0	0	0	0	0	0	0	0	0	0	0	0	0	0	0	0	0	0	0	0	0	0	0	0	0	0	0	0	0	0	0	0	0	0	0	0	0	0	0	0	0	0	0	0
AX-90315774	T/C	1	3140202	0	0	0	0	0	0	0	0	2	2	0	0	0	0	2	0	0	0	0	0	0	2	2	0	0	2	0	0	0	0	0	2	0	0	2	0	0	0	2	2	0	0	0	0	0	0
AX-90325041	G/A	1	3154347	2	0	0	0	0	0	0	0	0	2	0	0	0	0	2	0	0	0	0	0	0	2	2	0	0	2	0	0	0	0	0	2	0	0	2	0	0	0	2	2	0	0	0	2	0	0
AX-90463299	A/G	1	3156013	2	0	0	0	0	0	0	0	0	2	0	0	0	0	2	0	0	0	0	0	0	2	2	0	0	2	0	0	0	0	0	2	0	0	2	0	0	0	2	2	0	0	0	2	0	0
AX-90504931	T/A	1	3160395	0	0	0	0	0	0	0	2	0	0	2	2	0	0	0	2	0	0	0	2	0	0	0	0	0	0	2	0	0	0	0	0	0	0	0	0	0	0	0	0	0	0	2	0	0	0
AX-90469489	T/C	1	3160904	0	0	0	0	0	0	0	2	2	0	2	2	0	0	0	2	0	0	0	2	0	0	0	0	0	0	2	0	0	0	0	0	0	0	0	0	0	0	0	0	0	0	2	0	0	0
AX-90396624	G/A	1	3168053	0	0	0	0	2	0	0	2	2	0	2	2	0	2	0	2	0	0	0	2	0	2	2	0	0	2	2	0	0	0	0	0	0	0	2	0	0	0	0	0	0	0	2	0	0	0
AX-90500382	G/A	1	3168424	0	0	0	0	0	0	0	2	2	0	2	2	0	0	0	2	0	0	0	2	0	0	0	0	0	0	2	0	0	0	0	0	0	0	0	0	0	0	0	0	0	0	2	0	0	0
AX-90348879	T/A	1	3179301	0	0	0	0	0	0	0	2	2	0	2	2	0	0	0	0	0	0	0	2	0	2	2	0	0	2	2	0	0	0	0	2	0	2	2	0	0	0	0	0	0	0	2	0	0	0
AX-90525595	C/A	1	3183471	0	0	0	0	2	0	0	2	0	0	2	2	0	2	2	2	0	0	0	2	0	2	2	0	0	0	2	0	0	0	0	2	0	0	2	0	0	0	0	0	0	0	2	0	0	0
AX-90394085	C/G	1	3185881	0	0	0	0	2	0	0	2	2	0	2	2	0	2	2	2	0	0	0	2	0	2	2	0	0	2	2	0	0	0	0	2	0	2	2	0	0	0	0	0	0	0	2	0	0	0
AX-90513877	C/T	1	3205217	2	2	2	2	0	2	0	0	0	2	0	0	2	0	0	2	2	2	2	0	0	0	0	2	2	0	0	0	2	2	2	0	2	0	0	0	0	0	2	2	2	2	0	0	2	2
AX-90478820	A/G	1	3221046	2	2	2	2	0	2	0	0	0	2	0	0	2	0	0	2	2	2	2	0	0	0	0	2	2	0	0	0	2	2	2	0	2	0	0	0	0	0	2	2	2	2	0	0	2	2
AX-90324948	G/A	1	3310464	0	0	0	2	0	0	2	2	2	0	2	2	0	0	0	0	2	2	0	2	0	0	0	0	0	0	2	0	0	0	0	2	0	2	0	0	0	0	0	0	0	0	2	2	0	0
AX-90308765	T/C	1	3316968	0	0	0	2	0	0	2	2	1	0	1	2	0	0	0	0	2	2	0	2	0	0	0	0	0	0	2	0	0	0	0	2	0	1	0	0	0	0	0	0	0	0	2	2	0	0
AX-90497268	A/G	1	3329690	0	0	0	2	0	0	2	2	2	0	2	2	0	0	0	0	2	2	0	2	0	0	2	0	0	2	2	0	0	0	0	2	0	2	2	0	0	0	0	0	0	0	2	2	0	2
AX-90490735	G/T	1	3330235	0	0	0	2	0	0	2	2	2	0	2	2	0	0	0	0	2	2	0	2	0	0	2	0	0	0	2	0	0	0	0	2	0	2	2	0	0	0	0	0	0	0	2	2	0	2
AX-90472510	T/G	1	3333666	0	0	0	2	0	0	2	2	2	0	2	2	0	0	0	0	2	2	0	2	0	0	0	0	0	0	2	0	0	0	0	2	0	0	0	0	0	0	0	0	0	0	2	2	0	0
AX-90474294	G/T	1	3347106	0	0	0	2	0	0	2	2	2	0	2	2	0	0	0	0	2	2	0	2	0	0	2	0	0	0	2	0	0	0	0	2	0	2	2	0	0	0	0	0	0	0	2	2	0	2
AX-90372909	C/T	1	3355490	0	0	0	2	0	0	2	0	0	0	0	0	0	0	0	0	2	2	0	2	0	0	2	0	0	2	2	0	0	0	0	0	0	0	2	0	0	0	0	0	0	0	0	0	0	2
AX-90371007	G/A	1	3375794	0	0	0	2	0	0	2	2	2	0	2	0	0	0	0	0	2	2	0	2	0	0	2	0	0	2	2	0	0	0	0	2	0	2	2	0	0	0	0	0	0	0	2	2	0	2
AX-90309259	C/T	1	3377221	0	0	0	2	0	0	2	2	2	0	2	0	0	0	0	0	2	2	0	2	0	0	2	0	0	2	2	0	0	0	0	2	0	2	2	0	0	0	0	0	0	0	2	2	0	2
AX-90375429	C/T	1	3381025	0	0	0	2	0	0	2	0	0	0	0	0	0	0	0	0	2	2	0	2	0	0	2	0	0	0	2	0	0	0	0	0	0	0	2	0	0	0	0	0	0	0	0	0	0	2
AX-90442027	T/C	1	3388613	0	0	0	2	0	0	2	2	2	0	2	0	0	0	0	0	2	2	0	2	0	0	2	0	0	2	2	0	0	0	0	2	0	2	2	0	0	0	0	0	0	0	2	2	0	2
AX-90458886	A/G	1	3408345	0	0	0	2	0	0	2	0	0	0	0	2	0	0	0	0	2	2	0	2	0	0	2	0	0	0	2	0	0	0	0	0	0	0	2	0	0	0	0	0	0	0	0	0	0	2
AX-90508780	T/C	1	3409509	0	0	0	0	0	0	0	2	2	0	2	0	0	0	0	0	0	0	0	0	0	0	0	0	0	2	0	0	0	0	0	2	0	2	0	0	0	0	0	0	0	0	2	2	0	0
AX-90422553	G/T	1	3417327	0	0	0	0	0	0	0	2	2	0	2	2	0	0	0	0	0	0	0	0	0	0	0	0	0	0	0	0	0	0	0	2	0	2	0	0	0	0	0	0	0	0	2	2	0	0
AX-90490478	G/T	1	3418090	0	0	0	0	0	0	0	2	2	0	2	2	0	0	0	0	0	0	0	0	0	0	0	0	0	0	0	0	0	0	0	2	0	2	0	0	0	0	0	0	0	0	0	2	0	0
AX-90423522	A/C	1	3421283	0	0	0	0	0	0	0	2	2	0	2	2	0	0	0	0	0	0	0	0	0	0	0	0	0	0	0	0	0	0	0	2	0	2	0	0	0	0	0	0	0	0	2	2	0	0
AX-90366947	G/T	1	3423093	0	0	0	0	0	0	0	2	2	0	2	2	0	0	0	0	0	0	0	0	0	0	0	0	0	0	0	0	0	0	0	2	0	2	0	0	0	0	0	0	0	0	2	2	0	0
AX-90403849	G/A	1	3429558	0	0	0	0	0	0	0	2	2	0	2	2	0	0	0	0	0	0	0	0	0	0	0	0	0	2	0	0	0	0	0	2	0	2	0	0	0	0	0	0	0	0	2	2	0	0
AX-90309856	T/A	1	3430089	0	0	0	0	0	0	0	2	2	0	2	2	0	0	0	0	0	0	0	0	0	0	0	0	0	0	0	0	0	0	0	2	0	2	0	0	0	0	0	0	0	0	2	2	0	0
AX-90366069	A/C	1	3492258	0	0	0	1	0	0	0	2	2	0	2	2	0	0	2	2	1	1	0	0	0	0	0	0	0	0	2	0	0	0	0	2	0	2	0	0	0	0	0	0	0	0	0	2	0	0
AX-90409161	T/G	1	3528596	0	0	0	0	0	0	2	0	2	0	2	2	0	0	2	2	0	0	0	2	0	0	0	0	0	0	2	0	0	0	0	2	0	2	2	0	0	0	0	0	0	0	0	2	0	0
AX-90522676	T/G	1	3528755	0	0	0	0	0	0	2	0	2	0	2	2	0	0	2	2	0	0	0	2	0	0	0	0	0	2	2	0	0	0	0	2	0	2	2	0	0	0	0	0	0	0	0	2	0	0
AX-90524939	C/T	1	3532642	0	0	0	0	0	0	2	0	2	0	2	2	0	0	2	2	0	0	0	2	0	0	0	0	0	0	2	0	0	0	0	2	0	2	2	0	0	0	0	0	0	0	0	2	0	0
AX-90525464	A/G	1	3532841	0	0	0	0	0	0	2	0	2	0	2	2	0	0	2	2	0	0	0	2	0	0	0	0	0	0	2	0	0	0	0	2	0	2	2	0	0	0	0	0	0	0	0	2	0	0
AX-90353112	T/C	1	3536222	0	0	0	2	0	0	0	0	0	0	0	0	0	0	0	0	2	2	0	0	0	0	0	0	0	0	0	0	0	0	0	0	0	0	0	0	0	0	0	0	0	0	0	0	0	0
AX-90506277	C/T	1	3545497	0	2	0	2	0	0	0	0	2	0	2	2	0	0	0	0	2	2	0	0	2	0	0	0	0	0	2	2	0	0	0	2	0	2	0	2	2	2	2	2	0	0	0	0	0	0
AX-90434484	A/G	1	3545983	0	2	0	2	0	0	0	0	2	0	2	2	0	0	0	0	2	2	0	0	2	0	0	0	0	2	2	2	0	0	0	2	0	2	0	2	2	2	2	2	0	0	0	0	0	0
AX-90410661	T/G	1	3546836	0	2	0	0	0	0	0	0	0	0	0	2	0	0	0	0	0	0	0	0	2	0	0	0	0	2	2	2	0	0	0	2	0	0	0	2	2	2	2	2	0	0	0	0	0	0
AX-90394692	A/T	1	3553519	0	0	0	0	0	0	2	0	0	0	0	0	0	0	2	0	0	0	0	2	0	0	0	0	0	0	0	0	0	0	0	0	0	0	2	0	0	0	0	0	0	0	2	2	0	0
AX-90415489	G/A	1	3554232	0	2	0	0	0	0	0	0	2	0	2	2	0	0	0	0	0	0	0	0	2	0	0	0	0	0	2	2	0	0	0	2	0	2	0	2	2	2	1	2	0	0	0	0	0	0
AX-90508745	C/T	1	3565527	0	0	0	2	0	0	0	0	0	0	0	0	0	0	0	0	2	2	0	0	0	0	0	0	0	0	0	0	0	0	0	0	0	0	0	0	0	0	0	0	0	0	0	0	0	0
AX-90429878	A/G	1	3565825	0	0	0	2	0	0	0	0	0	0	0	0	0	0	0	0	2	2	0	0	0	0	0	0	0	0	0	0	0	0	0	0	0	0	0	0	0	0	0	0	0	0	0	0	0	0
AX-90336314	A/T	1	3566949	0	0	0	0	0	0	2	0	0	0	0	0	0	0	0	0	0	0	0	0	2	0	0	0	0	0	2	2	0	0	0	0	0	0	2	2	2	2	0	2	0	0	2	2	0	0
AX-90443507	T/C	1	3570500	0	0	0	2	0	0	0	0	2	0	2	0	0	0	0	0	2	2	0	0	0	0	0	0	0	0	0	0	0	0	0	0	0	2	0	0	0	0	0	0	0	0	0	0	0	0
AX-90417301	A/G	1	3577806	0	0	0	0	0	0	2	0	0	0	0	0	0	0	0	0	0	0	0	0	2	0	0	0	0	0	2	2	0	0	0	0	0	0	2	2	2	2	0	2	0	0	0	2	0	0
AX-90386176	A/G	1	3578816	0	2	0	2	0	0	0	0	2	0	2	0	0	0	2	0	2	2	0	0	0	0	0	0	0	2	0	0	0	0	0	2	0	2	0	0	0	0	2	0	0	0	2	0	0	0
AX-90402819	G/A	1	3578882	0	2	0	2	0	0	0	0	2	0	2	0	0	0	2	0	2	2	0	0	0	0	0	0	0	2	0	0	0	0	0	2	0	2	0	0	0	0	2	0	0	0	2	0	0	0
AX-90343770	T/C	1	3582745	0	2	0	2	0	0	2	0	2	0	2	0	0	0	2	0	2	2	0	0	2	0	0	0	0	2	2	2	0	0	0	2	0	2	2	2	2	2	2	2	0	0	2	2	0	0
AX-90499991	G/A	1	3582951	0	2	0	2	0	0	2	0	2	0	2	0	0	0	2	0	2	2	0	0	2	0	0	0	0	0	2	2	0	0	0	2	0	2	2	2	2	2	2	2	0	0	0	2	0	0
AX-90472294	G/T	1	3589036	0	2	0	2	0	0	2	0	2	0	2	0	0	0	2	0	2	2	0	0	2	0	0	0	0	2	2	2	0	0	0	2	0	2	2	2	2	2	2	2	0	0	2	2	0	0
AX-90305582	T/G	1	3606657	0	2	0	0	0	0	2	0	2	0	2	0	0	0	2	0	0	0	0	0	2	0	0	0	0	2	2	2	0	0	0	2	0	2	2	2	2	2	2	2	0	0	2	2	0	0
AX-90416959	T/A	1	3614033	0	2	0	0	0	0	0	0	0	0	0	0	0	0	2	0	0	0	0	0	2	0	0	0	0	2	2	2	0	0	0	2	0	0	0	2	2	2	2	2	0	0	0	0	0	0
AX-90476059	A/C	1	3627505	0	2	0	2	0	0	2	0	2	0	2	2	0	0	2	0	2	2	2	0	2	0	0	0	0	2	2	2	0	0	0	2	0	2	2	2	2	2	2	2	0	0	2	2	0	0
AX-90406101	G/A	1	3628446	0	2	0	2	0	0	2	0	0	0	0	0	0	0	0	0	2	2	0	0	2	0	0	0	0	2	2	2	0	0	0	0	0	0	2	2	2	2	2	2	0	0	0	2	0	0
AX-90439297	C/G	1	3634983	0	2	0	0	0	0	2	0	2	0	2	2	0	0	2	0	0	0	2	0	2	0	0	0	0	0	2	2	0	0	0	2	0	2	2	2	2	2	2	2	0	0	2	2	0	0
AX-90458892	A/G	1	3635219	0	2	0	0	0	0	2	0	2	0	2	2	0	0	2	0	0	0	2	0	2	0	0	0	0	0	2	2	0	0	0	2	0	2	2	2	2	2	2	2	0	0	2	2	0	0
AX-90457435	A/G	1	3638346	0	2	0	0	0	0	2	0	0	0	0	2	0	0	0	0	0	0	2	0	2	0	0	0	0	2	2	2	0	0	0	0	0	0	2	2	2	2	2	2	0	0	0	2	0	0
AX-90476271	A/C	1	3650657	0	2	0	0	0	0	2	0	2	0	2	0	0	0	2	0	0	0	0	0	2	0	0	0	0	0	2	2	0	0	0	2	0	2	2	2	2	2	2	2	0	0	2	2	0	0
AX-90316763	C/T	1	3654928	0	2	0	0	0	0	2	0	2	0	2	2	0	0	2	0	0	0	2	0	2	0	0	0	0	2	2	2	0	0	0	2	0	2	2	2	2	2	2	2	0	0	2	2	0	0
AX-90437871	G/T	1	3679495	0	0	0	2	0	0	0	0	0	0	0	0	0	0	2	0	2	2	0	0	0	0	0	0	0	2	0	0	0	0	0	0	0	0	0	0	0	0	0	0	0	0	0	0	0	0
AX-90496032	C/A	1	3694704	0	0	0	0	0	0	2	0	2	0	2	0	0	0	0	0	0	0	0	0	0	0	0	0	0	0	0	0	0	0	0	2	0	2	2	0	0	0	0	0	0	0	2	2	0	0
AX-90384644	G/A	1	3707896	0	2	0	0	0	0	2	0	2	0	2	0	0	0	0	0	0	0	0	0	2	0	0	0	0	0	2	2	0	0	0	2	0	2	2	2	2	2	2	2	0	0	2	2	0	0
AX-90313376	C/A	1	3731887	0	0	0	2	0	0	0	0	0	0	0	0	0	0	2	0	2	2	0	0	0	0	0	0	0	0	0	0	0	0	0	0	0	0	0	0	0	0	0	0	0	0	0	0	0	0
AX-90436317	T/A	1	3740425	0	2	0	2	0	0	2	0	2	0	2	2	0	0	2	0	2	2	2	0	2	0	0	0	0	2	2	2	0	0	0	2	0	2	2	2	2	2	2	2	0	0	2	0	0	0
AX-90339493	G/A	1	3779089	0	2	0	0	0	0	2	0	2	0	2	2	0	0	0	0	0	0	2	2	2	0	2	0	0	2	2	2	0	0	0	2	0	2	2	2	2	2	2	2	0	0	2	0	0	0
AX-90434146	A/G	1	3814249	0	2	0	0	0	0	2	0	2	0	2	2	0	0	0	0	0	0	2	2	2	0	2	0	0	2	2	2	0	0	0	2	0	2	2	2	2	2	2	2	0	0	2	0	0	0
AX-90426668	C/A	1	3825106	2	0	2	0	2	2	0	2	0	2	0	0	2	2	0	2	0	0	0	0	0	2	0	2	2	0	0	0	2	2	2	0	2	0	0	0	0	0	0	0	2	2	0	0	2	2
AX-90377107	A/G	1	3832584	0	0	0	2	0	0	0	0	0	0	0	0	0	0	2	0	2	2	0	0	0	0	0	0	0	2	0	0	0	0	0	0	0	0	0	0	0	0	0	0	0	0	0	2	0	0
AX-90491780	G/T	1	3853332	2	0	2	0	2	2	0	2	0	2	0	0	2	2	0	2	0	0	0	0	0	2	0	2	2	0	0	0	2	2	2	0	2	0	0	0	0	0	0	0	2	2	0	0	2	2
AX-90523048	G/T	1	3860783	0	0	0	0	0	0	0	0	2	0	0	0	0	0	0	0	0	0	0	0	0	0	0	0	0	0	0	0	0	0	0	0	0	2	0	0	0	0	0	0	0	0	0	2	0	0
AX-90365600	A/G	1	3866999	0	2	0	2	0	0	2	0	0	0	2	2	0	0	2	0	2	2	2	2	2	0	2	0	0	2	2	2	0	0	0	0	0	0	2	2	2	2	2	2	0	0	2	0	0	0
AX-90444846	T/C	1	3867522	0	2	0	2	0	0	2	0	0	0	2	2	0	0	2	0	2	2	2	2	2	0	2	0	0	2	2	2	0	0	0	0	0	0	2	2	2	2	2	2	0	0	2	0	0	0
AX-90458746	A/G	1	3867804	0	2	0	2	0	0	2	0	0	0	2	2	0	0	2	0	2	2	2	2	2	0	2	0	0	2	2	2	0	0	0	0	0	0	2	2	2	2	2	2	0	0	2	0	0	0
AX-90426080	A/C	1	3867848	0	2	0	2	0	0	2	0	0	0	2	2	0	0	2	0	2	2	2	2	2	0	2	0	0	2	2	2	0	0	0	0	0	0	2	2	2	2	2	2	0	0	2	0	0	0
AX-90393845	C/T	1	3871485	0	0	0	2	0	0	0	0	0	0	2	0	0	0	2	0	2	2	0	0	0	0	0	0	0	0	0	0	0	0	0	0	0	0	0	0	0	0	0	0	0	0	0	0	0	0
AX-90361409	A/G	1	3878358	0	2	0	2	0	0	2	0	0	0	2	2	0	0	2	0	2	2	2	2	2	0	2	0	0	0	2	2	0	0	0	0	0	0	2	2	2	2	2	2	0	0	2	0	0	0
AX-90305238	G/A	1	3887556	0	2	0	0	0	0	2	0	0	0	0	2	0	0	0	0	0	0	2	2	2	0	2	0	0	0	2	2	0	0	0	0	0	0	2	2	2	2	2	2	0	0	2	0	0	0
AX-90342609	G/A	1	3892379	0	2	0	2	0	0	2	0	0	0	2	2	0	0	2	0	2	2	2	2	2	0	2	0	0	0	2	2	0	0	0	0	0	0	2	2	2	2	2	2	0	0	2	0	0	0
AX-90308681	T/C	1	3894433	0	0	0	2	0	0	0	0	0	0	2	0	0	0	2	0	2	2	0	0	0	0	0	0	0	2	0	0	0	0	0	0	0	0	0	0	0	0	0	0	0	0	0	2	0	0
AX-90341993	T/G	1	3899772	0	2	0	0	0	0	2	0	0	0	0	2	0	0	0	0	0	0	2	2	2	0	2	0	0	0	2	2	0	0	0	0	0	0	2	2	2	2	2	2	0	0	2	2	0	0
AX-90338157	T/G	1	3904420	0	0	0	2	0	0	0	0	0	0	2	0	0	0	2	0	2	2	0	0	0	0	0	0	0	0	0	0	0	0	0	0	0	0	0	0	0	0	0	0	0	0	0	0	0	0
AX-90473226	T/A	1	3916297	0	2	0	2	0	0	2	0	0	0	2	2	0	0	2	0	2	2	2	2	2	0	2	0	0	0	2	2	0	0	0	0	0	0	2	2	2	2	2	2	0	0	2	2	0	0
AX-90414923	T/A	1	3917049	0	0	0	2	0	0	0	0	0	0	2	0	0	0	2	0	2	2	0	2	0	0	2	0	0	0	0	0	0	0	0	0	0	0	0	0	0	0	0	0	0	0	0	0	0	0
AX-90366124	A/G	1	3917429	0	0	0	2	0	0	0	0	0	0	2	0	0	0	2	0	2	2	0	2	0	0	2	0	0	2	0	0	0	0	0	0	0	0	0	0	0	0	0	0	0	0	0	0	0	0
AX-90450959	G/T	1	3922581	0	0	0	2	0	0	0	0	2	0	2	0	0	0	2	0	2	2	0	0	0	0	0	0	0	0	0	0	0	0	0	0	0	0	0	0	0	0	0	0	0	0	0	0	0	0
AX-90480515	G/A	1	3922667	0	0	0	2	0	0	0	0	2	0	2	0	0	0	2	0	2	2	0	0	0	0	0	0	0	0	0	0	0	0	0	0	0	0	0	0	0	0	0	0	0	0	0	0	0	0
AX-90509213	T/C	1	3972733	0	2	0	0	0	0	0	0	0	0	0	2	0	0	0	0	0	0	2	0	0	0	0	0	0	0	0	0	0	0	0	2	0	0	2	0	0	0	2	0	2	0	2	0	0	0
AX-90439331	C/G	1	4003566	0	0	0	2	0	0	0	0	2	0	0	0	0	2	0	2	2	2	0	2	0	0	2	0	0	2	0	0	0	0	0	2	0	2	0	0	0	0	0	0	0	0	0	0	0	0
AX-90305228	A/G	1	4004428	0	0	0	2	0	0	0	0	2	0	0	0	0	2	0	2	2	2	0	2	0	0	2	0	0	1	0	0	0	0	0	2	0	2	0	0	0	0	0	0	0	0	0	0	0	0
AX-90304978	T/C	1	4004859	0	0	0	2	0	0	0	0	2	0	0	0	0	2	0	2	2	2	0	2	0	0	2	0	0	2	0	0	0	0	0	2	0	2	0	0	0	0	0	0	0	0	0	0	0	0
AX-90366978	A/C	1	4007350	0	0	0	2	0	0	0	0	2	0	0	0	0	2	0	2	2	2	0	2	0	0	2	0	0	2	0	0	0	0	0	2	0	2	0	0	0	0	0	0	0	0	0	0	0	0
AX-90470691	T/C	1	4009564	0	0	0	2	0	0	0	0	2	0	0	0	0	2	0	2	2	2	0	2	0	0	2	0	0	2	0	0	0	0	0	2	0	2	0	0	0	0	0	0	0	0	0	0	0	0
AX-90465982	A/C	1	4012348	0	2	2	0	0	2	0	0	0	0	0	2	0	0	0	0	0	0	2	0	0	0	0	2	2	2	0	0	0	0	0	2	0	0	0	0	0	0	2	0	0	0	2	0	0	0
AX-90423045	G/A	1	4015639	0	0	0	2	0	0	0	0	0	0	0	0	0	0	0	2	2	2	0	2	0	0	1	0	0	1	0	0	0	1	0	0	0	0	0	0	0	0	0	0	0	0	0	0	0	0
AX-90424638	A/C	1	4027130	0	0	2	0	0	2	0	0	2	0	0	2	0	2	0	0	0	0	2	0	0	0	0	2	2	2	0	0	0	0	0	2	0	0	0	0	0	0	0	0	0	0	0	0	0	0
AX-90461626	A/G	1	4028291	0	0	2	0	0	2	0	0	2	0	0	2	0	2	0	0	0	0	2	0	0	0	0	2	2	2	0	0	0	0	0	2	0	0	0	0	0	0	0	0	0	0	0	0	0	0
AX-90346024	A/G	1	4029668	0	0	2	0	0	2	0	0	2	0	0	2	0	2	0	0	0	0	2	0	0	0	0	2	2	2	0	0	0	0	0	2	0	0	0	0	0	0	0	0	0	0	0	0	0	0
AX-90305927	A/G	1	4030428	0	0	2	0	0	2	0	0	2	0	0	2	0	2	0	0	0	0	2	0	0	0	0	2	2	2	0	0	0	0	0	2	0	0	0	0	0	0	0	0	0	0	0	0	0	0
AX-90386544	C/T	1	4034488	0	0	2	0	0	2	0	0	2	0	0	2	0	2	0	0	0	0	2	0	0	0	0	2	2	0	0	0	0	0	0	2	0	0	0	0	0	0	0	0	0	0	0	0	0	0
AX-90329641	C/A	1	4046167	0	0	2	0	0	2	0	0	2	0	0	0	0	2	0	0	0	0	0	0	0	0	0	2	2	0	0	0	0	0	0	0	0	0	0	0	0	0	0	0	0	0	0	0	0	0
AX-90462894	G/A	1	4046291	0	0	2	0	0	2	0	0	2	0	0	0	0	2	0	0	0	0	0	0	0	0	0	2	2	2	0	0	0	0	0	2	0	0	0	0	0	0	0	0	0	0	0	0	0	0
AX-90385462	T/C	1	4046434	0	0	2	0	0	2	0	0	2	0	0	0	0	2	0	0	0	0	0	0	0	0	0	2	2	0	0	0	0	0	0	0	0	0	0	0	0	0	0	0	0	0	0	0	0	0
AX-90350130	C/T	1	4054280	0	0	2	0	0	2	0	0	2	0	0	0	0	2	0	0	0	0	0	0	0	0	0	2	2	2	0	0	0	0	0	2	0	0	0	0	0	0	0	0	0	0	0	0	0	0
AX-90486431	T/C	1	4077215	0	0	2	0	0	2	0	0	2	0	0	0	0	0	0	0	0	0	0	0	0	0	0	2	2	0	0	0	0	0	0	0	0	0	0	0	0	0	0	0	0	0	0	0	0	0
AX-90492139	G/T	1	4093110	2	0	0	0	2	0	2	0	0	2	2	2	2	0	2	0	0	0	2	0	2	0	0	0	0	0	2	2	2	0	2	0	2	0	2	2	2	2	0	2	0	2	0	2	2	2
AX-90465578	C/T	1	4093382	2	0	0	0	2	0	2	0	0	2	2	2	2	0	2	0	0	0	2	0	2	0	0	0	0	0	2	2	2	0	2	0	2	0	2	2	2	2	0	2	0	2	0	2	2	2
AX-90344703	C/T	1	4093893	0	0	2	0	0	2	0	0	2	0	0	0	0	0	0	0	0	0	0	0	0	0	0	2	2	0	0	0	0	0	0	0	0	0	0	0	0	0	0	0	0	0	0	0	0	0
AX-90504317	A/G	1	4109254	0	2	0	2	0	0	0	2	0	0	0	0	0	2	0	2	2	2	0	0	0	0	2	0	0	2	0	0	0	0	0	0	0	2	0	0	0	0	2	0	0	0	2	0	0	0
AX-90417469	A/G	1	4117052	0	0	2	0	0	2	0	0	2	0	0	0	0	0	0	0	0	0	0	0	0	0	0	2	2	0	0	0	0	0	0	0	0	0	0	0	0	0	0	0	0	0	0	0	0	0
AX-90484337	C/T	1	4144706	0	2	2	2	0	2	0	2	2	0	0	0	0	2	0	2	2	0	0	0	0	0	2	2	2	0	0	0	0	0	0	0	0	2	0	0	0	0	2	0	0	0	2	0	0	0
AX-90305639	G/T	1	4151150	0	2	2	2	0	2	0	2	2	0	0	0	0	2	0	2	2	0	0	0	0	0	2	2	2	0	0	0	0	0	0	0	0	2	0	0	0	0	2	0	0	0	2	0	0	0
AX-90505112	T/A	1	4165860	2	0	0	0	2	0	0	0	0	2	2	2	2	0	2	0	0	0	2	0	2	0	0	0	0	0	2	2	2	2	2	0	2	0	0	2	2	2	0	2	2	2	0	2	2	2
AX-90448158	C/T	1	4195610	2	0	0	0	0	0	0	0	0	2	2	2	2	0	2	0	0	0	2	2	2	0	0	0	0	0	2	2	2	0	2	0	2	0	0	2	2	2	0	2	0	2	0	2	2	2
AX-90406235	G/A	1	4216941	0	2	2	2	0	2	0	2	0	0	0	0	0	2	0	2	2	0	0	0	0	0	2	2	2	0	0	0	0	0	0	0	0	2	0	0	0	0	2	0	0	0	2	0	0	0
AX-90375165	C/T	1	4219511	0	2	2	2	0	2	0	2	0	0	0	0	0	2	0	2	2	2	0	0	0	2	2	2	2	0	0	0	0	0	0	0	0	2	0	0	0	0	2	0	0	0	2	0	0	0
AX-90447248	C/T	1	4235320	0	2	2	2	0	2	0	2	2	0	0	0	0	2	0	2	2	2	0	0	0	2	2	2	2	2	0	0	0	0	0	0	0	2	0	0	0	0	2	0	0	0	2	0	0	0
AX-90377457	G/A	1	4240543	0	0	0	0	0	0	0	0	2	0	0	0	0	0	0	0	0	0	0	0	0	2	0	0	0	0	0	0	0	0	0	0	0	0	0	0	0	0	0	0	0	0	0	0	0	0
AX-90397439	C/T	1	4241138	0	2	2	2	0	2	0	2	2	0	0	0	0	2	0	2	2	2	0	0	0	0	2	2	2	0	0	0	0	0	0	0	0	2	0	0	0	0	2	0	0	0	2	0	0	0
AX-90320331	G/A	1	4241199	0	2	2	2	0	2	0	2	2	0	0	0	0	2	0	2	2	2	0	0	0	0	2	2	2	0	0	0	0	0	0	0	0	2	0	0	0	0	2	0	0	0	2	0	0	0
AX-90365524	A/G	1	4241729	0	2	2	2	0	2	0	2	2	0	0	0	0	2	0	2	2	2	0	0	0	0	2	2	2	0	0	0	0	0	0	0	0	2	0	0	0	0	2	0	0	0	2	0	0	0
AX-90417721	T/C	1	4301032	0	0	0	0	0	0	2	0	0	2	0	0	0	0	0	0	0	2	0	0	0	0	0	0	0	0	0	0	2	2	0	0	0	0	2	0	0	0	0	0	2	2	0	2	0	0
AX-90477649	A/G	1	4301471	2	0	0	0	2	0	0	0	2	0	2	2	2	2	2	0	0	0	2	2	2	2	2	0	0	0	2	2	0	0	2	2	2	0	0	2	2	2	0	2	0	0	0	0	2	2
AX-90452427	G/T	1	4301887	0	0	0	0	0	0	2	0	0	2	0	0	0	0	0	0	0	2	0	0	0	0	0	0	0	0	0	0	2	2	0	0	0	0	2	0	0	0	0	0	2	2	0	2	0	0
AX-90462973	G/A	1	4336522	2	0	0	0	2	0	0	0	0	2	2	2	2	2	2	0	0	2	2	2	2	2	2	0	0	0	2	2	2	2	2	2	2	0	0	2	2	2	0	2	2	2	0	0	2	2
AX-90357259	G/A	1	4338151	0	0	0	0	0	0	2	0	2	0	0	0	0	0	0	0	0	0	0	0	0	0	0	0	0	2	0	0	0	0	0	0	0	0	2	0	0	0	0	0	0	0	0	2	0	0
AX-90446194	T/C	1	4382927	0	0	0	0	0	0	0	0	2	0	0	0	0	0	0	2	0	0	0	0	0	0	0	0	0	2	0	0	2	2	0	2	2	0	2	0	0	0	0	0	2	2	0	2	2	0
AX-90473814	G/A	1	4389606	0	0	0	0	0	0	0	0	2	0	0	0	0	0	0	2	0	0	0	0	0	0	0	0	0	2	0	0	2	2	0	2	2	0	2	0	0	0	0	0	2	2	0	2	2	0
AX-90350439	G/A	1	4390925	0	0	0	0	0	0	0	0	0	0	0	0	0	0	0	0	0	0	0	0	0	0	0	0	0	0	0	0	2	2	0	0	2	0	0	0	0	0	0	0	2	2	0	0	2	0
AX-90427305	G/A	1	4391604	0	0	0	0	0	0	0	0	0	0	0	0	0	0	0	0	0	0	0	0	0	0	0	0	0	2	0	0	2	2	0	2	2	0	2	0	0	0	0	0	2	2	0	2	2	0
AX-90484778	C/T	1	4391921	0	0	0	0	0	0	0	0	0	0	0	0	0	0	0	0	0	0	0	0	0	0	0	0	0	2	0	0	2	2	0	2	2	0	2	0	0	0	0	0	2	2	0	2	2	0
AX-90419005	T/C	1	4393751	0	0	0	0	0	0	0	0	0	0	0	0	0	0	0	0	0	0	0	0	0	0	0	0	0	0	0	0	2	2	0	2	2	0	2	0	0	0	0	0	2	2	0	2	2	0
AX-90422206	T/G	1	4395431	0	0	0	0	0	0	0	0	2	0	0	0	0	0	0	0	0	0	0	0	0	0	0	0	0	2	0	0	2	2	0	2	2	0	2	0	0	0	0	0	2	2	0	2	2	0
AX-90318782	A/C	1	4397347	0	0	0	0	0	0	0	0	0	0	0	0	0	0	0	0	0	0	0	0	0	0	0	0	0	2	0	0	2	2	0	0	2	0	0	0	0	0	0	0	2	2	0	0	2	0
AX-90378942	T/G	1	4399308	0	0	0	0	0	0	0	0	2	0	0	0	0	0	0	0	0	0	0	0	0	0	0	0	0	0	0	0	2	2	0	2	2	0	2	0	0	0	0	0	2	2	0	2	2	0
AX-90403556	T/G	1	4406568	0	0	0	0	0	0	0	0	2	0	0	0	0	0	0	0	0	0	0	0	0	0	0	0	0	2	0	0	2	2	0	2	2	0	2	0	0	0	0	0	2	2	2	2	2	0
AX-90384483	C/T	1	4410517	0	0	0	0	0	0	0	0	0	0	0	0	0	0	0	0	0	0	0	0	0	0	0	0	0	2	0	0	2	2	0	2	2	0	2	0	0	0	0	0	2	2	0	2	2	0
AX-90512118	C/T	1	4461426	0	0	0	0	0	0	0	0	2	2	0	0	0	0	2	0	0	0	0	0	0	0	0	0	0	2	0	0	0	0	0	0	0	0	0	0	0	0	0	0	0	0	2	0	0	0
AX-90402189	G/A	1	4468137	0	0	0	0	0	0	0	0	2	2	0	0	0	0	0	0	0	0	0	0	0	0	0	0	0	2	0	0	0	0	0	0	0	0	0	0	0	0	0	0	0	0	2	0	0	0
AX-90420910	C/G	1	4475235	0	0	0	0	0	0	0	0	2	2	0	0	0	0	2	0	0	0	0	0	0	0	0	0	0	2	0	0	0	0	0	0	0	0	0	0	0	0	0	0	0	0	2	0	0	0
AX-90471641	G/A	1	4475423	0	0	0	0	0	0	0	0	2	2	0	0	0	0	0	0	0	0	0	0	0	0	0	0	0	2	0	0	0	0	0	0	0	0	0	0	0	0	0	0	0	0	2	0	0	0
AX-90505542	T/A	1	4485560	0	0	0	0	0	0	0	0	2	0	0	0	0	0	0	0	0	0	0	0	0	0	0	0	0	0	0	0	0	0	0	0	0	0	0	0	0	0	0	0	0	0	2	0	0	0
AX-90368396	C/A	1	4488136	0	0	0	0	0	0	0	0	2	0	0	0	0	0	0	0	0	0	0	0	0	0	0	0	0	0	0	0	0	0	0	0	0	0	0	0	0	0	0	0	0	0	2	0	0	0
AX-90419577	G/A	1	4488332	0	0	0	0	0	0	0	0	2	0	0	0	0	0	0	0	0	0	0	0	0	0	0	0	0	0	0	0	0	0	0	0	0	0	0	0	0	0	0	0	0	0	2	0	0	0
AX-90498924	G/A	1	4491299	0	0	0	0	0	0	0	0	2	0	0	0	0	0	0	0	0	0	0	0	0	0	0	0	0	0	0	0	0	0	0	0	0	0	0	0	0	0	0	0	0	0	2	0	0	0
AX-90494594	C/A	1	4491958	0	0	0	0	0	0	0	0	2	0	0	0	0	0	0	0	0	0	0	0	0	0	0	0	0	0	0	0	0	0	0	0	0	0	0	0	0	0	0	0	0	0	2	0	0	0
AX-90432393	A/G	1	4496361	0	0	0	0	0	0	0	0	2	2	0	0	0	0	2	0	0	0	0	0	0	0	0	0	0	2	0	0	0	2	0	0	2	0	0	0	0	0	0	0	2	0	2	0	2	0
AX-90343392	G/A	1	4524760	0	2	2	0	0	2	0	2	2	2	0	0	0	0	0	0	0	0	0	0	0	0	0	2	0	2	0	0	0	0	0	0	0	2	0	0	0	0	0	0	0	0	2	0	0	0
AX-90353618	C/A	1	4582531	0	0	0	0	0	0	0	0	0	0	0	0	0	0	0	0	0	0	0	0	0	0	0	0	0	2	0	0	0	2	0	0	2	2	0	0	0	0	0	0	2	0	2	0	2	0
AX-90391495	T/G	1	4598093	0	0	0	0	0	0	0	0	0	0	0	0	0	1	1	0	0	0	0	0	0	0	0	0	0	2	0	0	0	2	0	0	2	0	0	0	0	0	0	0	2	0	0	0	2	0
AX-90505768	T/A	1	4603941	0	2	2	0	0	2	0	2	2	2	0	0	0	0	2	0	0	0	0	0	0	0	0	2	0	2	0	0	0	2	0	0	2	0	0	0	0	0	0	0	2	0	0	0	2	0
AX-90508170	G/C	1	4604845	0	2	2	0	0	2	0	2	2	2	0	0	0	0	2	0	0	0	0	0	0	0	0	2	0	0	0	0	0	2	0	0	2	2	0	0	0	0	0	0	2	0	2	0	2	0
AX-90441640	T/C	1	4606594	0	2	2	0	0	2	0	2	2	2	0	0	0	0	2	0	0	0	0	0	0	0	0	2	0	2	0	0	0	2	0	0	2	2	0	0	0	0	0	0	2	0	2	0	2	0
AX-90356201	G/A	1	4617792	0	2	2	0	0	2	0	2	2	2	0	0	0	0	2	0	0	0	0	2	0	0	0	2	0	0	0	0	0	2	0	0	2	0	0	0	0	0	0	0	2	0	0	0	2	0
AX-90489091	T/C	1	4642143	0	0	0	2	0	0	0	0	0	0	0	0	0	0	0	0	2	0	0	0	0	0	0	0	2	0	0	0	0	0	0	0	0	0	0	0	0	0	0	0	0	0	0	0	0	0
AX-90350845	G/A	1	4652162	0	0	0	0	0	0	0	0	0	2	0	0	0	0	0	0	0	0	0	0	0	0	0	0	0	2	0	0	0	0	0	0	0	2	0	0	0	0	0	0	0	0	2	0	0	0
AX-90372010	A/G	1	4664561	0	2	2	0	0	2	0	2	2	2	0	0	0	0	2	0	0	0	0	2	0	0	0	2	0	0	0	0	0	0	0	0	0	2	0	0	0	0	0	0	0	0	2	0	0	0
AX-90306882	C/T	1	4664852	0	2	2	0	0	2	0	2	2	2	0	0	0	0	2	0	0	0	0	2	0	0	0	2	0	0	0	0	0	0	0	0	0	2	0	0	0	0	0	0	0	0	2	0	0	0
AX-90424534	C/T	1	4672019	0	0	0	0	0	0	0	0	0	2	0	0	0	0	0	0	0	0	0	0	0	0	0	0	0	0	0	0	0	0	0	0	0	2	0	0	0	0	0	0	0	0	2	0	0	0
AX-90422383	G/T	1	4672188	0	0	0	0	0	0	0	0	0	2	0	0	0	0	0	0	0	0	0	0	0	0	0	0	0	2	0	0	0	0	0	0	0	2	0	0	0	0	0	0	0	0	2	0	0	0
AX-90329693	A/G	1	4673820	0	0	0	0	0	0	0	0	0	2	0	0	0	0	0	0	0	0	0	0	0	0	0	0	0	0	0	0	0	0	0	0	0	2	0	0	0	0	0	0	0	0	2	0	0	0
AX-90457065	C/A	1	4674653	0	0	0	0	0	0	0	0	0	2	0	0	0	0	0	0	0	0	0	0	0	0	0	0	0	0	0	0	0	0	0	0	0	2	0	0	0	0	0	0	0	0	2	0	0	0
AX-90501163	G/A	1	4675531	0	0	0	0	0	0	0	0	0	2	0	0	0	0	0	0	0	0	0	0	0	0	0	0	0	0	0	0	0	0	0	0	0	2	0	0	0	0	0	0	0	0	2	0	0	0
AX-90313229	C/G	1	4687489	0	2	2	0	0	2	0	2	2	0	0	0	0	0	2	0	0	0	0	2	0	0	0	2	0	2	0	0	0	0	0	0	0	0	0	0	0	0	0	0	0	0	0	0	0	0
AX-90435843	A/T	1	4692106	0	2	2	0	0	2	0	2	2	0	0	0	0	0	2	0	0	0	0	2	0	0	0	2	0	2	0	0	0	0	0	0	0	0	0	0	0	0	0	0	0	0	0	0	0	0
AX-90306471	G/A	1	4713571	0	2	2	0	0	2	0	2	0	0	0	0	0	0	0	0	0	0	0	0	0	0	0	2	0	0	0	0	0	0	0	0	0	2	0	0	0	0	0	0	0	0	0	0	0	0
AX-90482272	A/T	1	4714070	0	2	2	0	0	2	0	2	0	0	0	0	0	0	0	0	0	0	0	0	0	0	0	2	0	0	0	0	0	0	0	0	0	2	0	0	0	0	0	0	0	0	0	0	0	0
AX-90345854	C/T	1	4730601	0	2	2	0	0	2	0	2	0	0	0	0	0	0	2	0	0	0	0	0	0	0	0	2	0	2	0	0	0	0	0	0	0	2	0	0	0	0	0	0	0	0	0	0	0	0
AX-90499336	G/A	1	4730645	0	2	2	0	0	2	0	2	0	0	0	0	0	0	2	0	0	0	0	0	0	0	0	2	0	0	0	0	0	0	0	0	0	2	0	0	0	0	0	0	0	0	0	0	0	0
AX-90447741	C/T	1	4730744	0	2	2	0	0	2	0	2	0	0	0	0	0	0	0	0	0	0	0	0	0	0	0	2	0	0	0	0	0	0	0	0	0	2	0	0	0	0	0	0	0	0	0	0	0	0
AX-90363081	A/G	1	4751857	0	2	2	0	0	2	0	2	2	0	0	0	0	0	2	0	0	0	0	0	0	0	0	2	0	2	0	0	0	0	0	0	0	2	0	0	0	0	0	0	0	0	2	0	0	0
AX-90423120	G/T	1	4753366	0	2	2	0	0	2	0	2	2	0	0	0	0	0	2	0	0	0	0	0	0	0	0	2	0	2	0	0	0	0	0	0	0	2	0	0	0	0	0	0	0	0	2	0	0	0
AX-90422032	C/T	1	4776759	0	2	2	0	0	2	0	2	0	0	0	0	0	0	0	0	0	0	0	0	0	0	0	2	0	2	0	0	0	0	0	0	0	0	0	0	0	0	0	0	0	0	0	0	0	0
AX-90429459	A/G	1	4795306	0	2	2	0	0	2	0	2	0	2	0	0	0	0	2	0	0	0	0	0	0	0	0	2	0	2	0	0	0	0	0	0	0	0	0	0	0	0	0	0	0	0	0	0	0	0
AX-90402143	G/A	1	4799896	0	2	2	0	0	2	0	2	0	2	0	0	0	0	2	0	0	0	0	0	0	0	0	2	0	0	0	0	0	0	0	0	0	0	0	0	0	0	0	0	0	0	0	0	0	0
AX-90375535	T/C	1	4805006	0	2	2	0	0	2	0	2	0	2	0	0	0	0	2	0	0	0	0	0	0	0	0	2	0	2	0	0	0	0	0	0	0	0	0	0	0	0	0	0	0	0	0	0	0	0
AX-90463233	A/G	1	4812490	0	2	2	0	0	2	0	2	0	0	0	0	0	0	2	0	0	0	0	0	0	0	0	2	0	0	0	0	0	0	0	0	0	0	0	0	0	0	0	0	0	0	0	0	0	0
AX-90500474	G/A	1	4822966	0	2	2	0	0	2	0	2	0	0	0	0	0	0	0	0	0	0	0	0	0	0	0	2	0	0	0	0	0	0	0	0	0	0	0	0	0	0	0	0	0	0	0	0	0	0
AX-90435469	A/T	1	4828069	0	2	2	0	0	2	0	2	0	0	0	0	0	0	0	0	0	0	0	0	0	0	0	2	0	0	0	0	0	0	0	0	0	0	0	0	0	0	0	0	0	0	0	0	0	0
AX-90315742	G/T	1	4828807	0	2	2	0	0	2	0	2	0	0	0	0	0	0	0	0	0	0	0	0	0	0	0	2	0	0	0	0	0	0	0	0	0	0	0	0	0	0	0	0	0	0	0	0	0	0
AX-90451144	T/C	1	4845769	0	0	0	0	0	0	0	0	2	0	0	0	0	0	0	2	0	2	0	2	0	2	0	0	0	0	0	0	2	2	0	2	0	2	2	0	0	0	0	0	2	2	2	0	2	0
AX-90521447	G/T	1	4845814	0	0	2	0	0	2	0	2	0	0	0	0	0	0	2	0	0	0	0	0	0	0	0	2	0	0	0	0	0	0	0	0	0	0	0	0	0	0	0	0	0	0	0	0	0	0
AX-90323735	T/C	1	4876440	0	0	2	0	0	2	0	2	2	0	0	0	0	0	0	0	0	0	0	2	0	0	0	2	0	0	0	0	0	0	0	0	0	2	0	0	0	0	0	0	0	0	2	0	0	0
AX-90393469	C/A	1	4879771	0	0	2	0	0	2	0	2	2	0	0	0	0	0	0	0	0	0	0	2	0	0	0	2	0	0	0	0	0	0	0	0	0	2	0	0	0	0	0	0	0	0	2	0	0	0
AX-90357365	A/T	1	4880324	0	0	2	0	0	2	0	2	2	0	0	0	0	0	0	0	0	0	0	2	0	0	0	2	0	0	0	0	0	0	0	0	0	2	0	0	0	0	0	0	0	0	2	0	0	0
AX-90345715	C/T	1	4895133	0	0	2	0	0	2	0	2	2	0	0	0	0	0	2	0	0	0	0	2	0	0	0	2	0	0	0	0	0	0	0	0	0	2	0	0	0	0	0	0	0	0	2	0	0	0
AX-90376503	G/A	1	4913069	0	0	2	0	0	2	0	2	2	0	0	0	0	0	2	0	0	0	0	2	0	0	0	2	0	0	0	0	0	0	0	0	0	2	0	0	0	0	0	0	0	0	2	0	0	0
AX-90400552	C/T	1	4913768	0	0	2	0	0	2	0	2	2	0	0	0	0	0	2	0	0	0	0	2	0	0	0	2	0	0	0	0	0	0	0	0	0	2	0	0	0	0	0	0	0	0	2	0	0	0
AX-90308471	G/T	1	4913831	0	0	2	0	0	2	0	2	2	0	0	0	0	0	2	0	0	0	0	2	0	0	0	2	0	0	0	0	0	0	0	0	0	2	0	0	0	0	0	0	0	0	2	0	0	0
AX-90341194	T/A	1	4922610	0	0	2	0	0	2	0	2	2	0	0	0	0	0	2	0	0	0	0	2	0	0	0	2	0	2	0	0	0	0	0	2	0	2	2	0	0	0	0	0	0	0	2	0	0	0
AX-90468659	C/T	1	4922689	0	0	2	0	0	2	0	2	2	0	0	0	0	0	2	0	0	0	0	2	0	0	0	2	0	0	0	0	0	0	0	0	0	2	0	0	0	0	0	0	0	0	2	0	0	0
AX-90500313	C/A	1	4923109	0	0	2	0	0	2	0	2	2	0	0	0	0	0	2	0	0	0	0	2	0	0	0	2	0	0	0	0	0	0	0	0	0	2	0	0	0	0	0	0	0	0	2	0	0	0
AX-90337168	T/G	1	4947133	0	0	2	0	0	2	0	2	2	0	0	0	0	0	2	0	0	0	0	2	0	0	0	2	0	2	0	0	0	0	0	0	0	2	0	0	0	0	0	0	0	0	2	0	0	0
AX-90347939	T/C	1	4950402	0	0	2	0	0	2	0	2	2	0	0	0	0	0	2	0	0	0	0	2	0	0	0	2	0	2	0	0	0	0	0	0	0	2	0	0	0	0	0	0	0	0	2	0	0	0
AX-90370324	A/T	1	4969818	0	0	2	0	0	2	0	2	2	0	0	0	0	0	2	0	0	0	0	2	0	0	0	2	0	0	0	0	0	0	0	0	0	2	0	0	0	0	0	0	0	0	2	0	0	0
AX-90465616	T/A	1	4984354	0	0	2	0	0	2	0	2	2	0	0	0	0	0	2	0	0	0	0	2	0	0	0	2	0	2	0	0	0	0	0	0	0	2	0	0	0	0	0	0	0	0	2	0	0	0
AX-90378442	G/A	1	5009914	0	0	2	0	0	2	0	2	2	0	0	0	0	0	2	0	0	0	0	2	0	0	0	2	0	0	0	0	0	0	0	0	0	2	0	0	0	0	0	0	0	0	2	0	0	0
AX-90333146	T/C	1	5012960	0	0	2	0	0	2	0	2	2	0	0	0	0	0	2	0	0	0	0	2	0	0	0	2	0	0	0	0	0	0	0	0	0	2	0	0	0	0	0	0	0	0	2	0	0	0
AX-90436054	G/A	1	5020426	0	0	2	0	0	2	0	2	2	0	0	0	0	0	2	0	0	0	0	2	0	0	0	2	0	0	0	0	0	0	0	0	0	2	0	0	0	0	0	0	0	0	2	0	0	0
AX-90353045	T/C	1	5031302	0	0	2	0	0	2	0	2	2	0	0	0	0	0	2	0	0	0	0	2	0	0	0	2	0	2	0	0	0	0	0	0	0	2	0	0	0	0	0	0	0	0	2	0	0	0
AX-90341562	C/T	1	5042016	0	0	2	0	0	2	0	1	1	0	0	0	0	0	1	0	0	0	0	1	0	0	0	1	0	0	0	0	0	0	0	0	0	1	0	0	0	0	0	0	0	0	1	0	0	0
AX-90388247	A/G	1	5061850	0	0	2	0	0	2	0	2	2	0	2	0	0	0	2	0	0	0	0	2	0	0	0	2	0	0	0	0	0	0	0	2	0	2	2	0	0	0	0	0	0	0	2	0	0	0
AX-90330175	C/T	1	5085864	0	0	2	0	0	0	0	0	2	0	2	0	0	0	2	0	0	0	0	2	0	0	0	2	0	0	0	0	0	0	0	0	0	2	0	0	0	0	0	0	0	0	2	0	0	0
AX-90522532	G/T	1	5101102	0	0	2	0	0	0	0	0	2	0	2	0	0	0	2	0	0	0	0	2	0	0	0	2	0	0	0	0	0	0	0	0	0	2	0	0	0	0	0	0	0	0	2	0	0	0
AX-90395148	C/T	1	5161747	0	0	2	0	0	0	0	0	2	2	2	0	0	0	2	2	0	2	0	2	0	0	0	2	0	0	0	0	2	2	0	0	0	2	0	0	0	0	0	0	2	2	2	2	2	0
AX-90469474	C/T	1	5180216	0	0	2	0	0	0	0	0	2	2	2	0	0	0	2	2	0	2	0	2	0	0	0	2	0	0	0	0	2	2	0	0	0	2	0	0	0	0	0	0	2	2	2	2	2	0
AX-90452036	T/G	1	5191797	0	0	2	0	0	0	0	0	2	0	2	0	0	0	2	0	0	0	0	2	0	0	0	2	0	0	0	0	0	0	0	0	0	2	0	0	0	0	0	0	0	0	2	0	0	0
AX-90493288	C/A	1	5195965	0	0	0	0	0	0	0	0	0	2	0	0	0	0	0	2	0	2	0	0	0	0	0	0	0	0	0	0	2	2	0	2	0	0	2	0	0	0	0	0	2	2	0	2	2	0
AX-90343116	T/C	1	5205898	0	0	2	0	0	0	0	0	2	0	2	0	0	0	2	0	0	0	0	2	0	0	0	2	0	0	0	0	0	0	0	0	0	2	0	0	0	0	0	0	0	0	2	0	0	0
AX-90424278	A/C	1	5218739	0	0	2	0	0	0	0	0	2	0	2	0	0	0	2	0	0	0	0	2	0	0	0	2	0	0	0	0	0	0	0	0	0	2	0	0	0	0	0	0	0	0	2	0	0	0
AX-90314832	G/T	1	5227745	0	0	2	0	0	0	0	0	2	0	2	0	0	0	2	0	0	0	0	2	0	0	0	2	0	0	0	0	0	0	0	0	0	2	0	0	0	0	0	0	0	0	2	0	0	0
AX-90332537	C/T	1	5254826	0	0	2	0	0	0	0	0	2	0	2	0	0	0	0	0	0	0	0	2	0	0	0	2	0	0	0	0	0	0	0	0	0	2	0	0	0	0	0	0	0	0	2	0	0	0
AX-90396452	A/G	1	5261185	0	0	2	0	0	0	0	0	2	0	2	0	0	0	0	0	0	0	0	2	0	0	0	2	0	0	0	0	0	0	0	0	0	2	0	0	0	0	0	0	0	0	2	0	0	0
AX-90494528	C/A	1	5266613	0	0	2	0	0	0	0	0	2	0	2	0	0	0	0	0	0	0	0	2	0	0	0	2	0	0	0	0	0	0	0	0	0	2	0	0	0	0	0	0	0	0	2	0	0	0
AX-90488129	T/C	1	5277986	0	0	2	0	0	0	0	0	2	0	2	0	0	0	0	0	0	0	0	2	0	0	0	2	0	0	0	0	0	0	0	0	0	2	0	0	0	0	0	0	0	0	2	0	0	0
AX-90493688	A/C	1	5279823	2	2	0	2	2	2	2	2	0	0	0	2	2	2	2	0	2	0	2	0	2	2	2	0	2	2	2	2	0	0	2	0	2	0	0	2	2	2	2	2	0	0	0	0	0	2
AX-90454716	A/C	1	5286685	0	0	2	0	0	0	0	0	2	0	2	0	0	0	0	2	0	0	0	2	0	0	0	2	0	1	0	0	2	2	0	1	0	2	1	0	0	0	0	0	0	2	2	2	2	0
AX-90384381	A/G	1	5297798	0	0	0	0	0	0	0	0	0	0	0	0	0	0	0	2	0	0	0	0	0	0	0	0	0	0	0	0	2	2	0	0	0	0	0	0	0	0	0	0	0	2	0	2	2	0
AX-90393079	G/T	1	5299394	2	2	0	2	2	2	2	2	0	0	0	2	2	2	2	0	2	0	2	0	2	2	2	0	2	0	2	2	0	0	2	0	2	0	0	2	2	2	2	2	0	0	0	0	0	2
AX-90429801	G/A	1	5303451	2	2	0	2	2	2	2	2	0	0	0	2	2	2	2	0	2	0	2	0	2	2	2	0	2	0	2	2	0	0	2	0	2	0	0	2	2	2	2	2	0	0	0	0	0	2
AX-90406378	A/C	1	5303871	0	0	2	0	0	0	0	0	2	0	2	0	0	0	0	2	0	2	0	2	0	0	0	2	0	2	0	0	2	2	0	2	0	2	2	0	0	0	0	0	2	2	2	2	2	0
AX-90314424	T/G	1	5303929	2	2	0	2	2	2	2	2	0	0	0	2	2	2	2	0	2	0	2	0	2	2	2	0	2	0	2	2	0	0	2	0	2	0	0	2	2	2	2	2	0	0	0	0	0	2
AX-90491052	A/G	1	5318873	0	0	2	0	0	0	0	0	2	0	2	0	0	0	0	0	0	0	0	2	0	0	0	2	0	0	0	0	0	0	0	0	0	2	0	0	0	0	0	0	0	0	2	0	0	0
AX-90523520	A/C	1	5324257	0	0	2	0	0	0	0	0	2	0	2	0	0	0	0	0	0	0	0	2	0	0	0	2	0	0	0	0	0	0	0	0	0	2	0	0	0	0	0	0	0	0	2	0	0	0
AX-90472468	T/G	1	5325056	0	0	0	0	0	0	0	0	0	2	0	0	0	0	0	0	0	0	0	0	0	0	0	0	0	2	0	0	0	0	0	2	0	0	2	0	0	0	0	0	0	0	0	0	0	0
AX-90317253	A/C	1	5325487	0	0	2	0	0	0	0	0	2	0	2	0	0	0	0	0	0	0	0	2	0	0	0	2	0	0	0	0	0	0	0	0	0	2	0	0	0	0	0	0	0	0	2	0	0	0
AX-90311707	A/C	1	5327812	0	0	2	0	0	0	0	0	2	2	2	0	0	0	0	0	0	0	0	2	0	0	0	2	0	2	0	0	0	0	0	2	0	2	2	0	0	0	0	0	0	0	2	0	0	0
AX-90517872	A/G	1	5354081	0	0	0	0	0	0	0	0	0	0	0	0	0	0	0	0	0	2	0	0	0	1	0	0	0	0	0	0	2	2	0	0	0	0	0	0	0	0	0	0	0	2	0	2	2	0
AX-90335338	T/G	1	5355591	0	0	2	0	0	0	0	0	2	0	2	0	0	0	0	0	0	0	0	2	0	0	0	2	0	0	0	0	0	0	0	0	0	2	0	0	0	0	0	0	0	0	2	0	0	0
AX-90466734	G/C	1	5364818	0	0	2	0	0	0	0	0	2	0	2	0	0	0	0	0	0	0	0	2	0	0	0	2	0	2	0	0	0	0	0	0	0	2	0	0	0	0	0	0	0	0	2	0	0	0
AX-90317723	C/T	1	5389677	0	0	0	0	0	0	0	0	0	0	0	0	0	0	0	0	0	2	0	0	0	0	0	0	0	0	0	0	2	2	0	2	0	0	2	0	0	0	0	0	0	2	0	2	2	0
AX-90480234	A/G	1	5407853	0	0	2	0	0	0	0	0	2	0	2	0	0	0	0	0	0	0	0	2	0	0	0	2	0	2	0	0	0	0	0	0	0	2	0	0	0	0	0	0	0	0	2	0	0	0
AX-90395574	A/G	1	5423963	0	0	2	0	0	0	0	0	2	0	2	0	0	0	0	0	0	2	0	2	0	0	0	2	0	2	0	0	2	2	0	2	0	2	2	0	0	0	0	0	0	2	2	2	2	0
AX-90442733	C/T	1	5432167	0	0	0	0	0	0	0	0	0	0	0	0	0	0	0	0	0	2	0	0	0	0	0	0	0	2	0	0	2	2	0	2	0	0	2	0	0	0	0	0	0	2	0	2	2	0
AX-90358194	T/C	1	5438152	0	0	0	0	0	0	0	0	0	0	0	0	0	0	0	0	0	2	0	0	0	0	0	0	0	2	0	0	2	2	0	2	0	0	2	0	0	0	0	0	0	2	0	2	2	0
AX-90495058	C/A	1	5442653	0	0	0	0	0	0	0	0	0	0	0	0	0	0	0	0	0	2	0	0	0	0	0	0	0	2	0	0	2	2	0	2	0	0	2	0	0	0	0	0	0	2	0	2	2	0
AX-90401360	T/A	1	5448554	0	0	0	0	0	0	0	0	0	0	0	0	0	0	0	0	0	2	0	0	0	0	0	0	0	2	0	0	2	2	0	2	0	0	2	0	0	0	0	0	0	2	0	2	2	0
AX-90479397	A/G	1	5448619	0	0	0	0	0	0	0	0	0	0	0	0	0	0	0	0	0	2	0	0	0	0	0	0	0	0	0	0	2	2	0	2	0	0	2	0	0	0	0	0	0	2	0	2	2	0
AX-90405399	T/C	1	5459280	0	0	2	0	0	2	0	0	2	0	2	0	0	0	0	0	0	2	0	2	0	0	0	2	0	2	0	0	2	2	0	2	0	2	2	0	0	0	0	0	0	2	2	2	2	0
AX-90453966	C/A	1	5459494	0	0	1	0	0	1	0	0	1	0	1	0	0	0	0	0	0	1	0	1	0	0	0	1	0	1	0	0	1	1	0	1	0	1	1	0	0	0	0	0	0	1	1	1	1	0
AX-90305011	A/G	1	5460991	0	0	2	0	0	2	0	0	2	0	2	0	0	0	0	0	0	2	0	2	0	0	0	2	0	2	0	0	2	2	0	2	0	2	2	0	0	0	0	0	0	2	2	2	2	0
AX-90386824	T/C	1	5461200	0	0	2	0	0	2	0	0	2	0	2	0	0	0	0	0	0	2	0	2	0	0	0	2	0	2	0	0	2	2	0	2	0	2	2	0	0	0	0	0	0	2	2	2	2	0
AX-90360186	A/G	1	5465504	0	0	2	0	0	2	0	0	2	0	2	0	0	0	0	0	0	0	0	2	0	0	0	2	0	2	0	0	0	0	0	0	0	2	0	0	0	0	0	0	0	0	2	0	0	0
AX-90424552	C/A	1	5466261	0	0	2	0	0	2	0	0	2	0	2	0	0	0	0	0	0	2	0	2	0	0	0	2	0	2	0	0	2	2	0	2	0	2	2	0	0	0	0	0	0	2	2	2	2	0
AX-90510345	T/C	1	5468921	0	0	2	0	0	2	0	0	2	0	2	0	0	0	0	0	0	2	0	2	0	0	0	2	0	2	0	0	2	2	0	2	0	2	2	0	0	0	0	0	0	2	2	2	2	0
AX-90335157	C/T	1	5469006	0	0	2	0	0	2	0	0	2	0	2	0	0	0	0	0	0	2	0	2	0	0	0	2	0	2	0	0	2	2	0	2	0	2	2	0	0	0	0	0	0	2	2	2	2	0
AX-90449690	T/C	1	5485137	0	0	2	0	0	2	0	0	2	2	2	0	0	0	0	0	0	0	0	2	0	0	0	2	0	0	0	0	0	0	0	0	0	2	0	0	0	0	0	0	0	0	2	0	0	0
AX-90489797	T/A	1	5485763	0	0	2	0	0	2	0	0	2	2	2	0	0	0	0	0	0	0	0	2	0	0	0	2	0	0	0	0	0	0	0	0	0	2	0	0	0	0	0	0	0	0	2	0	0	0
AX-90478504	A/G	1	5505444	0	0	0	0	0	0	0	0	0	2	0	0	0	0	0	0	0	0	0	0	0	0	0	0	0	0	0	0	0	0	0	0	0	0	0	0	0	0	0	0	0	0	0	0	0	0
AX-90458469	G/A	1	5510130	0	0	0	0	0	0	0	0	0	2	0	0	0	0	0	0	0	2	0	0	0	0	0	0	0	2	0	0	2	2	0	2	0	0	2	0	0	0	0	0	0	2	0	2	2	0
AX-90368650	G/A	1	5511286	0	0	0	0	0	0	0	0	0	2	0	0	0	0	0	0	0	2	0	0	0	0	0	0	0	2	0	0	2	2	0	2	0	0	2	0	0	0	0	0	0	2	0	2	2	0
AX-90332125	T/C	1	5511686	0	0	0	0	0	0	0	0	0	0	0	0	0	0	0	0	0	2	0	0	0	0	0	0	0	2	0	0	2	2	0	2	0	0	2	0	0	0	0	0	0	2	0	2	2	0
AX-90311664	A/T	1	5523045	0	0	0	0	0	0	0	0	0	2	0	0	0	0	0	0	0	2	0	0	0	0	0	0	0	0	0	0	2	2	0	2	0	0	2	0	0	0	0	0	0	2	0	2	2	0
AX-90381239	T/A	1	5523382	0	0	0	0	0	0	0	0	0	2	0	0	0	0	0	0	0	0	0	0	0	0	0	0	0	0	0	0	0	0	0	0	0	0	0	0	0	0	0	0	0	0	0	0	0	0
AX-90331192	C/A	1	5523466	0	0	0	0	0	0	0	0	0	2	0	0	0	0	0	0	0	0	0	0	0	0	0	0	0	0	0	0	0	0	0	0	0	0	0	0	0	0	0	0	0	0	0	0	0	0
AX-90413615	A/G	1	5535518	0	0	0	0	0	0	0	0	0	2	0	0	0	0	0	0	0	2	0	0	0	0	0	0	0	0	0	0	2	2	0	2	0	0	2	0	0	0	0	0	0	2	0	2	2	0
AX-90471801	G/A	1	5539754	0	0	0	0	0	0	0	0	0	0	0	0	0	0	0	0	0	2	0	0	0	0	0	0	0	0	0	0	2	2	0	2	0	0	2	0	0	0	0	0	0	2	0	2	2	0
AX-90416772	C/T	1	5573281	0	0	2	0	0	2	0	0	2	2	2	0	0	0	0	0	0	2	0	2	0	0	0	2	0	2	0	0	2	2	0	2	0	2	2	0	0	0	0	0	0	2	2	0	2	2
AX-90433096	A/G	1	5582838	0	0	2	0	0	2	0	0	2	2	2	0	0	0	0	0	0	2	0	2	0	0	0	2	0	2	0	0	2	2	0	2	0	2	2	0	0	0	0	0	0	2	2	0	2	2
AX-90523784	T/G	1	5584656	0	0	2	0	0	2	0	0	2	0	2	0	0	0	0	0	0	0	0	2	0	0	0	2	0	0	0	0	0	0	0	0	0	2	0	0	0	0	0	0	0	0	2	0	0	0
AX-90438921	C/G	1	5597345	0	0	2	0	0	2	0	0	2	0	2	0	0	0	0	0	0	0	0	2	0	0	0	2	0	0	0	0	0	0	0	0	0	2	0	0	0	0	0	0	0	0	2	0	0	0
AX-90361175	G/C	1	5599308	0	0	2	0	0	2	0	0	2	0	2	0	0	0	0	0	0	0	0	2	0	0	0	2	0	0	0	0	0	0	0	0	0	2	0	0	0	0	0	0	0	0	2	0	0	0
AX-90498696	G/A	1	5599359	0	0	2	0	0	2	0	0	2	0	2	0	0	0	0	0	0	0	0	2	0	0	0	2	0	0	0	0	0	0	0	0	0	2	0	0	0	0	0	0	0	0	2	0	0	0
AX-90525597	A/G	1	5602641	0	0	2	0	0	2	0	0	2	0	2	0	0	0	0	0	0	2	0	2	0	0	0	2	0	0	0	0	0	0	0	2	0	2	2	0	0	0	0	0	0	0	2	0	0	0
AX-90484718	T/C	1	5628399	0	0	2	0	0	2	0	0	2	0	2	0	0	0	0	0	0	0	0	2	0	0	0	2	0	0	0	0	0	0	0	0	0	2	0	0	0	0	0	0	0	0	2	0	0	0
AX-90512515	C/T	1	5643539	0	0	2	0	0	2	0	0	2	0	2	0	0	0	0	0	0	0	0	2	0	0	0	2	0	0	0	0	0	0	0	0	0	2	0	0	0	0	0	0	0	0	2	0	0	0
AX-90343812	C/T	1	5662594	0	0	2	0	0	2	0	0	2	0	2	0	0	0	0	0	0	0	0	2	0	0	0	2	0	0	0	0	0	0	0	0	0	2	0	0	0	0	0	0	0	0	2	0	0	0
AX-90327922	A/G	1	5663656	0	0	2	0	0	2	0	0	2	0	2	0	0	0	0	0	0	0	0	2	0	0	0	2	0	0	0	0	0	0	0	0	0	2	0	0	0	0	0	0	0	0	2	0	0	0
AX-90388984	A/C	1	5672206	0	0	2	0	0	2	0	0	2	0	2	0	0	0	0	0	0	2	0	2	0	0	0	2	0	0	0	0	0	0	0	2	0	2	2	0	0	0	0	0	0	0	2	0	0	0
AX-90385958	A/C	1	5681039	0	0	2	0	0	2	0	0	2	0	2	0	0	0	0	0	0	0	0	2	0	0	0	2	0	0	0	0	0	0	0	0	0	2	0	0	0	0	0	0	0	0	2	0	0	0
AX-90508540	C/G	1	5682796	0	0	2	0	0	2	0	0	2	0	2	0	0	0	0	0	0	0	0	2	0	0	0	2	0	0	0	0	0	0	0	0	0	2	0	0	0	0	0	0	0	0	2	0	0	0
AX-90458132	A/G	1	5683229	0	0	2	0	0	2	0	0	2	0	2	0	0	0	0	0	0	0	0	2	0	0	0	2	0	0	0	0	0	0	0	0	0	2	0	0	0	0	0	0	0	0	2	0	0	0
AX-90513959	T/C	1	5710109	0	0	0	0	0	0	0	0	0	0	0	0	0	0	0	0	0	2	0	0	0	0	0	0	0	0	0	0	0	0	0	2	0	0	2	0	0	0	0	0	2	0	0	0	0	0
AX-90316965	G/A	1	5734959	0	0	2	0	0	2	0	0	1	0	1	0	0	0	0	0	0	0	0	1	0	0	0	2	0	0	0	0	0	0	0	0	0	1	0	0	0	0	0	0	0	0	1	0	0	0
AX-90511931	C/T	1	5748080	0	0	2	0	0	2	0	0	2	0	2	0	0	0	0	0	0	2	0	2	0	0	0	2	0	0	0	0	0	0	0	2	0	2	2	0	0	0	0	0	2	0	2	0	0	0
AX-90368087	G/A	1	5784526	0	0	2	0	0	2	0	0	2	0	2	0	0	0	0	0	0	0	0	2	0	0	0	2	0	0	0	0	0	0	0	0	0	2	0	0	0	0	0	0	0	0	2	0	0	0
AX-90362212	A/G	1	5808811	0	0	2	0	0	2	0	0	2	0	2	0	0	0	0	0	0	2	0	2	0	0	0	2	0	0	0	0	0	0	0	2	0	2	2	0	0	0	0	0	2	0	2	0	0	0
AX-90308340	T/G	1	5817816	0	0	2	0	0	2	0	0	2	0	2	0	0	0	0	0	0	0	0	2	0	0	0	2	0	0	0	0	0	0	0	0	0	2	0	0	0	0	0	0	0	0	2	0	0	0
AX-90389881	T/C	1	5828152	0	0	2	0	0	2	0	0	2	0	2	0	0	0	0	0	0	0	0	2	0	0	0	2	0	0	0	0	0	0	0	0	0	2	0	0	0	0	0	0	0	0	2	0	0	0
AX-90411376	A/G	1	5837069	0	0	2	0	0	2	0	0	2	0	2	0	0	0	0	0	0	2	0	2	0	0	0	2	0	0	0	0	0	0	0	2	0	2	2	0	0	0	0	0	2	0	2	2	0	0
AX-90327468	T/C	1	5839463	0	0	2	0	0	2	0	0	2	0	2	0	0	0	0	0	0	0	0	2	0	0	0	2	0	0	0	0	0	0	0	0	0	2	0	0	0	0	0	0	0	0	2	0	0	0
AX-90505782	G/A	1	5843542	0	0	2	0	0	2	0	0	2	0	2	0	0	0	0	0	0	0	0	2	0	0	0	2	0	0	0	0	0	0	0	0	0	2	0	0	0	0	0	0	0	0	2	0	0	0
AX-90485088	C/T	1	5853356	0	0	2	0	0	2	0	0	2	0	2	0	0	0	0	0	0	0	0	2	0	0	0	2	0	0	0	0	0	0	0	0	0	2	0	0	0	0	0	0	0	0	2	0	0	0
AX-90433821	G/A	1	5856720	0	0	2	0	0	2	0	0	2	0	2	0	0	0	0	0	0	0	0	2	0	0	0	2	0	0	0	0	0	0	0	0	0	2	0	0	0	0	0	0	0	0	2	0	0	0
AX-90328990	C/T	1	5869767	0	0	2	0	0	2	0	0	2	0	2	0	0	0	0	0	0	0	0	2	0	0	0	2	0	0	0	0	0	0	0	0	0	2	0	0	0	0	0	0	0	0	2	0	0	0
AX-90511215	T/C	1	5902694	0	0	2	0	0	2	0	0	2	0	2	0	0	0	0	0	0	0	0	2	0	0	0	2	0	0	0	0	0	0	0	0	0	2	0	0	0	0	0	0	0	0	2	0	0	0
AX-90420775	T/C	1	5920638	0	0	2	0	0	2	0	0	2	0	2	0	0	0	0	0	0	2	0	2	0	0	0	2	0	0	0	0	0	0	0	2	0	2	2	0	0	0	0	0	2	0	2	2	0	0
AX-90313841	C/T	1	5930065	0	0	0	0	0	0	0	0	0	0	0	0	0	0	0	0	0	2	0	0	0	0	0	0	0	0	0	0	0	0	0	2	0	0	2	0	0	0	0	0	2	0	0	2	0	0
AX-90437697	A/T	1	5938201	0	0	2	0	0	2	0	0	2	0	2	0	0	0	0	0	0	2	0	2	0	0	0	2	0	0	0	0	0	0	0	2	0	2	2	0	0	0	0	0	2	0	2	2	0	0
AX-90432664	G/A	1	5946338	0	0	2	0	0	2	0	0	2	0	2	0	0	0	0	0	0	2	0	2	0	0	0	2	0	0	0	0	0	0	0	2	0	2	2	0	0	0	0	0	2	0	2	2	0	0
AX-90344119	C/A	1	5950327	0	0	2	0	0	2	0	0	2	0	2	0	0	0	0	0	0	0	0	2	0	0	0	2	0	0	0	0	0	0	0	0	0	2	0	0	0	0	0	0	0	0	2	0	0	0
AX-90368878	C/T	1	5966217	0	0	2	0	0	2	0	0	2	0	2	0	0	0	0	0	0	0	0	2	0	0	0	2	0	0	0	0	0	0	0	0	0	2	0	0	0	0	0	0	0	0	2	0	0	0
AX-90462147	A/G	1	5976568	0	0	2	0	0	2	0	0	2	0	2	0	0	0	0	0	0	0	0	2	0	0	0	2	0	0	0	0	0	0	0	0	0	2	0	0	0	0	0	0	0	0	2	0	0	0
AX-90357898	C/T	1	5988694	0	0	2	0	0	2	0	0	2	0	2	0	0	0	0	0	0	0	0	2	0	0	0	2	0	0	0	0	0	0	0	0	0	2	0	0	0	0	0	0	0	0	2	0	0	0
AX-90311422	C/G	1	5994600	0	0	2	0	0	2	0	0	2	0	2	0	0	0	0	0	0	0	0	2	0	0	0	2	0	0	0	0	0	0	0	0	0	2	0	0	0	0	0	0	0	0	2	0	0	0
AX-90486046	T/C	1	5994862	0	0	2	0	0	2	0	0	2	0	2	0	0	0	0	0	0	0	0	2	0	0	0	2	0	0	0	0	0	0	0	0	0	2	0	0	0	0	0	0	0	0	2	0	0	0
AX-90354811	T/C	1	6002635	0	0	2	0	0	2	0	0	2	0	2	0	0	0	0	0	0	0	0	2	0	0	0	2	0	0	0	0	0	0	0	0	0	2	0	0	0	0	0	0	0	0	2	0	0	0
AX-90306072	C/T	1	6023422	0	0	2	0	0	2	0	0	2	0	2	0	0	0	0	0	0	0	0	2	0	0	0	2	0	0	0	0	0	0	0	0	0	2	0	0	0	0	0	0	0	0	2	0	0	0
AX-90340180	C/A	1	6027452	0	0	2	0	0	2	0	0	2	0	2	0	0	0	0	0	0	0	0	2	0	0	0	2	0	0	0	0	0	0	0	0	0	2	0	0	0	0	0	0	0	0	2	0	0	0
AX-90427700	A/G	1	6034246	0	0	1	0	0	1	0	0	1	0	1	0	0	0	0	0	0	0	0	1	0	0	0	2	0	0	0	0	0	0	0	0	0	1	0	0	0	0	0	0	0	0	1	0	0	0
AX-90362262	T/C	1	6039947	0	0	2	0	0	2	0	0	2	0	2	0	0	0	0	0	0	0	0	2	0	0	0	2	0	0	0	0	0	0	0	0	0	2	0	0	0	0	0	0	0	0	2	0	0	0
AX-90305353	T/C	1	6052075	0	0	2	0	0	2	0	0	2	0	2	0	0	0	0	0	0	0	0	2	0	0	0	2	0	0	0	0	0	0	0	0	0	2	0	0	0	0	0	0	0	0	2	0	0	0
AX-90410046	G/A	1	6053380	0	0	2	0	0	2	0	0	2	0	2	0	0	0	0	0	0	0	0	2	0	0	0	2	0	0	0	0	0	0	0	0	0	2	0	0	0	0	0	0	0	0	2	0	0	0
AX-90392070	A/G	1	6054597	0	0	2	0	0	2	0	0	2	0	2	0	0	0	0	0	0	0	0	2	0	0	0	2	0	0	0	0	0	0	0	0	0	2	0	0	0	0	0	0	0	0	2	0	0	0
AX-90310103	T/C	1	6055309	0	0	2	0	0	2	0	0	2	0	2	0	0	0	0	0	0	0	0	2	0	0	0	2	0	0	0	0	0	0	0	0	0	2	0	0	0	0	0	0	0	0	2	0	0	0
AX-90467415	C/T	1	6106395	0	0	2	0	0	2	0	0	2	0	2	0	0	0	0	0	0	0	0	2	0	0	0	2	0	0	0	0	0	0	0	0	0	2	0	0	0	0	0	0	0	0	2	0	0	0
AX-90473723	A/G	1	6115554	0	0	2	0	0	2	0	0	2	0	2	0	0	0	0	0	0	0	0	2	0	0	0	2	0	0	0	0	0	0	0	0	0	2	0	0	0	0	0	0	0	0	2	0	0	0
AX-90363097	C/A	1	6144674	0	0	2	0	0	2	0	0	2	0	2	0	0	0	0	0	0	0	0	2	0	0	0	2	0	0	0	0	0	0	0	0	0	2	0	0	0	0	0	0	0	0	2	0	0	0
AX-90356894	T/C	1	6166722	0	0	2	0	0	2	0	0	2	0	2	0	0	0	0	0	0	0	0	2	0	0	0	2	0	0	0	0	0	0	0	0	0	2	0	0	0	0	0	0	0	0	2	0	0	0
AX-90467646	T/C	1	6182127	0	0	2	0	0	2	0	0	2	0	2	0	0	0	0	0	0	0	0	2	0	0	0	2	0	0	0	0	0	0	0	0	0	2	0	0	0	0	0	0	0	0	2	0	0	0
AX-90397915	A/C	1	6312226	0	0	2	0	0	2	0	0	2	0	2	0	0	0	0	0	0	0	0	2	0	0	0	2	0	0	0	0	0	0	0	0	0	2	0	0	0	0	0	0	0	0	2	0	0	0
AX-90392644	T/C	1	6314809	0	0	2	0	0	2	0	0	2	0	2	0	0	0	0	0	0	0	0	2	0	0	0	2	0	0	0	0	0	0	0	0	0	2	0	0	0	0	0	0	0	0	2	0	0	0
AX-90523183	G/T	1	6315070	0	0	2	0	0	2	0	0	2	0	2	0	0	0	0	0	0	0	0	2	0	0	0	2	0	0	0	0	0	0	0	0	0	2	0	0	0	0	0	0	0	0	2	0	0	0
AX-90410565	T/A	1	6323132	0	0	2	0	0	2	0	0	2	0	2	0	0	0	0	0	0	0	0	2	0	0	0	2	0	0	0	0	0	0	0	0	0	2	0	0	0	0	0	0	0	0	2	0	0	0
AX-90341903	T/C	1	6329074	0	0	2	0	0	2	0	0	2	0	2	0	0	0	0	0	0	0	0	2	0	0	0	2	0	0	0	0	0	0	0	0	0	2	0	0	0	0	0	0	0	0	2	0	0	0
AX-90379598	A/G	1	6368184	0	0	2	0	0	2	0	0	2	0	2	0	0	0	0	0	0	0	0	2	0	0	0	2	0	0	0	0	0	0	0	0	0	2	0	0	0	0	0	0	0	0	2	0	0	0
AX-90338877	T/A	1	6369254	0	0	2	0	0	2	0	0	2	0	2	0	0	0	0	0	0	0	0	2	0	0	0	2	0	0	0	0	0	0	0	0	0	2	0	0	0	0	0	0	0	0	2	0	0	0
AX-90494901	A/C	1	6375482	0	0	2	0	0	2	0	0	2	0	2	0	0	0	0	0	0	0	0	2	0	0	0	2	0	0	0	0	0	0	0	0	0	2	0	0	0	0	0	0	0	0	2	0	0	0
AX-90490611	G/T	1	6376837	0	0	2	0	0	2	0	0	2	0	2	0	0	0	0	0	0	0	0	2	0	0	0	2	0	0	0	0	0	0	0	0	0	2	0	0	0	0	0	0	0	0	2	0	0	0
AX-90395299	A/G	1	6389024	0	0	2	0	0	2	0	0	2	0	2	0	0	0	0	0	0	0	0	2	0	0	0	2	0	0	0	0	0	0	0	0	0	2	0	0	0	0	0	0	0	0	2	0	0	0
AX-90376288	C/T	1	6403065	0	0	2	0	0	2	0	0	2	0	2	0	0	0	0	0	0	0	0	2	0	0	0	2	0	0	0	0	0	0	0	0	0	2	0	0	0	0	0	0	0	0	2	0	0	0
AX-90444635	C/T	1	6410371	0	0	2	0	0	2	0	0	2	0	2	0	0	0	0	0	0	0	0	2	0	0	0	2	0	0	0	0	0	0	0	0	0	2	0	0	0	0	0	0	0	0	2	0	0	0
AX-90453569	C/T	1	6424163	0	0	2	0	0	2	0	0	2	0	2	0	0	0	0	0	0	0	0	2	0	0	0	2	0	0	0	0	0	0	0	0	0	2	0	0	0	0	0	0	0	0	2	0	0	0
AX-90425322	C/A	1	6429841	0	0	2	0	0	2	0	0	2	0	2	0	0	0	0	0	0	0	0	2	0	0	0	2	0	0	0	0	0	0	0	0	0	2	0	0	0	0	0	0	0	0	2	0	0	0
AX-90448770	C/T	1	6432163	0	0	2	0	0	2	0	0	2	0	2	0	0	0	0	0	0	0	0	2	0	0	0	2	0	0	0	0	0	0	0	0	0	2	0	0	0	0	0	0	0	0	2	0	0	0
AX-90378334	C/T	1	6432917	0	0	2	0	0	2	0	0	2	0	2	0	0	0	0	0	0	0	0	2	0	0	0	2	0	0	0	0	0	0	0	0	0	2	0	0	0	0	0	0	0	0	2	0	0	0
AX-90499706	A/G	1	6438895	0	0	2	0	0	2	0	0	2	0	2	0	0	0	0	0	0	0	0	2	0	0	0	2	0	0	0	0	0	0	0	0	0	2	0	0	0	0	0	0	0	0	2	0	0	0
AX-90402887	A/T	1	6454365	0	0	2	0	0	2	0	0	2	0	2	0	0	0	0	0	0	0	0	2	0	0	0	2	0	0	0	0	0	0	0	0	0	2	0	0	0	0	0	0	0	0	2	0	0	0
AX-90316943	T/C	1	6470206	0	0	2	0	0	2	0	0	2	0	2	0	0	0	0	0	0	0	0	2	0	0	0	2	0	0	0	0	0	0	0	0	0	2	0	0	0	0	0	0	0	0	2	0	0	0
AX-90444276	C/T	1	6537756	0	0	2	0	0	2	0	0	2	0	2	0	0	0	0	0	0	0	0	2	0	0	0	2	0	0	0	0	0	0	0	0	0	2	0	0	0	0	0	0	0	0	2	0	0	0
AX-90513912	C/T	1	6538922	0	0	2	0	0	2	0	0	2	0	2	0	0	0	0	0	0	0	0	2	0	0	0	2	0	0	0	0	0	0	0	0	0	2	0	0	0	0	0	0	0	0	2	0	0	0
AX-90375855	G/A	1	6623928	0	0	2	0	0	2	0	0	2	0	2	0	0	0	0	0	0	0	0	2	0	0	0	2	0	0	0	0	0	0	0	0	0	2	0	0	0	0	0	0	0	0	2	0	0	0
AX-90332294	G/T	1	6633674	0	0	2	0	0	2	0	0	2	0	2	0	0	0	0	0	0	0	0	2	0	0	0	2	0	0	0	0	0	0	0	0	0	2	0	0	0	0	0	0	0	0	2	0	0	0
AX-90360251	T/C	1	6635947	0	0	2	0	0	2	0	0	2	0	2	0	0	0	0	0	0	0	0	2	0	0	0	2	0	0	0	0	0	0	0	0	0	2	0	0	0	0	0	0	0	0	2	0	0	0
AX-90328680	G/T	1	6636251	0	0	2	0	0	2	0	0	2	0	2	0	0	0	0	0	0	0	0	2	0	0	0	2	0	0	0	0	0	0	0	0	0	2	0	0	0	0	0	0	0	0	2	0	0	0
AX-90406381	G/A	1	6637139	0	0	2	0	0	2	0	0	2	0	2	0	0	0	0	0	0	0	0	2	0	0	0	2	0	0	0	0	0	0	0	0	0	2	0	0	0	0	0	0	0	0	2	0	0	0
AX-90430329	A/G	1	6729389	0	0	0	0	0	0	0	0	2	0	0	0	0	0	0	0	0	0	0	0	0	0	0	0	0	2	0	0	0	0	0	2	0	2	2	0	0	0	0	0	0	0	2	0	0	0
AX-90396138	C/T	1	6758588	0	0	0	0	0	0	0	0	2	0	0	0	0	0	0	0	0	0	0	0	0	0	0	0	0	2	0	0	0	0	0	0	0	2	0	0	0	0	0	0	0	0	2	0	0	0
AX-90448587	T/C	1	6789784	0	0	0	0	0	0	0	0	2	0	0	0	0	0	0	0	0	0	0	0	0	0	0	0	0	2	0	0	0	0	0	0	0	2	0	0	0	0	0	0	0	0	2	0	0	0
AX-90345188	T/C	1	6792002	0	0	0	0	0	0	0	0	2	0	0	0	0	0	0	0	0	0	0	0	0	0	0	0	0	2	0	0	0	0	0	0	0	2	0	0	0	0	0	0	0	0	2	0	0	0
AX-90513687	T/C	1	6801014	0	0	0	0	0	0	0	0	2	0	0	0	0	0	0	0	0	0	0	0	0	0	0	0	0	2	0	0	0	0	0	0	0	2	0	0	0	0	0	0	0	0	2	0	0	0
AX-90516031	T/C	1	6859580	0	0	0	0	2	0	0	0	2	0	0	0	0	0	0	0	0	2	0	0	0	0	0	0	0	0	0	0	0	0	0	0	0	2	0	0	0	0	0	0	0	0	2	2	0	0
AX-90456264	A/C	1	6974182	0	0	0	0	2	0	0	0	2	0	0	0	0	0	0	0	0	2	0	0	0	0	0	0	0	0	0	0	0	0	0	0	0	2	0	0	0	0	0	0	0	0	2	2	0	0
AX-90490598	G/T	1	6975785	0	0	0	0	2	0	0	0	2	0	0	0	0	0	0	0	0	2	0	0	0	0	0	0	0	0	0	0	0	0	0	0	0	2	0	0	0	0	0	0	0	0	2	2	0	0
AX-90337313	C/A	1	6988517	0	0	0	0	2	0	0	0	2	0	0	0	0	0	0	0	0	2	0	0	0	0	0	0	0	0	0	0	0	0	0	0	0	2	0	0	0	0	0	0	0	0	2	2	0	0
AX-90518698	C/T	1	7002322	0	0	0	0	2	0	0	0	2	0	0	0	0	0	0	0	0	2	0	0	0	0	0	0	0	0	0	0	0	0	0	0	0	2	0	0	0	0	0	0	0	0	2	2	0	0
AX-90490224	T/G	1	7002858	0	0	0	0	2	0	0	0	2	0	0	0	0	0	0	0	0	2	0	0	0	2	0	0	0	2	0	0	0	0	0	2	0	2	2	0	0	0	0	0	0	0	2	2	0	0
AX-90401959	C/G	1	7004136	0	0	0	0	2	0	0	0	2	0	0	0	0	0	0	0	0	2	0	0	0	2	0	0	0	2	0	0	0	0	0	0	0	2	0	0	0	0	0	0	0	0	2	2	0	0
AX-90510813	T/C	1	7019009	0	0	0	0	2	0	0	0	2	0	0	0	0	0	0	0	0	2	0	0	0	2	0	0	0	2	0	0	0	0	0	2	0	2	2	0	0	0	0	0	0	0	2	2	0	0
AX-90339779	G/A	1	7021020	0	0	0	0	2	0	0	0	2	0	0	0	0	0	0	0	0	2	0	0	0	2	0	0	0	2	0	0	0	0	0	2	0	2	2	0	0	0	0	0	0	0	2	2	0	0
AX-90449696	C/T	1	7040868	0	0	0	0	2	0	0	0	2	0	0	0	0	0	0	0	0	2	0	0	0	2	0	0	0	2	0	0	0	0	0	0	0	2	0	0	0	0	0	0	0	0	2	2	0	0
AX-90449844	G/T	1	7051630	0	0	0	0	0	0	0	0	2	0	2	0	0	0	0	0	0	0	0	0	0	2	0	0	0	2	0	0	0	0	0	2	0	2	2	0	0	0	0	0	0	0	2	0	0	0
AX-90307325	C/A	1	7069896	0	0	0	0	2	0	0	0	2	0	2	0	0	0	0	0	0	2	0	0	0	2	0	0	0	2	0	0	0	0	0	2	0	2	2	0	0	0	0	0	0	0	2	2	0	0
AX-90315899	T/C	1	7076661	0	0	0	0	2	0	0	0	0	0	0	0	0	0	0	0	0	2	0	0	0	0	0	0	0	0	0	0	0	0	0	0	0	0	0	0	0	0	0	0	0	0	0	2	0	0
AX-90422948	G/A	1	7084044	0	0	2	0	0	2	0	0	0	0	0	0	0	0	0	0	0	0	0	2	0	2	0	2	0	2	0	0	0	0	0	0	0	0	0	0	0	0	0	0	0	0	0	0	0	0
AX-90482433	G/C	1	7095172	0	0	2	0	2	2	0	0	2	0	2	0	0	0	0	0	0	2	0	2	0	2	0	2	0	2	0	0	0	0	0	0	0	2	0	0	0	0	0	0	0	0	2	2	0	0
AX-90395196	G/A	1	7095598	0	0	2	0	2	2	0	0	2	0	2	0	0	0	0	0	0	2	0	2	0	2	0	2	0	2	0	0	0	0	0	0	0	2	0	0	0	0	0	0	0	0	2	2	0	0
AX-90478672	A/G	1	7109232	0	0	2	0	0	2	0	0	2	0	2	0	0	2	0	0	0	0	0	2	0	2	0	2	0	2	0	0	0	0	0	0	0	2	0	0	0	0	0	0	0	0	2	0	0	0
AX-90427880	G/A	1	7109433	0	0	2	0	0	2	0	0	2	0	2	0	0	2	0	0	0	0	0	2	0	2	0	2	0	2	0	0	0	0	0	0	0	2	0	0	0	0	0	0	0	0	2	0	0	0
AX-90510055	T/C	1	7145113	0	0	2	0	0	2	0	0	2	0	2	0	0	2	0	0	0	0	0	2	0	2	0	2	0	2	0	0	0	0	0	0	0	2	0	0	0	0	0	0	0	0	2	0	0	0
AX-90389884	T/C	1	7166295	0	0	2	0	0	2	0	0	2	0	2	0	0	2	0	0	0	0	0	2	0	2	0	2	0	2	0	0	0	0	0	0	0	2	0	0	0	0	0	0	0	0	2	0	0	0
AX-90387842	T/A	1	7166727	0	0	2	0	0	2	0	0	0	0	0	0	0	2	0	0	0	0	0	2	0	2	0	2	0	2	0	0	0	0	0	0	0	0	0	0	0	0	0	0	0	0	0	0	0	0
AX-90429334	A/G	1	7166790	0	0	2	0	0	2	0	0	0	0	0	0	0	2	0	0	0	0	0	2	0	2	0	2	0	2	0	0	0	0	0	0	0	0	0	0	0	0	0	0	0	0	0	0	0	0
AX-90485742	T/C	1	7215524	0	0	2	0	0	2	0	0	0	0	0	0	0	2	0	0	0	0	0	2	0	2	0	2	0	2	0	0	0	0	0	0	0	0	0	0	0	0	0	0	0	0	0	0	0	0
AX-90510040	G/A	1	7217167	0	0	2	0	0	2	0	0	2	0	2	0	0	2	0	0	0	0	0	2	0	2	0	2	0	2	0	0	0	0	0	0	0	2	0	0	0	0	0	0	0	0	2	0	0	0
AX-90488657	T/C	1	7260399	0	0	2	0	0	2	0	0	2	0	2	0	0	2	0	0	0	0	0	2	0	2	0	2	0	2	0	0	0	0	0	0	0	2	0	0	0	0	0	0	0	0	2	0	0	0
AX-90434336	G/A	1	7268061	0	0	0	2	0	0	0	2	0	0	0	0	0	0	0	0	2	0	0	0	0	0	2	0	2	0	0	0	0	0	0	0	0	0	0	0	0	0	0	0	0	0	0	0	0	0
AX-90311101	T/G	1	7272024	0	0	2	0	0	2	0	0	2	0	2	0	0	2	0	0	0	0	0	2	0	2	0	2	0	2	0	0	0	0	0	0	0	2	0	0	0	0	0	0	0	0	2	0	0	0
AX-90367682	A/G	1	7302384	0	0	2	0	0	2	0	0	2	0	2	0	0	2	0	0	0	0	0	2	0	2	0	2	0	2	0	0	0	0	0	0	0	2	0	0	0	0	0	2	0	0	2	0	0	0
AX-90470397	T/C	1	7323886	0	0	2	0	0	2	0	0	2	0	2	0	0	2	0	0	0	0	0	2	0	2	0	2	0	2	0	0	0	0	0	0	0	2	0	0	0	0	0	2	0	0	2	0	0	0
AX-90499212	G/A	1	7354037	0	0	2	0	2	2	0	0	0	0	0	0	0	2	0	0	0	0	0	2	0	2	0	2	0	2	0	0	0	0	0	0	0	0	0	0	0	0	0	2	0	0	0	2	0	0
AX-90438045	T/C	1	7509056	0	0	0	0	2	0	0	0	0	0	0	0	0	2	2	2	0	2	0	2	0	2	0	0	0	2	0	0	0	0	0	0	0	0	0	0	0	0	0	2	0	0	0	2	0	0
AX-90442811	T/C	1	7527903	0	0	0	0	0	0	0	0	0	0	0	0	0	0	0	0	0	0	0	0	0	0	0	0	0	0	0	0	0	0	0	0	0	0	0	0	0	0	0	0	0	0	0	0	0	0
AX-90328611	G/A	1	7530303	0	0	0	0	2	0	0	0	0	0	0	0	0	2	2	2	0	2	0	0	0	2	0	0	0	2	0	0	0	0	0	0	0	0	0	0	0	0	0	2	0	0	0	2	0	0
AX-90411172	G/A	1	7531526	0	0	0	0	2	0	0	0	2	0	2	0	0	2	2	2	0	2	0	0	0	2	0	0	0	2	0	0	0	0	0	0	0	2	0	0	0	0	0	2	0	0	2	2	0	0
AX-90461502	G/A	1	7551449	0	0	0	0	2	0	0	0	0	0	0	0	0	2	2	2	0	2	0	0	0	2	0	0	0	2	0	0	0	0	0	0	0	0	0	0	0	0	0	2	0	0	0	2	0	0
AX-90523338	C/T	1	7559867	0	0	0	0	2	0	0	0	0	0	0	0	0	2	2	2	0	2	0	0	0	2	0	0	0	2	0	0	0	0	0	0	0	0	0	0	0	0	0	2	0	0	0	2	0	0
AX-90443903	C/T	1	7574464	0	0	0	0	2	0	0	0	0	0	0	0	0	2	2	2	0	2	0	0	0	2	0	0	0	2	0	0	0	0	0	0	0	0	0	0	0	0	0	2	0	0	0	2	0	0
AX-90381146	C/G	1	7574877	0	0	0	0	2	0	0	0	0	0	0	0	0	2	2	2	0	2	0	0	0	2	0	0	0	2	0	0	0	0	0	0	0	0	0	0	0	0	0	2	0	0	0	2	0	0
AX-90488141	T/C	1	7576453	0	0	0	0	2	0	0	0	2	0	2	0	0	2	2	2	0	2	0	0	0	2	0	0	0	2	0	0	0	0	0	0	0	2	0	0	0	0	0	2	0	0	2	2	0	0
AX-90458861	A/G	1	7594656	0	0	0	0	2	0	0	0	2	0	2	0	0	2	2	2	0	2	0	0	0	2	0	0	0	2	0	0	0	0	0	0	0	2	0	0	0	0	0	2	0	0	2	2	0	0
AX-90315510	T/C	1	7602390	0	0	0	0	2	0	0	0	0	0	0	0	0	2	2	2	0	2	0	0	0	2	0	0	0	2	0	0	0	0	0	0	0	0	0	0	0	0	0	2	0	0	0	2	0	0
AX-90310295	G/A	1	7619255	0	0	0	0	2	0	0	0	2	0	2	0	0	2	2	2	0	2	0	0	0	2	0	0	0	2	0	0	0	0	0	0	0	2	0	0	0	0	0	2	0	0	2	2	0	0
AX-90382124	T/C	1	7627267	0	0	0	0	2	0	0	0	2	0	2	0	0	2	2	2	0	2	0	0	0	2	0	0	0	2	0	0	0	0	0	0	0	2	0	0	0	0	0	2	0	0	2	2	0	0
AX-90422189	T/G	1	7643147	0	2	2	2	0	2	0	0	0	0	0	0	0	0	0	0	0	0	0	0	0	0	0	0	0	0	0	0	0	0	0	0	0	0	0	0	0	0	0	0	2	0	0	0	0	0
AX-90324168	T/C	1	7655023	0	0	0	0	2	0	0	0	0	0	0	0	0	2	2	2	0	2	0	0	0	2	0	0	0	2	0	0	0	0	0	0	0	0	0	0	0	0	0	2	0	0	0	2	0	0
AX-90365737	C/T	1	7691438	0	0	0	0	0	0	0	0	2	0	2	0	0	0	0	0	0	0	0	2	0	0	0	0	0	0	0	0	0	0	0	0	0	2	0	0	0	0	0	0	0	0	2	0	0	2
AX-90466633	C/G	1	7692372	0	0	0	0	0	0	0	0	2	0	2	0	0	0	0	0	0	0	0	2	0	0	0	0	0	0	0	0	0	0	0	0	0	2	0	0	0	0	0	0	0	0	2	0	0	2
AX-90481167	G/A	1	7699391	0	0	0	0	0	0	0	0	2	0	2	0	0	0	0	0	0	0	0	2	0	0	0	0	0	0	0	0	0	0	0	0	0	2	0	0	0	0	0	0	0	0	2	0	0	2
AX-90341080	G/T	1	7724282	0	0	0	0	0	0	0	0	2	0	2	0	0	0	0	0	0	0	0	2	0	0	0	0	0	0	0	0	0	0	0	0	0	2	0	0	0	0	0	0	0	0	2	0	0	2
AX-90465456	A/T	1	7724496	0	0	0	0	0	0	0	0	2	0	2	0	0	0	0	0	0	0	0	2	0	0	0	0	0	0	0	0	0	0	0	0	0	2	0	0	0	0	0	0	0	0	2	0	0	2
AX-90450372	G/T	1	7724612	0	0	0	0	0	0	0	0	2	0	2	0	0	0	0	0	0	0	0	2	0	0	0	0	0	0	0	0	0	0	0	0	0	2	0	0	0	0	0	0	0	0	2	0	0	2
AX-90366079	A/G	1	7726205	0	0	0	0	0	0	0	0	2	0	2	0	0	0	0	0	0	0	0	2	0	0	0	0	0	0	0	0	0	0	0	0	0	2	0	0	0	0	0	0	0	0	2	0	0	2
AX-90338686	T/C	1	7871286	0	0	0	0	0	0	0	0	2	0	2	0	0	0	0	0	0	0	0	2	0	0	0	0	0	0	0	0	0	0	0	0	0	2	0	0	0	0	0	0	0	0	2	0	0	2
AX-90308447	C/T	1	7880086	0	0	0	0	0	0	0	0	2	0	2	0	0	0	0	0	0	0	0	2	0	0	0	0	0	0	0	0	0	0	0	0	0	2	0	0	0	0	0	0	0	0	2	0	0	2
AX-90428955	A/G	1	7953304	0	0	0	0	0	0	0	0	2	0	2	0	0	0	0	0	0	0	0	2	0	0	0	0	0	0	0	0	0	0	0	0	0	2	0	0	0	0	0	0	0	0	2	0	0	2
AX-90520396	T/G	1	7957681	0	0	0	0	0	0	0	0	2	0	2	0	0	0	0	0	0	0	0	2	0	0	0	0	0	0	0	0	0	0	0	0	0	2	0	0	0	0	0	0	0	0	2	0	0	2
AX-90450720	T/G	1	7974962	2	2	2	0	0	2	0	0	0	0	0	2	2	0	0	0	0	0	2	0	2	0	0	2	0	0	2	2	2	0	2	0	2	0	0	2	2	2	2	0	2	2	0	0	2	0
AX-90525105	G/A	1	7990944	0	0	0	0	0	0	0	0	2	0	2	0	0	0	0	0	0	0	0	2	0	0	0	0	0	0	0	0	0	0	0	0	0	2	0	0	0	0	0	0	0	0	2	0	0	2
AX-90412058	T/G	1	8022963	0	0	0	0	0	0	0	0	2	0	2	0	0	0	0	0	0	0	0	2	0	0	0	0	0	0	0	0	0	0	0	0	0	2	0	0	0	0	0	0	0	0	2	0	0	2
AX-90320846	A/G	1	8026930	0	0	0	0	0	0	0	0	2	0	2	0	0	0	0	0	0	0	0	2	0	0	0	0	0	0	0	0	0	0	0	0	0	2	0	0	0	0	0	0	0	0	2	0	0	2
AX-90453119	G/A	1	8030642	0	0	0	0	0	0	0	0	2	0	2	0	0	0	0	0	0	0	0	2	0	0	0	0	0	0	0	0	0	0	0	0	0	2	0	0	0	0	0	0	0	0	2	0	0	2
AX-90374062	T/G	1	8091117	0	0	0	0	0	0	0	0	2	0	2	0	0	0	0	0	0	0	0	2	0	0	0	0	0	0	0	0	0	0	0	0	0	2	0	0	0	0	0	0	0	0	2	0	0	2
AX-90360547	A/C	1	8103641	0	0	0	0	0	0	0	0	2	0	2	0	0	0	0	0	0	0	0	2	0	0	0	0	0	0	0	0	0	0	0	0	0	2	0	0	0	0	0	0	0	0	2	0	0	2
AX-90322555	T/C	1	8183752	0	0	0	0	0	0	0	0	2	0	2	0	0	0	0	0	0	0	0	2	0	0	0	0	0	0	0	0	0	0	0	0	0	2	0	0	0	0	0	0	0	0	2	0	0	2
AX-90389132	A/G	1	8253639	0	0	0	0	0	0	0	0	2	0	2	0	0	0	0	0	0	0	0	2	0	0	0	0	0	0	0	0	0	0	0	0	0	2	0	0	0	0	0	0	0	0	2	0	0	2
AX-90513528	T/C	1	8327720	0	0	0	0	0	0	0	0	2	0	2	0	0	0	0	0	0	0	0	2	0	0	0	0	0	0	0	0	0	0	0	0	0	2	0	0	0	0	0	0	0	0	2	0	0	2
AX-90331548	T/C	1	8345623	0	0	0	0	0	0	0	0	2	0	2	0	0	0	0	0	0	0	0	2	0	0	0	0	0	0	0	0	0	0	0	0	0	2	0	0	0	0	0	0	0	0	2	0	0	2
AX-90427366	A/G	1	8350550	0	0	0	0	0	0	0	0	2	0	2	0	0	0	0	0	0	0	0	2	0	0	0	0	0	0	0	0	0	0	0	0	0	2	0	0	0	0	0	0	0	0	2	0	0	2
AX-90474453	T/C	1	8372609	0	0	0	0	0	0	0	0	2	0	2	0	0	0	0	0	0	0	0	2	0	0	0	0	0	0	0	0	0	0	0	0	0	2	0	0	0	0	0	0	0	0	2	0	0	2
AX-90459778	A/G	1	8377935	0	0	0	0	0	0	0	0	2	0	2	0	0	0	0	0	0	0	0	2	0	0	0	0	0	0	0	0	0	0	0	0	0	2	0	0	0	0	0	0	0	0	2	0	0	2
AX-90407245	A/G	1	8395774	0	0	0	0	0	0	0	0	2	0	2	0	0	0	0	0	0	0	0	2	0	0	0	0	0	0	0	0	0	0	0	0	0	2	0	0	0	0	0	0	0	0	2	0	0	2
AX-90451944	G/T	1	8439463	0	0	0	0	0	0	0	0	2	0	2	0	0	0	0	0	0	0	0	2	0	0	0	0	0	0	0	0	0	0	0	0	0	2	0	0	0	0	0	0	0	0	2	0	0	2
AX-90487754	C/T	1	8441850	0	0	0	0	0	0	0	0	2	0	2	0	0	0	0	0	0	0	0	2	0	0	0	0	0	0	0	0	0	0	0	0	0	2	0	0	0	0	0	0	0	0	2	0	0	2
AX-90455418	C/A	1	8445281	0	0	0	0	0	0	0	0	2	0	2	0	0	0	0	0	0	0	0	2	0	0	0	0	0	0	0	0	0	0	0	0	0	2	0	0	0	0	0	0	0	0	2	0	0	2
AX-90389987	A/G	1	8452077	0	0	0	0	0	0	0	0	2	0	2	0	0	0	0	0	0	0	0	2	0	0	0	0	0	0	0	0	0	0	0	0	0	2	0	0	0	0	0	0	0	0	2	0	0	2
AX-90422026	T/G	1	8463243	0	0	0	0	0	0	0	0	2	0	2	0	0	0	0	0	0	0	0	2	0	0	0	0	0	0	0	0	0	0	0	0	0	2	0	0	0	0	0	0	0	0	2	0	0	2
AX-90349181	A/G	1	8473872	0	0	0	0	0	0	0	0	2	0	2	0	0	0	0	0	0	0	0	2	0	0	0	0	0	0	0	0	0	0	0	0	0	2	0	0	0	0	0	0	0	0	2	0	0	2
AX-90332891	C/T	1	8493738	0	0	0	2	0	0	0	2	0	0	0	0	0	0	0	0	2	0	0	0	0	0	2	0	2	0	0	0	0	0	0	0	0	0	0	0	0	0	0	0	0	0	0	0	0	0
AX-90488609	T/C	1	8504164	0	0	0	0	0	0	0	0	2	0	2	0	0	0	0	0	0	0	0	2	0	0	0	0	0	0	0	0	0	0	0	0	0	2	0	0	0	0	0	0	0	0	2	0	0	2
AX-90510973	T/C	1	8533425	2	2	2	0	0	2	0	0	0	0	0	2	2	0	0	0	0	0	2	0	2	0	0	2	0	0	2	2	2	0	2	0	2	0	0	2	2	2	2	0	2	2	0	0	2	0
AX-90383765	T/C	1	8611940	0	0	0	0	0	0	0	0	2	0	2	0	0	0	0	0	0	0	0	2	0	0	0	0	0	0	0	0	0	0	0	0	0	2	0	0	0	0	0	0	0	0	2	0	0	2
AX-90309538	G/A	1	8751773	0	0	0	0	2	0	0	0	0	0	0	0	0	2	2	2	0	0	0	0	0	2	0	0	0	2	0	0	0	0	0	0	0	0	0	0	0	0	0	2	0	0	0	0	0	0
AX-90520907	T/G	1	8769926	0	0	0	0	2	0	0	0	0	0	0	0	0	2	2	2	0	0	0	0	0	2	0	0	0	2	0	0	0	0	0	0	0	0	0	0	0	0	0	2	0	0	0	0	0	0
AX-90462828	G/A	1	8772452	0	0	0	0	2	0	0	0	0	0	0	0	0	2	2	2	0	0	0	0	0	2	0	0	0	2	0	0	0	0	0	0	0	0	0	0	0	0	0	2	0	0	0	0	0	0
AX-90388053	G/A	1	8796736	0	0	0	0	2	0	0	0	0	0	0	0	0	2	2	2	0	0	0	0	0	2	0	0	0	2	0	0	0	0	0	0	0	0	0	0	0	0	0	2	0	0	0	0	0	2
AX-90380995	T/C	1	8839942	0	0	0	0	2	0	0	0	2	0	2	0	0	2	2	2	0	0	0	0	0	2	0	0	0	2	0	0	0	0	0	0	0	2	0	0	0	0	0	2	0	0	2	0	0	2
AX-90511464	C/T	1	8843754	0	0	0	0	2	0	0	0	2	0	2	0	0	2	2	2	0	0	0	0	0	2	0	0	0	2	0	0	0	0	0	0	0	2	0	0	0	0	0	2	0	0	2	0	0	0
AX-90481093	A/G	1	8855959	0	0	0	0	2	0	0	0	2	0	2	0	0	2	2	2	0	0	0	0	0	2	0	0	0	2	0	0	0	0	0	0	0	2	0	0	0	0	0	2	0	0	2	0	0	2
AX-90322017	T/A	1	8922971	0	0	0	0	2	0	0	0	2	0	2	0	0	2	2	2	0	0	0	0	0	2	0	0	0	2	0	0	0	0	0	0	0	2	0	0	0	0	0	2	0	0	2	0	0	2
AX-90336635	C/A	1	9928905	0	0	0	2	0	0	0	2	0	0	0	0	0	0	0	0	2	0	0	0	0	0	2	0	2	0	0	0	0	0	0	0	0	0	0	2	2	2	0	0	0	0	0	0	0	0
AX-90451608	T/G	1	10556016	0	0	0	2	0	0	0	0	0	0	0	0	0	0	0	0	2	0	0	0	0	0	0	0	2	0	0	0	0	0	0	0	0	0	0	0	0	0	0	0	0	0	0	0	0	0
AX-90367839	G/T	1	10812203	0	0	0	0	0	0	0	0	2	2	2	0	0	0	0	0	0	2	0	0	0	0	0	0	0	0	0	0	0	0	0	0	0	0	0	0	0	0	0	0	0	0	0	0	0	0
AX-90386341	G/A	1	10830292	0	0	0	0	0	0	0	0	2	2	2	0	0	0	0	0	0	2	0	0	0	0	0	0	0	0	0	0	0	0	0	0	0	0	0	0	0	0	0	0	0	0	0	0	0	0
AX-90383316	A/G	1	10833380	0	0	0	0	0	0	0	0	2	2	2	0	0	0	0	0	0	2	0	0	0	0	0	0	0	0	0	0	0	0	0	0	0	0	0	0	0	0	0	0	0	0	0	0	0	0
AX-90512141	A/G	1	10896352	0	0	0	0	0	0	0	0	2	2	2	0	0	0	0	0	0	2	0	0	0	0	0	0	0	0	0	0	0	0	0	0	0	0	0	0	0	0	0	0	0	0	0	0	0	0
AX-90520515	T/G	1	10903456	0	0	0	0	0	0	0	0	2	2	2	0	0	0	0	0	0	2	0	0	0	0	0	0	0	0	0	0	0	0	0	0	0	0	0	0	0	0	0	0	0	0	0	0	0	0
AX-90461954	A/G	1	12259514	2	0	0	0	0	0	0	0	0	2	0	2	2	0	0	0	0	2	0	0	2	0	0	0	0	0	0	2	0	0	2	2	2	0	0	2	2	2	0	2	2	0	0	0	0	0
AX-90458473	G/A	1	13024759	0	0	0	2	0	0	0	0	0	0	0	0	0	0	0	0	2	0	0	0	0	0	0	0	2	0	0	0	0	0	0	0	0	0	0	0	0	0	0	0	0	0	0	0	0	0
AX-90489986	T/G	1	13148180	0	0	0	2	2	0	2	2	2	0	2	0	0	2	2	2	2	0	2	0	0	2	2	0	2	2	2	0	0	0	0	0	0	2	0	0	0	0	2	0	0	0	2	2	0	2
AX-90332566	T/C	1	13870972	0	0	0	2	2	0	2	2	2	0	2	0	0	2	2	2	2	0	2	0	0	2	2	0	2	2	2	0	0	0	0	0	0	2	0	0	0	0	2	0	0	0	2	2	0	2
AX-90385229	G/A	1	15526694	0	0	0	0	0	0	0	0	0	0	0	0	0	0	0	0	0	0	0	0	0	0	0	0	0	0	0	0	0	0	0	0	0	0	0	0	0	0	0	0	0	0	0	0	0	0
AX-90376104	C/A	1	16173247	2	0	0	0	0	0	0	0	0	0	0	2	2	0	0	0	0	0	0	0	2	0	0	0	0	0	0	2	0	0	2	0	2	0	0	2	2	2	0	2	2	0	0	0	0	0
AX-90373005	A/G	1	16600599	0	0	0	0	0	0	0	0	0	0	0	0	0	0	0	0	0	0	0	0	0	0	0	0	0	0	0	0	0	0	0	0	0	0	0	0	0	0	0	0	0	0	0	0	0	0
AX-90442282	T/C	1	17102609	0	0	0	0	0	0	0	0	0	0	0	0	0	0	0	0	0	0	0	0	0	0	0	0	0	0	0	0	0	0	0	0	0	0	0	0	0	0	0	0	0	0	0	0	0	0
AX-90451163	G/T	1	17588012	0	0	0	2	2	0	2	2	2	0	2	0	0	2	2	2	2	0	2	0	0	2	2	0	2	2	2	0	0	0	0	0	0	2	0	0	0	0	2	0	0	0	2	2	0	2
AX-90516439	C/T	1	18022855	0	1	1	0	0	1	0	0	0	0	0	0	0	0	0	0	0	0	0	0	0	0	0	1	0	0	0	0	1	1	0	0	0	0	0	0	0	0	0	0	0	1	0	0	1	0
AX-90432700	G/A	1	18506780	0	0	0	2	0	0	0	0	0	0	0	0	0	0	0	0	2	0	0	0	0	0	0	0	2	0	0	0	0	0	0	0	0	0	0	0	0	0	0	0	0	0	0	0	0	0
AX-90442195	C/T	1	20023342	0	0	0	2	2	0	0	2	0	0	0	0	0	0	0	0	2	0	2	0	0	0	2	0	2	0	0	0	0	0	0	0	0	0	0	0	0	0	0	0	0	0	0	0	0	0
AX-90433457	C/T	1	20175419	0	0	0	2	2	0	0	2	0	0	0	0	0	0	0	0	2	0	2	0	0	0	2	0	2	0	0	0	0	0	0	0	0	0	0	0	0	0	0	0	0	0	0	0	0	0
AX-90335920	C/T	1	21856175	0	0	0	2	0	0	0	0	0	0	0	0	0	0	0	0	2	0	0	0	0	0	0	0	2	0	0	0	0	0	0	0	0	0	0	0	0	0	0	0	0	0	0	0	0	0
AX-90472112	T/G	1	21960800	0	0	0	2	2	0	2	2	2	0	2	0	0	2	2	2	2	0	2	0	0	2	2	0	2	2	2	0	0	0	0	0	0	2	0	0	0	0	2	0	0	0	2	2	0	2
AX-90496012	C/A	1	22619079	2	2	2	0	0	2	0	0	0	0	0	2	2	0	0	0	0	0	0	2	2	0	0	2	0	0	0	2	2	2	2	0	2	0	2	2	2	2	0	2	2	2	0	0	2	0
AX-90335917	G/A	1	22993545	0	0	0	2	2	0	2	2	2	0	2	0	0	2	2	2	2	0	2	0	0	2	2	0	2	2	2	0	0	0	0	0	0	2	0	0	0	0	2	0	0	0	2	2	0	2
AX-90519993	G/T	1	24278922	0	0	0	2	2	0	2	2	2	0	2	0	0	2	2	2	2	0	2	0	0	2	2	0	2	2	2	0	0	0	0	0	0	2	0	0	0	0	2	0	0	0	2	0	0	2
AX-90483874	C/A	1	25062875	2	0	0	0	0	0	0	0	0	0	0	2	2	0	0	0	0	0	0	0	2	0	0	0	0	0	0	2	0	0	2	0	2	0	0	2	2	2	0	2	2	0	0	2	0	0
AX-90354254	C/T	1	25114675	2	0	0	0	0	0	0	0	0	0	0	2	2	0	0	0	0	0	0	0	2	0	0	0	0	0	0	2	0	0	2	0	2	0	0	2	2	2	0	2	2	0	0	2	0	0
AX-90410590	A/C	1	25490676	2	0	0	0	0	0	1	0	0	0	0	2	2	0	0	0	0	0	0	0	2	0	0	0	0	0	0	2	0	0	2	0	2	0	0	2	2	2	0	2	2	0	0	2	0	0
AX-90435936	A/T	1	25593545	0	0	0	0	0	1	0	0	2	2	0	2	0	2	0	0	0	0	2	0	2	0	2	2	0	0	0	2	0	0	0	0	0	0	0	2	2	2	0	2	1	0	0	0	2	0
AX-90352598	G/A	1	25944041	0	0	0	2	0	0	0	2	0	0	0	0	0	0	0	0	2	0	2	0	0	0	2	0	2	0	0	0	0	0	0	0	0	0	0	0	0	0	0	0	0	0	0	0	0	0
AX-90347284	T/G	1	26473317	0	0	0	2	2	0	2	2	2	0	2	0	0	2	2	2	2	0	2	0	0	2	2	0	2	2	2	0	0	0	0	0	0	2	0	2	2	2	2	0	0	0	2	0	0	2
AX-90479331	A/G	1	27095507	0	0	0	2	2	0	0	2	2	0	0	0	0	2	2	2	2	0	2	0	0	2	2	0	2	2	2	0	0	0	0	0	0	2	0	2	2	2	2	0	0	0	2	0	0	2
AX-90493933	A/C	1	27111072	0	0	0	2	2	0	0	2	2	0	2	0	0	2	2	2	2	0	2	0	0	2	2	0	2	2	2	0	0	0	0	0	0	2	0	2	2	2	2	0	0	0	2	0	0	2
AX-90381200	G/A	1	27211040	0	0	0	2	2	0	0	2	2	0	0	0	0	2	2	2	2	0	2	0	0	2	2	0	2	2	2	0	0	0	0	0	0	2	0	2	2	2	2	0	0	0	2	0	0	2
AX-90416573	G/A	1	27276284	0	0	0	2	2	0	0	2	2	0	0	0	0	2	2	2	2	0	2	0	0	2	2	0	2	2	2	0	0	0	0	0	0	2	0	2	2	2	2	0	0	0	2	0	0	2
AX-90485467	C/T	1	27278618	0	0	0	2	2	0	0	2	2	0	0	0	0	2	2	2	2	0	2	0	0	2	2	0	2	2	2	0	0	0	0	0	0	2	0	2	2	2	2	0	0	0	2	0	0	2
AX-90480813	A/G	1	27301850	0	0	0	2	2	0	0	2	2	0	0	0	0	2	2	2	2	0	2	0	0	2	2	0	2	2	2	0	0	0	0	0	0	2	0	2	2	2	2	0	0	0	2	0	0	2
AX-90404347	T/C	1	27499538	0	0	2	2	0	2	0	0	0	0	1	1	0	1	1	1	1	0	1	0	0	0	0	0	0	0	0	0	0	0	0	0	0	0	0	0	0	0	0	0	0	0	0	0	0	0
AX-90316353	G/A	1	27563369	0	0	0	2	2	0	0	2	2	0	2	0	0	2	2	2	2	0	2	0	0	2	2	0	2	2	2	0	0	0	0	0	0	2	0	2	2	2	2	0	0	0	2	0	0	2
AX-90360649	G/A	1	27623185	0	0	0	2	2	0	0	2	2	0	2	0	0	2	2	2	2	0	2	0	0	2	2	0	2	2	2	0	0	0	0	0	0	2	0	2	2	2	2	0	0	0	2	0	0	2
AX-90490017	G/T	1	27631054	0	0	0	2	2	0	0	2	2	0	2	0	0	2	2	2	2	0	2	0	0	2	2	0	2	2	2	0	0	0	0	0	0	2	0	2	2	2	2	0	0	0	2	0	0	2
AX-90525496	A/G	1	27646028	0	0	0	2	2	0	0	2	2	0	2	0	0	2	2	2	2	0	2	0	0	2	2	0	2	2	2	0	0	0	0	0	0	2	0	2	2	2	2	0	0	0	2	0	0	2
AX-90498114	G/A	1	27685262	0	0	0	2	2	0	0	2	2	0	2	0	0	2	2	2	2	0	2	0	0	2	2	0	2	2	2	0	0	0	0	0	0	2	0	2	2	2	2	0	0	0	2	0	0	2
AX-90387071	G/A	1	27739996	0	0	0	2	2	0	0	2	2	0	2	0	0	2	2	2	2	0	2	0	0	2	2	0	2	2	2	0	0	0	0	0	0	2	0	2	2	2	2	0	0	0	2	0	0	2
AX-90443297	T/C	1	27755433	0	0	0	2	2	0	0	2	2	0	2	0	0	2	2	2	2	0	2	0	0	2	2	0	2	2	2	0	0	0	0	0	0	2	0	2	2	2	2	0	0	0	2	0	0	2
AX-90355416	C/A	1	27766527	0	1	1	0	0	1	0	0	0	0	0	0	0	0	0	0	0	0	0	0	0	0	0	0	0	0	0	0	0	0	0	0	0	0	0	0	0	0	0	0	1	0	0	0	0	0
AX-90363036	A/G	1	27871375	0	0	0	2	2	0	0	2	2	0	2	0	0	2	2	2	2	0	2	0	0	2	2	0	2	2	2	0	0	0	0	0	0	2	0	2	2	2	2	0	0	0	2	0	0	2
AX-90338025	T/A	1	27897386	0	0	0	2	2	0	0	2	2	0	2	0	0	2	2	2	2	0	2	0	0	2	2	0	2	2	2	0	0	0	0	0	0	2	0	2	2	2	2	0	0	0	2	0	0	2
AX-90349535	A/C	1	27949171	0	0	0	2	2	0	0	2	2	0	2	0	0	2	2	2	2	0	2	0	0	2	2	0	2	2	2	0	0	0	0	0	0	2	0	2	2	2	2	0	0	0	2	0	0	2
AX-90447384	C/T	1	27966363	0	0	0	2	2	0	0	2	2	0	2	0	0	2	2	2	2	0	2	0	0	2	2	0	2	2	2	0	0	0	0	0	0	2	0	2	2	2	2	0	0	0	2	0	0	2
AX-90393717	T/C	1	28025252	0	0	0	2	0	0	0	2	0	0	0	0	0	0	0	0	2	0	2	0	0	0	2	0	2	0	0	0	0	0	0	0	0	0	0	0	0	0	0	0	0	0	0	0	0	0
AX-90462310	A/G	1	28047904	0	0	0	2	2	0	0	2	2	0	2	0	0	2	2	2	2	0	2	0	0	2	2	0	2	2	2	0	0	0	0	0	0	2	0	2	2	2	2	0	0	0	2	0	0	2
AX-90482680	G/A	1	28130762	0	0	0	2	2	0	0	2	2	0	2	0	0	2	2	2	2	0	2	0	0	2	2	0	2	2	2	0	0	0	0	0	0	2	0	2	2	2	2	0	0	0	2	0	0	2
AX-90305214	C/A	1	28267171	0	0	0	2	2	0	0	2	2	0	2	0	0	2	2	2	2	0	2	0	0	2	2	0	2	2	2	0	0	0	0	0	0	2	0	2	2	2	2	0	0	0	2	0	0	2
AX-90455437	C/A	1	28309306	0	0	0	2	0	0	0	2	0	0	0	0	0	2	2	2	2	0	2	0	0	0	2	0	2	0	0	0	0	0	0	0	0	0	0	0	0	0	0	0	0	0	0	0	0	0
AX-90460109	A/G	1	28412758	0	0	0	2	2	0	0	2	2	0	2	0	0	2	2	2	2	0	2	0	0	2	2	0	2	2	2	0	0	0	0	0	0	2	0	2	2	2	2	0	0	0	2	0	0	2
AX-90501055	G/A	1	28524442	0	0	0	2	2	0	0	1	2	0	2	0	0	2	2	2	2	0	2	0	0	2	2	0	2	2	2	0	0	0	0	0	0	2	0	2	2	2	2	0	0	0	2	0	0	2
AX-90351441	A/G	1	28566504	0	0	0	2	2	0	0	2	2	0	2	0	0	2	2	2	2	0	2	0	0	2	2	0	2	2	2	0	0	0	0	0	0	2	0	2	2	2	2	0	0	0	2	0	0	2
AX-90509345	C/T	1	28588044	0	0	0	2	2	0	0	2	2	0	2	0	0	2	2	2	2	0	2	0	0	2	2	0	2	2	2	0	0	0	0	0	0	2	0	2	2	2	2	0	0	0	2	0	0	2
AX-90511344	T/C	1	28607203	0	0	0	2	2	0	0	2	2	0	2	0	0	2	2	2	2	0	2	0	0	2	2	0	2	2	2	0	0	0	0	0	0	2	0	2	2	2	2	0	0	0	2	0	0	2
AX-90500386	G/A	1	28793124	0	0	0	2	2	0	0	2	2	0	2	0	0	2	2	2	2	0	2	0	0	2	2	0	2	2	2	0	0	0	0	0	0	2	0	2	2	2	2	0	0	0	2	0	0	2
AX-90517573	A/G	1	28798781	0	0	0	2	2	0	0	2	2	0	2	0	0	2	2	2	2	0	2	0	0	2	2	0	2	2	2	0	0	0	0	0	0	2	0	2	2	2	2	0	0	0	2	0	0	2
AX-90306355	C/T	1	29045129	0	0	0	2	2	0	0	2	2	0	2	0	0	2	2	2	2	0	2	0	0	2	2	0	2	2	2	0	0	0	0	0	0	2	0	2	2	2	2	0	0	0	2	0	0	2
AX-90422637	A/T	1	29085508	0	2	2	0	0	2	2	0	0	2	0	0	0	0	0	0	0	0	0	2	0	0	0	2	0	0	0	0	2	2	0	0	0	0	0	0	0	0	0	0	0	2	0	0	2	0
AX-90417161	A/C	1	29098749	0	0	0	2	2	0	0	2	2	0	2	0	0	2	2	2	2	0	2	0	0	2	2	0	2	2	2	0	0	0	0	0	0	2	0	2	2	2	2	0	0	0	2	0	0	2
AX-90504242	G/A	1	29125424	0	0	0	2	2	0	0	1	2	0	2	0	0	2	2	2	2	0	2	0	0	2	2	0	2	2	2	0	0	0	0	0	0	2	0	1	2	2	1	0	0	0	1	0	0	2
AX-90443841	T/C	1	29129724	0	0	0	2	2	0	0	2	2	0	2	0	0	2	2	2	2	0	2	0	0	2	2	0	2	2	2	0	0	0	0	0	0	2	0	2	2	2	2	0	0	0	2	0	0	2
AX-90524418	T/C	1	29141519	0	0	0	2	2	0	0	2	2	0	2	0	0	2	2	2	2	0	2	0	0	2	2	0	2	2	2	0	0	0	0	0	0	2	0	2	2	2	2	0	0	0	2	0	0	2
AX-90347134	G/A	1	29193469	0	0	0	2	2	0	0	2	2	0	2	0	0	2	2	2	2	0	2	0	0	2	2	0	2	2	2	0	0	0	0	0	0	2	0	2	2	2	2	0	0	0	2	0	0	2
AX-90387903	T/C	1	29247658	0	0	0	2	2	0	0	2	2	0	2	0	0	2	2	2	2	0	2	0	0	2	2	0	2	2	2	0	0	0	0	0	0	2	0	2	2	2	2	0	0	0	2	0	0	2
AX-90486336	T/C	1	29259866	0	0	0	2	2	0	0	2	2	0	2	0	0	2	2	2	2	0	2	0	0	2	2	0	2	2	2	0	0	0	0	0	0	2	0	2	2	2	2	0	0	0	2	0	0	2
AX-90407748	T/C	1	29289571	0	0	0	2	2	0	0	2	2	0	2	0	0	2	2	2	2	0	2	0	0	2	2	0	2	2	2	0	0	0	0	0	0	2	0	2	2	2	2	0	0	0	2	0	0	2
AX-90332156	A/G	1	29303221	0	0	0	2	2	0	0	2	2	0	2	0	0	2	2	2	2	0	2	0	0	2	2	0	2	2	2	0	0	0	0	0	0	2	0	2	2	2	2	0	0	0	2	0	0	2
AX-90337075	G/A	1	29521777	0	0	0	2	2	0	0	2	2	0	2	0	0	2	2	2	2	0	2	0	0	2	2	0	2	2	2	0	0	0	0	0	0	2	0	2	2	2	2	0	0	0	2	0	0	2
AX-90451965	T/G	1	29550732	0	0	0	2	2	0	0	2	2	0	2	0	0	2	2	2	2	0	2	0	0	2	2	0	2	2	2	0	0	0	0	0	0	2	0	2	2	2	2	0	0	0	2	0	0	2
AX-90418679	G/A	1	29595798	0	2	2	0	0	2	2	0	0	2	0	0	0	0	0	0	0	0	0	2	0	0	0	2	0	0	0	0	2	2	0	0	0	0	0	0	0	0	0	0	0	2	0	0	2	0
AX-90473884	T/C	1	29758295	0	0	0	2	2	0	0	2	2	0	2	0	0	2	2	2	2	0	2	0	0	2	2	0	2	2	2	0	0	0	0	0	0	2	0	2	2	2	2	0	0	0	2	0	0	2
AX-90423066	C/A	1	30190388	0	0	0	2	2	0	0	2	2	0	2	0	0	2	2	2	2	0	2	0	0	2	2	0	2	2	2	0	0	0	0	0	0	2	0	2	2	2	2	0	0	0	2	0	0	2
AX-90475952	C/T	1	30202910	0	0	0	2	2	0	0	2	2	0	2	0	0	2	2	2	2	0	2	0	0	2	2	0	2	2	2	0	0	0	0	0	0	2	0	2	2	2	2	0	0	0	2	0	0	2
AX-90442285	C/T	1	30262124	0	0	0	2	2	0	0	2	2	0	2	0	0	2	2	2	2	0	2	0	0	2	2	0	2	2	2	0	0	0	0	0	0	2	0	2	2	2	2	0	0	0	2	0	0	2
AX-90441232	C/T	1	30426067	0	0	0	2	2	0	0	2	2	0	2	0	0	2	2	2	2	0	2	0	0	2	2	0	2	2	2	0	0	0	0	0	0	2	0	2	2	2	2	0	0	0	2	0	0	2
AX-90356501	C/A	1	30572556	0	0	0	2	2	0	0	2	2	0	2	0	0	2	2	2	2	0	2	0	0	2	2	0	2	2	2	0	0	0	0	0	0	2	0	2	2	2	2	0	0	0	2	0	0	2
AX-90337924	C/T	1	30616046	0	0	0	1	1	0	0	1	1	0	1	0	0	1	1	1	1	0	1	0	0	1	1	0	1	1	1	0	0	0	0	0	0	1	0	1	1	1	1	0	0	0	1	0	0	1
AX-90331293	G/A	1	30959488	0	0	0	2	2	0	0	2	2	0	2	0	0	2	2	2	2	0	2	0	0	2	2	0	2	2	2	0	0	0	0	0	0	2	0	2	2	2	2	0	0	0	2	0	0	2
AX-90415112	A/G	1	31234332	0	0	0	2	2	0	0	2	2	0	2	0	0	2	2	2	2	0	2	0	0	2	2	0	2	2	2	0	0	0	0	0	0	2	0	2	2	2	2	0	0	0	2	0	0	2
AX-90401955	G/A	1	31396806	0	0	0	2	2	0	0	2	2	0	2	0	0	2	2	2	2	0	2	0	0	2	2	0	2	2	2	0	0	0	0	0	0	2	0	2	2	2	2	0	0	0	2	0	0	2
AX-90421667	A/G	1	31407609	0	0	0	2	2	0	0	2	2	0	2	0	0	2	2	2	2	0	2	0	0	2	2	0	2	2	2	0	0	0	0	0	0	2	0	2	2	2	2	0	0	0	2	0	0	2
AX-90331773	C/T	1	31493335	0	0	0	2	2	0	0	2	2	0	2	0	0	2	2	2	2	0	2	0	0	2	2	0	2	2	2	0	0	0	0	0	0	2	0	2	2	2	2	0	0	0	2	0	0	2
AX-90476869	G/A	1	31698409	0	2	2	0	0	2	0	0	0	0	0	0	0	0	0	0	0	0	0	0	0	0	0	0	0	0	0	0	0	0	0	0	0	0	0	0	0	0	0	0	2	0	0	0	0	0
AX-90455055	C/A	1	31961134	0	0	0	2	2	0	0	2	2	0	2	0	0	2	2	2	2	0	2	0	0	2	2	0	2	2	2	0	0	0	0	0	0	2	0	2	2	2	2	0	0	0	2	0	0	2
AX-90421149	C/T	1	32100384	0	0	0	2	2	0	0	2	2	0	2	0	0	2	2	2	2	0	2	0	0	2	2	0	2	2	2	0	0	0	0	0	0	2	0	2	2	2	2	0	0	0	2	0	0	2
AX-90457456	A/C	1	32119771	0	0	0	2	2	0	0	2	2	0	2	0	0	2	2	2	2	0	2	0	0	2	2	0	2	2	2	0	0	0	0	0	0	2	0	2	2	2	2	0	0	0	2	0	0	2
AX-90351823	A/G	1	32122930	0	0	0	2	2	0	0	2	2	0	2	0	0	2	2	2	2	0	2	0	0	2	2	0	2	2	2	0	0	0	0	0	0	2	0	2	2	2	2	0	0	0	2	0	0	2
AX-90431377	A/G	1	32131508	0	1	1	2	2	1	0	2	2	0	2	0	0	2	2	2	2	0	2	0	0	2	2	0	2	2	2	0	0	0	0	0	0	2	0	2	2	2	2	0	1	0	2	0	0	2
AX-90497778	G/A	1	32145684	0	1	1	0	0	1	0	0	0	0	0	0	0	0	0	0	0	0	0	0	0	0	0	1	0	0	0	0	1	1	0	0	0	0	0	0	0	0	0	0	0	1	0	0	1	0
AX-90375578	G/A	1	32334110	0	0	0	2	2	0	0	2	2	0	2	0	0	2	2	2	2	0	2	0	0	2	2	0	2	2	2	0	0	0	0	0	0	2	0	2	2	2	2	0	0	0	2	0	0	2
AX-90501188	G/A	1	32374895	0	2	2	0	0	2	2	0	0	2	0	0	0	0	0	0	0	0	0	2	0	0	0	2	0	0	0	0	2	2	0	0	0	0	0	0	0	0	0	0	0	2	0	0	2	0
AX-90498466	G/A	1	32461653	0	0	0	2	2	0	0	2	2	0	2	0	0	2	2	2	2	0	2	0	0	2	2	0	2	2	2	0	0	0	0	0	0	2	0	2	2	2	2	0	0	0	2	0	0	2
AX-90372963	T/G	1	32474967	0	0	0	2	2	0	0	2	2	0	2	0	0	2	2	2	2	0	2	0	0	2	2	0	2	2	2	0	0	0	0	0	0	2	0	2	2	2	2	0	0	0	2	0	0	2
AX-90486284	C/T	1	32564777	0	0	0	2	2	0	0	2	2	0	2	0	0	2	2	2	2	0	2	0	0	2	2	0	2	2	2	0	0	0	0	0	0	2	0	2	2	2	2	0	0	0	2	0	0	2
AX-90442231	T/C	1	32600233	0	0	0	2	2	0	0	2	2	0	2	0	0	2	2	2	2	0	2	0	2	2	2	0	2	2	2	2	0	0	0	0	0	2	0	2	2	2	2	0	0	0	2	0	0	2
AX-90378954	C/T	1	32634471	0	0	0	2	0	0	0	2	0	0	0	0	0	0	0	0	2	0	2	0	0	0	2	0	2	0	0	0	0	0	0	0	0	0	0	0	0	0	0	0	0	0	0	0	0	0
AX-90398440	G/A	1	32803469	0	0	0	2	2	0	0	2	0	0	2	0	0	2	2	2	2	0	2	0	0	2	2	0	2	2	2	0	0	0	0	0	0	2	0	2	2	2	2	0	0	0	2	0	0	2
AX-90351748	T/C	1	32978056	0	0	0	2	2	0	0	2	2	0	2	0	0	2	2	2	2	0	2	0	0	2	2	0	2	2	2	0	0	0	0	0	0	2	0	2	2	2	2	0	0	0	2	0	0	2
AX-90332185	C/T	1	32998938	0	0	0	2	2	0	0	2	2	0	2	0	0	2	2	2	2	0	2	0	0	2	2	0	2	2	2	0	0	0	0	0	0	2	0	2	2	2	2	0	0	0	2	0	0	2
AX-90514654	T/C	1	33020908	0	0	0	2	2	0	0	2	2	0	2	0	0	2	2	2	2	0	2	0	0	2	2	0	2	2	2	0	0	0	0	0	0	2	0	2	2	2	2	0	0	0	2	0	0	2
AX-90453111	T/C	1	33040953	0	0	0	2	2	0	0	2	2	0	2	0	0	2	2	2	2	0	2	0	0	2	2	0	2	2	2	0	0	0	0	0	0	2	0	2	2	2	2	0	0	0	2	0	0	2
AX-90480443	A/G	1	33045256	0	0	0	2	2	0	0	2	2	0	2	0	0	2	2	2	2	0	2	0	0	2	2	0	2	2	2	0	0	0	0	0	0	2	0	2	2	2	2	0	0	0	2	0	0	2
AX-90498229	A/G	1	33061728	0	0	0	2	2	0	0	2	2	0	2	0	0	2	2	2	2	0	2	0	0	2	2	0	2	2	2	0	0	0	0	0	0	2	0	2	2	2	2	0	0	0	2	0	0	2
AX-90411581	C/A	1	33146644	0	0	0	2	0	0	0	0	0	0	0	0	0	0	0	0	2	0	0	0	0	0	0	0	2	0	0	0	0	0	0	0	0	0	0	0	0	0	0	0	0	0	0	0	0	0
AX-90438700	C/G	1	33522610	0	0	0	0	0	0	0	0	2	0	2	0	0	2	2	2	0	0	0	0	0	0	0	0	0	2	2	0	0	0	0	0	0	2	0	0	0	0	2	0	0	0	2	0	0	2
AX-90317233	A/C	1	33533135	0	0	0	0	0	0	0	0	2	0	2	0	0	2	2	2	0	0	0	0	0	0	0	0	0	2	2	0	0	0	0	0	0	2	0	0	0	0	2	0	0	0	2	0	0	2
AX-90499244	A/G	1	33542150	0	0	0	0	0	0	0	0	2	0	2	0	0	2	2	2	0	0	0	0	0	0	0	0	0	2	2	0	0	0	0	0	0	2	0	0	0	0	2	0	0	0	2	0	0	2
AX-90386057	T/C	1	33557443	0	0	0	0	0	0	0	0	2	0	2	0	0	2	2	2	0	0	0	0	0	0	0	0	0	2	2	0	0	0	0	0	0	2	0	0	0	0	2	0	0	0	2	0	0	2
AX-90360184	T/G	1	33566750	0	0	0	0	0	0	0	0	2	0	2	0	0	2	2	2	0	0	0	0	0	0	0	0	0	2	2	0	0	0	0	0	0	2	0	0	0	0	2	0	0	0	2	0	0	2
AX-90497968	A/G	1	33569279	0	0	0	0	0	0	0	0	2	0	2	0	0	2	2	2	0	0	0	0	0	0	0	0	0	2	2	0	0	0	0	0	0	2	0	0	0	0	2	0	0	0	2	0	0	2
AX-90401963	A/G	1	33576311	0	0	0	0	0	0	0	0	2	0	2	0	0	2	2	2	0	0	0	0	0	0	0	0	0	2	2	0	0	0	0	0	0	2	0	0	0	0	2	0	0	0	2	0	0	2
AX-90368088	G/A	1	33586392	0	0	0	0	0	0	0	0	0	0	2	0	0	2	2	2	0	0	0	0	0	0	0	0	0	2	2	0	0	0	0	0	0	2	0	0	0	0	2	0	0	0	0	0	0	2
AX-90480703	A/G	1	33600821	0	0	0	0	0	0	0	0	0	0	2	0	0	2	2	2	0	0	0	0	0	0	0	0	0	2	2	0	0	0	0	0	0	2	0	0	0	0	2	0	0	0	0	0	0	2
AX-90351199	T/C	1	33611160	0	0	0	0	0	0	0	0	0	0	2	0	0	2	2	2	0	0	0	0	0	0	0	0	0	2	2	0	0	0	0	0	0	2	0	0	0	0	2	0	0	0	0	0	0	2
AX-90403606	C/A	1	33615350	0	0	0	0	0	0	0	0	0	0	2	0	0	2	2	2	0	0	0	0	0	0	0	0	0	2	2	0	0	0	0	0	0	2	0	0	0	0	2	0	0	0	0	0	0	2
AX-90479061	A/G	1	33622191	0	0	0	0	0	0	0	0	2	0	2	0	0	2	2	2	0	0	0	0	0	0	0	0	0	2	2	0	0	0	0	0	0	2	0	0	0	0	2	0	0	0	0	0	0	2
AX-90488407	T/C	1	33685232	0	0	0	0	0	0	0	0	2	0	1	0	0	1	1	1	0	0	0	0	0	0	0	2	0	1	1	0	0	0	0	0	0	1	0	0	0	0	1	0	0	0	2	0	0	1
AX-90445305	C/T	1	33701144	0	0	0	0	0	0	0	0	0	0	2	0	0	2	2	2	0	0	0	0	0	0	0	0	0	2	2	0	0	0	0	0	0	2	0	0	0	0	2	0	0	0	0	0	0	2
AX-90426624	A/G	1	33725425	0	0	0	0	0	0	0	0	0	0	2	0	0	2	2	2	0	0	0	0	0	0	0	0	0	2	2	0	0	0	0	0	0	2	0	0	0	0	2	0	0	0	0	0	0	2
AX-90336726	G/A	1	33727614	0	0	0	0	0	0	0	0	0	0	2	0	0	2	2	2	0	0	0	0	0	0	0	0	0	2	2	0	0	0	0	0	0	2	0	0	0	0	2	0	0	0	0	0	0	2
AX-90340135	T/C	1	33738754	0	0	0	0	0	0	0	0	2	0	2	0	0	2	2	2	0	0	0	0	0	0	0	0	0	2	2	0	0	0	0	0	0	2	0	0	0	0	2	0	0	0	0	0	0	2
AX-90416267	G/A	1	33745835	0	0	0	0	0	0	0	0	0	0	2	0	0	2	2	2	0	0	0	0	0	0	0	0	0	2	2	0	0	0	0	0	0	2	0	0	0	0	2	0	0	0	0	0	0	2
AX-90432450	G/A	1	33776547	0	0	0	0	0	0	0	0	0	0	2	0	0	2	2	2	0	0	0	0	0	0	0	0	0	2	2	0	0	0	0	0	0	2	0	0	0	0	2	0	0	0	0	0	0	2
AX-90475319	C/A	1	33838415	0	0	0	0	0	0	0	0	0	0	2	0	0	2	2	2	0	0	0	0	0	0	0	0	0	2	2	0	0	0	0	0	0	2	0	0	0	0	2	0	0	0	0	0	0	2
AX-90364888	G/T	1	33852501	0	0	0	0	0	0	0	0	0	0	2	0	0	2	2	2	0	0	0	0	0	0	0	0	0	2	2	0	0	0	0	0	0	2	0	0	0	0	2	0	0	0	0	0	0	2
AX-90410528	G/A	1	33857171	0	0	0	0	0	0	0	0	0	0	2	0	0	2	2	2	0	0	0	0	0	0	0	0	0	2	2	0	0	0	0	0	0	2	0	0	0	0	2	0	0	0	1	0	0	2
AX-90519589	G/T	1	33872896	0	0	0	0	0	0	0	0	0	0	2	0	0	2	2	2	0	0	0	0	0	0	0	0	0	2	2	0	0	0	0	0	0	2	0	0	0	0	2	0	0	0	0	0	0	2
AX-90520727	T/G	1	33898092	0	0	0	0	0	0	0	0	0	0	2	0	0	2	2	2	0	0	0	0	0	0	0	0	0	2	2	0	0	0	0	0	0	2	0	0	0	0	2	0	0	0	2	0	0	2
AX-90345668	C/A	1	33920409	0	0	0	0	0	0	0	0	0	0	2	0	0	2	2	2	0	0	0	0	0	0	0	0	0	2	2	0	0	0	0	0	0	2	0	0	0	0	2	0	0	0	0	0	0	2
AX-90447747	C/T	1	33956007	0	0	0	0	0	0	0	0	0	0	2	0	0	2	2	2	0	0	0	0	0	0	0	0	0	2	2	0	0	0	0	0	0	2	0	0	0	0	2	0	0	0	0	0	0	2
AX-90413463	T/C	1	33967503	0	0	0	0	0	0	0	0	0	0	2	0	0	2	2	2	0	0	0	0	0	0	0	1	0	2	2	0	0	0	0	0	0	2	0	0	0	0	2	0	0	0	0	0	0	2
AX-90456391	C/T	1	33979762	0	0	0	0	0	0	0	0	0	0	2	0	0	2	2	2	0	0	0	0	0	0	0	0	0	2	2	0	0	0	0	0	0	2	0	0	0	0	2	0	0	0	2	0	0	2
AX-90483256	G/C	1	33989570	0	0	0	0	0	0	0	0	0	0	2	0	0	2	2	2	0	0	0	0	0	0	0	0	0	2	2	0	0	0	0	0	0	2	0	0	0	0	2	0	0	0	2	0	0	2
AX-90345905	A/T	1	33989721	0	0	0	0	0	0	0	0	0	0	2	0	0	2	2	2	0	0	0	0	0	0	0	0	0	2	2	0	0	0	0	0	0	2	0	0	0	0	2	0	0	0	0	0	0	2
AX-90495699	C/A	1	33996013	0	0	0	0	0	0	0	0	0	0	2	0	0	2	2	2	0	0	0	0	0	0	0	0	0	2	2	0	0	0	0	0	0	2	0	0	0	0	2	0	0	0	1	0	0	2
AX-90446470	T/C	1	34003640	0	0	0	0	0	0	0	0	0	0	2	0	0	2	2	2	0	0	0	0	0	0	0	0	0	2	2	0	0	0	0	0	0	2	0	0	0	0	2	0	0	0	2	0	0	2
AX-90520975	G/T	1	34011126	0	0	0	0	0	0	0	0	0	0	2	0	0	2	2	2	0	0	0	0	0	0	0	0	0	2	2	0	0	0	0	0	0	2	0	0	0	0	2	0	0	0	2	0	0	2
AX-90524882	A/G	1	34016256	0	0	0	0	0	0	0	0	0	0	2	0	0	2	2	2	0	0	0	0	0	0	0	0	0	2	2	0	0	0	0	0	0	2	0	0	0	0	2	0	0	0	2	0	0	2
AX-90332254	C/T	1	34032984	0	0	0	0	0	0	0	0	0	0	2	0	0	2	2	2	0	0	0	0	0	0	0	0	0	2	2	0	0	0	0	0	0	2	0	0	0	0	2	0	0	0	2	0	0	2
AX-90428212	G/A	1	34047194	0	0	0	0	0	0	0	0	0	0	2	0	0	2	2	2	0	0	0	0	0	0	0	0	0	2	2	0	0	0	0	0	0	2	0	0	0	0	2	0	0	0	2	0	0	2
AX-90359189	T/G	1	34083765	0	0	0	0	0	0	0	0	0	0	2	0	0	2	2	2	0	0	0	0	0	0	0	0	0	2	2	0	0	0	0	0	0	2	0	0	0	0	2	0	0	0	0	0	0	2
AX-90311478	G/A	1	34084106	0	0	0	0	0	0	0	0	2	0	2	0	0	2	2	2	0	0	0	0	0	0	0	0	0	2	2	0	0	0	0	0	0	2	0	0	0	0	2	0	0	0	2	0	0	2
AX-90398013	T/C	1	34096371	0	0	0	0	0	0	0	0	2	0	2	0	0	2	2	2	0	0	0	0	0	0	0	0	0	2	2	0	0	0	0	0	0	2	0	0	0	0	2	0	0	0	0	0	0	2
AX-90335736	A/G	1	34127049	0	0	0	0	0	0	0	0	2	0	2	0	0	2	2	2	0	0	0	0	0	0	0	2	0	2	2	0	0	0	0	0	0	2	0	0	0	0	2	0	0	0	2	0	0	2
AX-90355194	C/T	1	34146367	0	0	0	0	0	0	0	0	0	0	2	0	0	2	2	2	0	0	0	0	0	0	0	0	0	2	2	0	0	0	0	0	0	2	0	0	0	0	2	0	0	0	0	0	0	2
AX-90380015	A/C	1	34367712	0	0	0	0	0	0	0	0	2	0	0	0	0	0	0	0	0	0	0	0	0	0	0	2	0	0	0	0	0	0	0	0	0	0	0	0	0	0	0	0	0	0	2	0	0	0
AX-90355648	A/T	1	34601234	0	0	0	0	0	0	0	0	2	0	0	0	0	0	0	0	0	0	0	0	0	0	0	2	0	0	0	0	0	0	0	0	0	0	0	0	0	0	0	0	0	0	2	0	0	0
AX-90401733	C/T	1	34678463	0	0	0	0	0	0	0	0	2	0	0	0	0	0	0	0	0	0	0	0	0	0	0	2	2	0	0	0	0	0	0	0	0	0	0	0	0	0	0	0	0	0	2	0	0	0
AX-90513765	C/T	1	34687493	0	0	0	0	0	0	0	0	0	0	0	0	0	0	0	0	0	0	2	0	2	0	2	0	0	0	0	2	0	0	0	0	0	0	0	0	0	0	0	0	0	0	0	0	0	0
AX-90514488	T/C	1	34689984	0	0	0	0	0	0	0	0	2	0	0	0	0	0	0	0	0	0	0	0	0	0	0	2	2	0	0	0	0	0	0	0	0	0	0	0	0	0	0	0	0	0	2	0	0	0
AX-90520164	T/G	1	34876609	0	0	0	0	0	0	0	0	2	0	2	0	0	2	2	2	0	0	0	0	0	0	0	2	0	2	2	0	0	0	0	0	0	2	0	0	0	0	2	0	0	0	2	0	0	2
AX-90433412	G/A	1	34998441	0	0	0	0	0	0	0	0	0	0	2	0	0	2	2	2	0	0	0	0	0	0	0	0	0	2	2	0	0	0	0	0	0	2	0	0	0	0	2	0	0	0	0	0	0	2
AX-90410151	T/G	1	35168233	0	0	0	0	0	0	0	0	2	0	2	0	0	2	2	2	0	0	0	0	0	0	0	2	0	2	2	0	0	0	0	0	0	2	0	0	0	0	2	0	0	0	2	0	0	2
AX-90305193	G/A	1	35199000	0	0	0	0	0	0	0	0	0	0	2	0	0	2	2	2	0	0	0	0	0	0	0	0	0	2	2	0	0	0	0	0	0	2	0	0	0	0	2	0	0	0	0	0	0	2
AX-90441534	C/T	1	35217833	0	0	0	0	0	0	0	0	2	0	2	0	0	2	2	2	0	0	0	0	0	0	0	2	0	2	2	0	0	0	0	0	0	2	0	0	0	0	2	0	0	0	2	0	0	2
AX-90353510	T/C	1	35244773	0	0	0	0	0	0	0	0	2	0	2	0	0	2	2	2	0	0	0	0	0	0	0	2	0	2	2	0	0	0	0	0	0	2	0	0	0	0	2	0	0	0	2	0	0	2
AX-90356053	G/A	1	35257000	0	0	0	0	0	0	0	0	0	0	2	0	0	2	2	2	0	0	0	0	0	0	0	2	0	2	2	0	0	0	0	0	0	2	0	0	0	0	2	0	0	0	2	0	0	2
AX-90525553	A/G	1	35261924	0	0	0	0	0	0	0	0	2	0	2	0	0	2	2	2	0	0	0	0	0	0	0	2	0	2	2	0	0	0	0	0	0	2	0	0	0	0	2	0	0	0	2	0	0	2
AX-90403790	G/A	1	35268041	0	0	0	0	0	0	0	0	2	0	2	0	0	2	2	2	0	0	0	0	0	0	0	1	0	2	2	0	0	0	0	0	0	2	0	0	0	0	2	0	0	0	2	0	0	2
AX-90422656	T/C	1	35274180	0	0	0	0	0	0	0	0	2	0	2	0	0	2	2	2	0	0	0	0	0	0	0	2	0	2	2	0	0	0	0	0	0	2	0	0	0	0	2	0	0	0	2	0	0	2
AX-90441883	T/C	1	35284157	0	0	0	0	0	0	0	0	2	0	2	0	0	2	2	2	0	0	0	0	0	0	0	2	0	2	2	0	0	0	0	0	0	2	0	0	0	0	2	0	0	0	2	0	0	2
AX-90472067	C/T	1	35300432	0	0	0	0	0	0	0	0	0	0	2	0	0	2	2	2	0	0	0	0	0	0	0	2	0	2	2	0	0	0	0	0	0	2	0	0	0	0	2	0	0	0	0	0	0	2
AX-90507579	T/C	1	35325633	0	0	0	0	0	0	0	0	2	0	2	0	0	2	2	2	0	0	0	0	0	0	0	0	0	2	2	0	0	0	0	0	0	2	0	0	0	0	2	0	0	0	0	0	0	2
AX-90354696	T/C	1	35326454	0	0	0	0	0	0	0	0	0	0	2	0	0	2	2	2	0	0	0	0	0	0	0	0	0	2	2	0	0	0	0	0	0	2	0	0	0	0	2	0	0	0	0	0	0	2
AX-90416031	T/C	1	35327310	0	0	0	0	0	0	0	0	2	0	0	0	0	0	0	0	0	0	0	0	0	0	0	2	0	0	0	0	0	0	0	0	0	0	0	0	0	0	0	0	0	0	2	0	0	0
AX-90490382	G/T	1	35329885	0	0	0	0	0	0	0	0	2	0	2	0	0	2	2	2	0	0	0	0	0	0	0	2	0	2	2	0	0	0	0	0	0	2	0	0	0	0	2	0	0	0	2	0	0	2
AX-90426817	G/A	1	35332233	0	0	0	0	0	0	0	0	2	0	2	0	0	2	2	2	0	0	0	0	0	0	0	2	0	2	2	0	0	0	0	0	0	2	0	0	0	0	2	0	0	0	2	0	0	2
AX-90328639	C/T	1	35332460	0	0	0	0	0	0	0	0	2	0	2	0	0	2	2	2	0	0	0	0	0	0	0	2	0	2	2	0	0	0	0	0	0	2	0	0	0	0	2	0	0	0	2	0	0	2
AX-90389578	G/A	1	35344416	0	0	0	0	0	0	0	0	2	0	2	0	0	2	2	2	0	0	0	0	0	0	0	2	0	2	2	0	0	0	0	0	0	2	0	0	0	0	2	0	0	0	2	0	0	2
AX-90485515	T/C	1	35390718	0	0	0	0	0	0	0	0	2	0	2	0	0	2	2	2	0	0	0	0	0	0	0	2	0	2	2	0	0	0	0	0	0	2	0	0	0	0	2	0	0	0	2	0	0	2
AX-90410275	A/T	1	35393642	0	0	0	0	0	0	0	0	2	0	2	0	0	2	2	2	0	0	0	0	0	0	0	2	0	2	2	0	0	0	0	0	0	2	0	0	0	0	2	0	0	0	0	0	0	2
AX-90318985	T/G	1	35394461	0	0	0	0	0	0	0	0	0	0	2	0	0	2	2	2	0	0	0	0	0	0	0	2	0	2	2	0	0	0	0	0	0	2	0	0	0	0	2	0	0	0	0	0	0	2
AX-90343700	T/C	1	35396663	0	0	0	0	0	0	0	0	2	0	2	0	0	2	2	2	0	0	0	0	0	0	0	2	0	2	2	0	0	0	0	0	0	2	0	0	0	0	2	0	0	0	2	0	0	0
AX-90406612	G/T	1	35407901	0	0	0	0	0	0	0	0	0	0	2	0	0	2	2	2	0	0	0	0	0	0	0	0	0	2	2	0	0	0	0	0	0	2	0	0	0	0	2	0	0	0	0	0	0	0
AX-90321559	C/T	1	35532621	0	0	0	0	0	0	0	0	0	0	2	0	0	2	2	2	0	0	0	0	0	0	0	0	0	2	2	0	0	0	0	0	0	2	0	0	0	0	2	0	0	0	0	0	0	0
AX-90341861	C/A	1	35665822	0	0	0	0	0	0	0	0	2	0	2	0	0	2	2	2	0	0	0	0	0	0	0	2	2	2	2	0	0	0	0	0	0	2	0	0	0	0	1	0	0	0	2	0	0	0
AX-90335504	G/A	1	35675715	0	0	0	0	0	0	0	0	2	0	2	0	0	2	2	2	0	0	0	0	0	0	0	2	2	2	2	0	0	0	0	0	0	2	0	0	0	0	2	0	0	0	2	0	0	0
AX-90377051	C/T	1	35679554	0	0	0	0	0	0	0	0	2	0	2	0	0	2	2	2	0	0	0	0	0	0	0	2	2	2	2	0	0	0	0	0	0	2	0	0	0	0	2	0	0	0	0	0	0	0
AX-90453587	T/C	1	35836089	0	0	0	0	0	0	0	0	2	0	0	0	0	0	0	0	0	0	0	0	0	0	0	2	2	0	0	0	0	0	0	0	0	0	0	0	0	0	0	0	0	0	2	0	0	0
AX-90334488	C/A	1	35859039	0	0	0	0	0	0	0	0	2	0	0	0	0	0	0	0	0	0	0	0	0	0	0	2	2	0	0	0	0	0	0	0	0	0	0	0	0	0	0	0	0	0	2	0	0	0
AX-90305938	G/A	1	36007726	0	0	0	0	0	0	0	0	0	0	2	0	0	2	2	2	0	0	0	0	0	2	0	2	2	2	2	0	0	0	0	0	0	2	0	0	0	0	2	0	2	0	2	0	0	0
AX-90386069	C/T	1	36010192	0	0	0	0	0	0	0	0	2	0	0	0	0	0	0	0	0	0	0	0	0	0	0	2	2	0	0	0	0	0	0	0	0	0	0	0	0	0	0	0	0	0	2	0	0	0
AX-90458615	A/G	1	36700531	0	0	0	0	0	0	0	0	2	0	0	0	0	0	0	0	0	0	0	0	0	0	0	2	2	0	0	0	0	0	0	0	0	0	0	0	0	0	0	0	0	0	2	0	0	0
AX-90501809	G/A	1	36953369	0	2	2	2	0	2	0	0	0	0	0	0	0	0	0	0	0	0	0	0	0	0	0	0	0	0	0	0	0	0	0	0	0	0	0	0	0	0	0	0	2	0	1	0	0	0
AX-90486141	C/T	1	36971093	0	0	0	0	0	0	0	0	2	0	0	0	0	0	0	0	0	0	0	0	0	0	0	2	2	0	0	0	0	0	0	0	0	0	0	0	0	0	0	0	0	0	2	0	0	0
AX-90451556	T/C	1	36998021	0	0	0	0	0	0	0	0	2	0	0	0	0	0	0	0	0	0	0	0	0	0	0	2	2	0	0	0	0	0	0	0	0	0	0	0	0	0	0	0	0	0	2	0	0	0
AX-90501866	G/A	1	37019464	0	0	0	0	0	0	0	0	2	0	0	0	0	0	0	0	0	0	0	0	0	0	0	2	2	0	0	0	0	0	0	0	0	0	0	0	0	0	0	0	0	0	2	0	0	0
AX-90435437	G/A	1	37143872	0	0	0	0	0	0	0	0	0	0	0	0	0	0	0	0	0	0	0	0	0	0	0	2	2	0	0	0	0	0	0	0	0	0	0	0	0	0	0	0	0	0	2	0	0	0
AX-90503562	A/G	1	37163856	0	0	0	0	0	0	0	0	2	0	0	0	0	0	0	0	0	0	0	0	0	0	0	2	2	0	0	0	0	0	0	0	0	0	0	0	0	0	0	0	0	0	2	0	0	0
AX-90439834	A/C	1	37228267	0	0	0	0	0	0	0	0	0	0	0	0	0	0	0	0	0	0	0	0	0	0	0	2	2	0	0	0	0	0	0	0	0	0	0	0	0	0	0	0	0	0	2	0	0	0
AX-90370288	A/G	1	37228310	0	0	0	0	0	0	0	0	0	0	0	0	0	0	0	0	0	0	0	0	0	0	0	2	2	0	0	0	0	0	0	0	0	0	0	0	0	0	0	0	0	0	2	0	0	0
AX-90384125	G/A	1	37230438	0	0	0	0	0	0	0	0	0	0	0	0	0	0	0	0	0	0	0	0	0	0	0	2	2	0	0	0	0	0	0	0	0	0	0	0	0	0	0	0	0	0	2	0	0	0
AX-90513220	T/C	1	37231145	0	0	0	0	0	0	0	0	0	0	0	0	0	0	0	0	0	0	0	0	0	0	0	2	2	0	0	0	0	0	0	0	0	0	0	0	0	0	0	0	0	0	2	0	0	0
AX-90480528	G/A	1	37258672	0	0	0	0	0	0	0	0	0	0	0	0	0	0	0	0	0	0	0	0	0	0	0	2	2	0	0	0	0	0	0	0	0	0	0	0	0	0	0	0	0	0	2	0	0	0
AX-90514525	T/C	1	37307330	0	0	0	0	0	0	0	0	0	0	0	0	0	0	0	0	0	0	0	0	0	0	0	2	2	0	0	0	0	0	0	0	0	0	0	0	0	0	0	0	0	0	2	0	0	0
AX-90376470	C/T	1	37316206	0	0	0	0	0	0	0	0	0	0	0	0	0	0	0	0	0	0	0	0	0	0	0	2	2	0	0	0	0	0	0	0	0	0	0	0	0	0	0	0	0	0	2	0	0	0
AX-90451260	T/G	1	37319224	0	0	0	0	0	0	0	0	0	0	0	0	0	0	0	0	0	0	0	0	0	0	0	2	2	0	0	0	0	0	0	0	0	0	0	0	0	0	0	0	0	0	2	0	0	0
AX-90430082	G/A	1	37331805	0	0	0	0	0	0	0	0	0	0	0	0	0	0	0	0	0	0	0	0	0	0	0	2	2	0	0	0	0	0	0	0	0	0	0	0	0	0	0	0	0	0	2	0	0	0
AX-90356277	C/T	1	37363471	0	0	0	0	0	0	0	0	2	0	0	0	0	0	0	0	0	0	0	0	0	0	0	2	2	0	0	0	0	0	0	0	0	0	0	0	0	0	0	0	0	0	2	0	0	0
AX-90435812	A/T	1	37366455	0	0	0	0	0	0	0	0	0	0	0	0	0	0	0	0	0	0	0	0	0	0	0	2	2	0	0	0	0	0	0	0	0	0	0	0	0	0	0	0	0	0	2	0	0	0
AX-90398937	T/C	1	37366848	0	0	0	0	0	0	0	0	0	0	0	0	0	0	0	0	0	0	0	0	0	0	0	2	2	0	0	0	0	0	0	0	0	0	0	0	0	0	0	0	0	0	2	0	0	0
AX-90343748	C/T	1	37372937	0	0	0	0	0	0	0	0	2	0	0	0	0	0	0	0	0	0	0	0	0	0	0	2	2	0	0	0	0	0	0	0	0	0	0	0	0	0	0	0	0	0	2	0	0	0
AX-90501951	G/A	1	37373376	0	0	0	0	0	0	0	0	2	0	0	0	0	0	0	0	0	0	0	0	0	0	0	2	2	0	0	0	0	0	0	0	0	0	0	0	0	0	0	0	0	0	2	0	0	0
AX-90386378	G/A	1	37380891	0	0	0	0	0	0	0	0	2	0	0	0	0	0	0	0	0	0	0	0	0	0	0	2	2	0	0	0	0	0	0	0	0	0	0	0	0	0	0	0	0	0	2	0	0	0
AX-90375428	T/C	1	37389379	0	0	0	0	0	0	0	0	2	0	0	0	0	0	0	0	0	0	0	0	0	0	0	2	2	0	0	0	0	0	0	0	0	0	0	0	0	0	0	0	0	0	2	0	0	0
AX-90521136	T/G	1	37389467	0	0	0	0	0	0	0	0	2	0	0	0	0	0	0	0	0	0	0	0	0	0	0	2	2	0	0	0	0	0	0	0	0	0	0	0	0	0	0	0	0	0	2	0	0	0
AX-90500689	A/G	1	37390725	0	0	0	0	0	0	0	0	2	0	0	0	0	0	0	0	0	0	0	0	0	0	0	2	2	0	0	0	0	0	0	0	0	0	0	0	0	0	0	0	0	0	2	0	0	0
AX-90336071	G/A	1	37397280	0	0	0	0	0	0	0	0	0	0	0	0	0	0	0	0	0	0	0	0	0	0	0	2	2	0	0	0	0	0	0	0	0	0	0	0	0	0	0	0	0	0	2	0	0	0
AX-90522975	G/T	1	37410358	0	0	0	0	0	0	0	0	0	0	0	0	0	0	0	0	0	0	0	0	0	0	0	2	2	0	0	0	0	0	0	0	0	0	0	0	0	0	0	0	0	0	2	0	0	0
AX-90418144	T/C	1	37417449	0	0	0	0	0	0	0	0	0	0	0	0	0	0	0	0	0	0	0	0	0	0	0	2	2	0	0	0	0	0	0	0	0	0	0	0	0	0	0	0	0	0	2	0	0	0
AX-90319207	C/T	1	37422009	0	0	0	0	0	0	0	0	0	0	0	0	0	0	0	0	0	0	0	0	0	0	0	2	2	0	0	0	0	0	0	0	0	0	0	0	0	0	0	0	0	0	2	0	0	0
AX-90493194	A/C	1	37424296	0	0	0	0	0	0	0	0	2	0	0	0	0	0	0	0	0	0	0	0	0	0	0	2	2	0	0	0	0	0	0	0	0	0	0	0	0	0	0	0	0	0	2	0	0	0
AX-90346657	A/C	1	37429619	0	0	0	0	0	0	0	0	0	0	0	0	0	0	0	0	0	0	0	0	0	0	0	2	2	0	0	0	0	0	0	0	0	0	0	0	0	0	0	0	0	0	2	0	0	0
AX-90335007	G/A	1	37430178	0	0	0	0	0	0	0	0	0	0	0	0	0	0	0	0	0	0	0	0	0	0	0	2	2	0	0	0	0	0	0	0	0	0	0	0	0	0	0	0	0	0	2	0	0	0
AX-90381907	G/T	1	37430984	0	0	0	0	0	0	0	0	0	0	0	0	0	0	0	0	0	0	0	0	0	0	0	2	2	0	0	0	0	0	0	0	0	0	0	0	0	0	0	0	0	0	2	0	0	0
AX-90328270	C/A	1	37452916	0	0	0	0	0	0	0	0	0	0	0	0	0	0	0	0	0	0	0	0	0	0	0	2	2	0	0	0	0	0	0	0	0	0	0	0	0	0	0	0	0	0	2	0	0	0
AX-90500142	G/A	1	37484936	0	0	0	0	0	0	0	0	0	0	0	0	0	0	0	0	0	0	0	0	0	0	0	2	2	0	0	0	0	0	0	0	0	0	0	0	0	0	0	0	0	0	2	0	0	0
AX-90398268	C/T	1	37494807	0	0	0	0	0	0	0	0	0	0	0	0	0	0	0	0	0	0	0	0	0	0	0	2	2	0	0	0	0	0	0	0	0	0	0	0	0	0	0	0	0	0	2	0	0	0
AX-90467638	T/C	1	37494859	0	0	0	0	0	0	0	0	0	0	0	0	0	0	0	0	0	0	0	0	0	0	0	2	2	0	0	0	0	0	0	0	0	0	0	0	0	0	0	0	0	0	2	0	0	0
AX-90498973	A/G	1	37495602	0	0	0	0	0	0	0	0	0	0	0	0	0	0	0	0	0	0	0	0	0	0	0	2	2	0	0	0	0	0	0	0	0	0	0	0	0	0	0	0	0	0	2	0	0	0
AX-90351080	G/T	1	37548563	0	0	0	0	0	0	0	0	0	0	0	0	0	0	0	0	0	0	0	0	0	0	0	2	2	0	0	0	0	0	0	0	0	0	0	0	0	0	0	0	0	0	2	0	0	0
AX-90345778	C/A	1	37604484	0	0	0	0	0	0	0	0	0	0	0	0	0	0	0	0	0	0	0	0	0	0	0	2	2	0	0	0	0	0	0	0	0	0	0	0	0	0	0	0	0	0	2	0	0	0
AX-90425425	A/C	1	37613438	0	0	0	0	0	0	0	0	0	0	0	0	0	0	0	0	0	0	0	0	0	0	0	2	2	0	0	0	0	0	0	0	0	0	0	0	0	0	0	0	0	0	2	0	0	0
AX-90411868	C/T	1	37614043	0	0	0	0	0	0	0	0	0	0	0	0	0	0	0	0	0	0	0	0	0	0	0	2	2	0	0	0	0	0	0	0	0	0	0	0	0	0	0	0	0	0	2	0	0	0
AX-90382634	G/A	1	37624606	0	0	0	0	0	0	0	0	0	0	0	1	0	0	0	0	0	0	1	0	0	0	0	2	2	0	0	0	0	0	0	0	0	0	0	0	0	0	0	0	0	0	2	0	0	0
AX-90342315	G/A	1	37629794	0	0	0	0	0	0	0	0	0	0	0	0	0	0	0	0	0	0	0	0	0	0	0	2	2	0	0	0	0	0	0	0	0	0	0	0	0	0	0	0	0	0	2	0	0	0
AX-90511029	C/T	1	37631647	0	0	0	0	0	0	0	0	0	0	0	0	0	0	0	0	0	0	0	0	0	0	0	2	2	0	0	0	0	0	0	0	0	0	0	0	0	0	0	0	0	0	2	0	0	0
AX-90327335	C/T	1	37642224	0	0	0	0	0	0	0	0	0	0	0	0	0	0	0	0	0	0	0	0	0	0	0	2	2	0	0	0	0	0	0	0	0	0	0	0	0	0	0	0	0	0	2	0	0	0
AX-90372777	G/T	1	37678771	0	0	0	0	0	0	0	0	0	0	0	0	0	0	0	0	0	0	0	0	0	0	0	2	2	0	0	0	0	0	0	0	0	0	0	0	0	0	0	0	0	0	2	0	0	0
AX-90422131	T/C	1	37703455	0	0	0	0	0	0	0	0	0	0	0	0	0	0	0	0	0	0	0	0	0	0	0	2	2	0	0	0	0	0	0	0	0	0	0	0	0	0	0	0	0	0	2	0	0	0
AX-90400101	T/C	1	37706142	0	0	0	0	0	0	0	0	0	0	0	0	0	0	0	0	0	0	0	0	0	0	0	2	2	0	0	0	0	0	0	0	0	0	0	0	0	0	0	0	0	0	2	0	0	0
AX-90390285	A/G	1	37714016	0	0	0	0	0	0	0	0	0	0	0	0	0	0	0	0	0	0	0	0	0	0	0	2	2	0	0	0	0	0	0	0	0	0	0	0	0	0	0	0	0	0	2	0	0	0
AX-90404191	G/T	1	37717028	0	0	0	0	0	0	0	0	0	0	0	0	0	0	0	0	0	0	0	0	0	0	0	2	2	0	0	0	0	0	0	0	0	0	0	0	0	0	0	0	0	0	2	0	0	0
AX-90437201	T/C	1	37755091	0	0	0	0	0	0	0	0	0	0	0	0	0	0	0	0	0	0	0	0	0	0	0	2	2	0	0	0	0	0	0	0	0	0	0	0	0	0	0	0	0	0	2	0	0	0
AX-90309892	A/G	1	37766681	0	0	0	0	0	0	0	0	0	0	0	0	0	0	0	0	0	0	0	0	0	0	0	2	2	0	0	0	0	0	0	0	0	0	0	0	0	0	0	0	0	0	2	0	0	0
AX-90318327	T/C	1	37781457	0	0	0	0	0	0	0	0	0	0	0	0	0	0	0	0	0	0	0	0	0	0	0	2	2	0	0	0	0	0	0	0	0	0	0	0	0	0	0	0	0	0	2	0	0	0
AX-90407067	G/A	1	37786288	0	0	0	0	0	0	0	0	0	0	0	0	0	0	0	0	0	0	0	0	0	0	0	2	2	0	0	0	0	0	0	0	0	0	0	0	0	0	0	0	0	0	2	0	0	0
AX-90455402	C/A	1	37800152	0	0	0	0	0	0	0	0	0	0	0	0	0	0	0	0	0	0	0	0	0	0	0	2	2	0	0	0	0	0	0	0	0	0	0	0	0	0	0	0	0	0	2	0	0	0
AX-90324146	T/C	1	37801276	0	0	0	0	0	0	0	0	0	0	0	0	0	0	0	0	0	0	0	0	0	0	0	2	2	0	0	0	0	0	0	0	0	0	0	0	0	0	0	0	0	0	2	0	0	0
AX-90491231	T/G	1	37804006	0	0	0	0	0	0	0	0	0	0	0	0	0	0	0	0	0	0	0	0	0	0	0	2	2	0	0	0	0	0	0	0	0	0	0	0	0	0	0	0	0	0	2	0	0	0
AX-90439507	C/G	1	37806023	0	0	0	0	0	0	0	0	0	0	0	0	0	0	0	0	0	0	0	0	0	0	0	2	2	0	0	0	0	0	0	0	0	0	0	0	0	0	0	0	0	0	2	0	0	0
AX-90491297	G/T	1	38102076	0	0	0	0	0	0	0	0	0	0	2	0	0	2	0	0	0	0	0	0	0	0	0	2	2	0	0	0	0	0	0	0	0	0	0	0	0	0	0	0	0	0	2	0	0	0
AX-90414585	G/A	1	38102274	0	0	0	0	0	0	0	0	0	0	2	0	0	2	0	0	0	0	0	0	0	0	0	2	2	0	0	0	0	0	0	0	0	0	0	0	0	0	0	0	0	0	2	0	0	0
AX-90395006	A/G	1	38366052	0	0	0	0	0	0	0	0	0	0	2	0	0	2	0	0	0	0	0	0	0	0	0	2	2	0	0	0	0	0	0	0	0	0	0	0	0	0	0	0	0	0	2	0	0	0
AX-90515519	T/C	1	38392838	0	0	0	0	0	0	0	0	0	0	2	0	0	2	0	0	0	0	0	0	0	0	0	2	2	0	0	0	0	0	0	0	0	0	0	0	0	0	0	0	0	0	2	0	0	0
AX-90465892	A/G	1	38470368	0	0	0	0	0	0	0	0	0	0	2	0	0	2	0	0	0	0	0	0	0	0	0	2	2	0	0	0	0	0	0	0	0	0	0	0	0	0	0	0	0	0	2	0	0	0
AX-90369934	C/T	1	38488446	0	0	0	0	0	0	0	0	0	0	2	0	0	2	0	0	0	0	0	0	0	0	0	2	2	0	0	0	0	0	0	0	0	0	0	0	0	0	0	0	0	0	2	0	0	0
AX-90397271	T/G	1	38602306	0	0	0	0	0	0	0	0	0	0	2	0	0	2	0	0	0	0	0	2	0	0	0	2	2	0	0	0	0	0	0	0	0	0	0	0	0	0	0	0	0	0	2	0	0	0
AX-90385811	A/T	1	38674599	0	2	0	0	0	0	0	0	0	0	0	0	0	0	0	0	0	0	0	2	0	0	0	2	2	0	0	0	0	0	0	0	2	0	0	2	2	2	0	2	0	0	0	0	0	0
AX-90437432	A/T	1	38675062	0	2	0	0	0	0	0	0	0	0	0	0	0	0	0	0	0	0	0	2	0	0	0	2	2	0	0	0	0	0	0	0	2	0	0	2	2	2	0	2	0	0	0	0	0	0
AX-90439065	C/G	1	38757873	0	0	0	0	0	0	0	0	0	0	2	0	0	2	0	0	0	0	0	2	0	0	0	2	2	0	0	0	0	0	0	0	0	0	0	0	0	0	0	0	0	0	2	0	0	0
AX-90415034	T/C	1	38765880	0	2	0	0	0	0	0	0	0	0	2	0	0	2	0	0	0	0	0	2	0	0	0	2	2	0	0	0	0	0	0	0	2	0	0	2	2	2	0	2	0	0	2	0	0	0
AX-90512496	T/C	1	38770391	0	0	0	0	0	0	0	0	0	0	2	0	0	2	0	0	0	0	0	2	0	0	0	2	2	0	0	0	0	0	0	0	0	0	0	0	0	0	0	0	0	0	2	0	0	0
AX-90494328	A/C	1	38796044	0	0	0	0	0	0	0	0	0	0	2	0	0	2	0	0	0	0	0	2	0	0	0	2	2	0	0	0	0	0	0	0	0	0	0	0	0	0	0	0	0	0	2	0	0	0
AX-90372904	A/G	1	38802200	0	0	0	0	0	0	0	0	0	0	2	0	0	2	0	0	0	0	0	2	0	0	0	2	2	0	0	0	0	0	0	0	0	0	0	0	0	0	0	0	0	0	2	0	0	0
AX-90402906	A/G	1	38808724	0	2	0	0	0	0	0	0	0	0	2	0	0	2	0	0	0	0	0	2	0	0	0	2	2	0	0	0	0	0	0	0	2	0	0	2	2	2	0	2	0	0	2	0	0	0
AX-90334138	C/A	1	38836733	0	2	0	0	0	0	0	0	0	0	2	0	0	2	0	0	0	0	0	2	0	0	0	2	2	0	0	0	0	0	0	0	2	0	0	2	2	2	0	2	0	0	2	0	0	0
AX-90446627	C/T	1	38837252	0	2	0	0	0	0	0	0	0	0	2	0	0	2	0	0	0	0	0	2	0	0	0	2	2	0	0	0	0	0	0	0	2	0	0	2	2	2	0	2	0	0	2	0	0	0
AX-90510732	C/T	1	38872406	0	0	0	0	0	0	0	0	0	0	2	0	0	2	0	0	0	0	0	2	0	0	0	2	2	0	0	0	0	0	0	0	0	0	0	0	0	0	0	0	0	0	2	0	0	0
AX-90428660	A/G	1	38876744	0	2	0	0	0	0	0	0	0	0	2	0	0	2	0	0	0	0	0	2	0	0	0	2	2	0	0	0	0	0	0	0	2	0	0	1	2	1	0	1	0	0	2	0	0	0
AX-90450357	T/G	1	38884566	0	0	0	0	0	0	0	0	0	0	2	0	0	2	0	0	0	0	0	2	0	0	0	2	2	0	0	0	0	0	0	0	0	0	0	0	0	0	0	0	0	0	2	0	0	0
AX-90438819	C/G	1	38973046	0	0	0	0	0	0	0	0	0	0	2	0	0	2	0	0	0	0	0	2	0	0	0	2	2	0	0	0	0	0	0	0	0	0	0	0	0	0	0	0	0	0	2	0	0	0
AX-90499256	G/A	1	38991215	0	0	0	0	0	0	0	0	0	0	2	0	0	2	0	0	0	0	0	2	0	0	0	2	2	0	0	0	0	0	0	0	0	0	0	0	0	0	0	0	0	0	2	0	0	0
AX-90325482	A/C	1	39006392	0	2	0	0	0	0	0	0	0	0	2	0	0	2	0	0	0	0	0	2	0	0	0	2	2	0	0	0	0	0	0	0	2	0	0	2	2	2	0	2	0	0	2	0	0	0
AX-90467875	C/T	1	39045409	0	0	0	0	0	0	0	0	0	0	2	0	0	2	0	0	0	0	0	2	0	0	0	2	2	0	0	0	0	0	0	0	0	0	0	0	0	0	0	0	0	0	2	0	0	0
AX-90392119	G/A	1	39128907	0	2	0	0	0	0	0	0	0	0	2	0	0	2	0	0	0	0	0	2	0	1	0	2	2	0	1	0	0	0	0	0	2	0	0	2	2	2	0	2	1	0	2	0	0	0
AX-90313517	A/G	1	39141639	0	0	0	0	0	0	0	0	0	0	2	0	0	2	0	0	0	0	0	2	0	1	0	2	2	0	1	0	0	0	0	0	0	0	0	0	0	0	0	0	1	0	2	0	0	0
AX-90462670	G/A	1	39230878	0	0	0	0	0	0	0	0	0	0	1	0	0	1	0	0	0	0	0	2	0	0	0	2	2	0	0	0	0	0	0	0	0	0	0	0	0	0	0	0	0	0	1	0	0	0
AX-90342427	A/G	1	39279283	0	0	0	0	0	0	0	0	0	0	2	0	0	2	0	0	0	0	0	2	0	0	0	2	2	0	0	0	0	0	0	0	0	0	0	0	0	0	0	0	0	0	2	0	0	0
AX-90511267	C/T	1	39295975	0	2	0	0	0	0	0	0	0	0	2	0	0	2	0	0	0	0	0	2	0	0	0	2	2	0	0	0	0	0	0	0	2	0	0	2	2	2	0	2	0	0	2	0	0	0
AX-90518968	T/G	1	39296950	0	2	0	0	0	0	0	0	0	0	2	0	0	2	0	0	0	0	0	2	0	0	0	2	2	0	0	0	0	0	0	0	2	0	0	2	2	2	0	2	0	0	2	0	0	0
AX-90394207	A/G	1	39311259	0	2	0	0	0	0	0	0	0	0	2	0	0	2	0	0	0	0	0	2	0	0	0	2	2	0	0	0	0	0	0	1	2	0	0	2	2	2	0	2	0	0	2	0	0	0
AX-90435325	G/A	1	39325621	0	2	0	0	0	0	0	0	0	0	2	0	0	2	0	0	0	0	0	2	0	0	0	2	2	0	0	0	0	0	0	0	2	0	0	2	2	2	0	2	0	0	2	0	0	0
AX-90444228	T/C	1	39330366	0	2	0	0	0	0	0	0	0	0	2	0	0	2	0	0	0	0	0	2	0	0	0	2	2	0	0	0	0	0	0	0	2	0	0	2	2	2	0	2	0	0	2	0	0	0
AX-90441188	T/C	1	39344735	0	2	0	0	0	0	0	0	0	0	2	0	0	2	0	0	0	0	0	2	0	0	0	2	2	0	0	0	0	0	0	0	2	0	0	2	2	2	0	2	0	0	2	0	0	0
AX-90306075	T/C	1	39349369	0	2	0	0	0	0	0	0	0	0	2	0	0	2	0	0	0	0	0	2	0	0	0	2	2	0	0	0	0	0	0	0	2	0	0	2	2	2	0	2	0	0	2	0	0	0
AX-90517324	C/T	1	39360833	0	2	0	0	0	0	0	0	0	0	2	0	0	2	0	0	0	0	0	2	0	0	0	2	2	0	0	0	0	0	0	0	2	0	0	2	2	2	0	2	0	0	2	0	0	0
AX-90425541	A/C	1	39364624	0	2	0	0	0	0	0	0	0	0	2	0	0	2	0	0	0	0	0	2	0	0	0	2	2	0	0	0	0	0	0	0	2	0	0	2	2	2	0	2	0	0	2	0	0	0
AX-90430609	A/G	1	39368242	0	2	0	0	0	0	0	0	0	0	2	0	0	2	0	0	0	0	0	2	0	0	0	2	2	0	0	0	0	0	0	0	2	0	0	2	2	2	0	2	0	0	2	0	0	0
AX-90320031	G/A	1	39395871	0	0	0	0	0	0	0	0	0	0	2	0	0	2	0	0	0	0	0	2	0	0	0	2	2	0	0	0	0	0	0	0	0	0	0	0	0	0	0	0	0	0	2	0	0	0
AX-90454004	C/T	1	39398487	0	2	0	0	0	0	0	0	0	0	2	0	0	2	0	0	0	0	0	2	0	0	0	2	2	0	0	0	0	0	0	0	2	0	0	2	2	2	0	2	0	0	2	0	0	0
AX-90463232	G/A	1	39402200	0	2	0	0	0	0	0	0	0	0	2	0	0	2	0	0	0	0	0	2	0	0	0	2	2	0	0	0	0	0	0	0	2	0	0	2	2	2	0	2	0	0	2	0	0	0
AX-90343460	A/G	1	39438072	0	2	0	0	0	0	0	0	0	0	2	0	0	2	0	0	0	0	0	2	0	0	0	2	2	0	0	0	0	0	0	0	2	0	0	2	2	2	0	2	0	0	2	0	0	0
AX-90519421	G/T	1	39440967	0	2	0	0	0	0	0	0	0	0	2	0	0	2	0	0	0	0	0	2	0	0	0	2	2	0	0	0	0	0	0	0	2	0	0	2	2	2	0	2	0	0	2	0	0	0
AX-90368121	G/A	1	39478771	0	0	0	0	0	0	0	0	0	0	2	0	0	2	0	0	0	0	0	2	0	0	0	2	2	0	0	0	0	0	0	0	0	0	0	0	0	0	0	0	0	0	2	0	0	0
AX-90500646	A/G	1	39484240	0	2	0	0	0	0	0	0	0	0	2	0	0	2	0	0	0	0	0	2	0	0	0	2	2	0	0	0	0	0	0	0	2	0	0	2	2	2	0	2	0	0	2	0	0	0
AX-90517336	C/T	1	39489397	0	2	0	0	0	0	0	0	0	0	2	0	0	2	0	0	0	0	0	2	0	0	0	2	2	0	0	0	0	0	0	0	2	0	0	2	2	2	0	2	0	0	2	0	0	0
AX-90313006	C/T	1	39510589	0	0	0	0	0	0	0	0	0	0	2	0	0	2	0	0	0	0	0	2	0	0	0	2	2	0	0	0	0	0	0	0	0	0	0	0	0	0	0	0	0	0	2	0	0	0
AX-90319338	T/C	1	39570392	0	0	0	0	0	0	0	0	0	0	2	0	0	2	0	0	0	0	0	2	0	0	0	2	2	0	0	0	0	0	0	0	0	0	0	0	0	0	0	0	0	0	2	0	0	0
AX-90471518	T/C	1	39573984	0	2	0	0	0	0	0	0	0	0	2	0	0	2	0	0	0	0	0	2	0	0	0	2	2	0	0	0	0	0	0	0	2	0	0	2	2	2	0	2	0	0	2	0	0	0
AX-90451429	G/T	1	39576873	0	0	0	0	0	0	0	0	0	0	2	0	0	2	0	0	0	0	0	2	0	0	0	2	2	0	0	0	0	0	0	0	0	0	0	0	0	0	0	0	0	0	2	0	0	0
AX-90333050	A/G	1	39579706	0	2	0	0	0	0	0	0	0	0	2	0	0	2	0	0	0	0	0	2	0	0	0	2	2	0	0	0	0	0	0	0	2	0	0	2	2	2	0	2	0	0	2	0	0	0
AX-90308856	A/G	1	39583021	0	2	0	0	0	0	0	0	0	0	2	0	0	2	0	0	0	0	0	2	0	0	0	2	2	0	0	0	0	0	0	0	2	0	0	2	2	2	0	2	0	0	2	0	0	0
AX-90374821	G/A	1	39583485	0	2	0	0	0	0	0	0	0	0	2	0	0	2	0	0	0	0	0	2	0	0	0	2	2	0	0	0	0	0	0	0	2	0	0	2	2	2	0	2	0	0	2	0	0	0
AX-90392995	G/A	1	39586437	0	0	0	0	0	0	0	0	0	0	2	0	0	2	0	0	0	0	0	2	0	0	0	2	2	0	0	0	0	0	0	0	0	0	0	0	0	0	0	0	0	0	2	0	0	0
AX-90374252	A/G	1	39596861	0	0	0	0	0	0	0	0	0	0	2	0	0	2	0	0	0	0	0	2	0	0	0	2	2	0	0	0	0	0	0	0	0	0	0	0	0	0	0	0	0	0	2	0	0	0
AX-90495086	A/C	1	39610540	0	0	0	0	0	0	0	0	0	0	2	0	0	2	0	0	0	0	0	2	0	0	0	2	2	0	0	0	0	0	0	0	0	0	0	0	0	0	0	0	0	0	2	0	0	0
AX-90524024	C/G	1	39628619	0	2	0	0	0	0	0	0	0	0	2	0	0	2	0	0	0	0	0	2	0	0	0	2	2	0	0	0	0	0	0	0	2	0	0	2	2	2	0	2	0	0	2	0	0	0
AX-90423480	T/C	1	39629423	0	2	0	0	0	0	0	0	0	0	2	0	0	2	0	0	0	0	0	2	0	0	0	2	2	0	0	0	0	0	0	0	2	0	0	2	2	2	0	2	0	0	2	0	0	0
AX-90507352	C/T	1	39691296	0	2	0	0	0	0	0	0	0	0	0	0	0	0	0	0	0	0	0	2	0	0	0	2	2	0	0	0	0	0	0	0	2	0	0	2	2	2	0	2	0	0	0	0	0	0
AX-90426279	A/G	1	39769783	0	2	0	0	0	0	0	0	0	0	2	0	0	2	0	0	0	0	0	2	0	0	0	2	2	0	0	0	0	0	0	0	2	0	0	2	2	2	0	2	0	0	2	0	0	0
AX-90410382	A/G	1	39782045	0	2	0	0	0	0	0	0	0	0	2	0	0	2	0	0	0	0	0	2	0	0	0	2	2	0	0	0	0	0	0	0	2	0	0	2	2	2	0	2	0	0	2	0	0	0
AX-90492104	G/A	1	39802423	0	0	0	0	0	0	0	0	0	0	1	0	0	1	0	0	0	0	0	2	0	0	0	2	2	0	0	0	0	0	0	0	0	0	0	0	0	0	0	0	0	0	1	0	0	0
AX-90420030	A/C	1	39803704	0	0	0	0	0	0	0	0	0	0	1	0	0	1	0	0	0	0	0	2	0	0	0	2	2	0	0	0	0	0	0	0	0	0	0	0	0	0	0	0	0	0	1	0	0	0
AX-90504092	A/G	1	39859944	0	2	0	0	0	0	0	0	0	0	2	0	0	2	0	0	0	0	0	2	0	0	0	2	2	0	0	0	0	0	0	0	2	0	0	2	2	2	0	2	0	0	2	0	0	0
AX-90358286	T/C	1	39981928	0	2	0	0	0	0	0	0	0	0	0	0	0	0	0	0	0	0	0	2	0	0	0	2	2	0	0	0	0	0	0	0	2	0	0	2	2	2	0	2	0	0	0	0	0	0
AX-90372826	A/G	1	39990097	0	2	0	0	0	0	0	0	0	0	2	0	0	2	0	0	0	0	0	2	0	0	0	2	2	0	0	0	0	0	0	0	2	2	0	2	2	2	2	2	0	0	2	0	0	0
AX-90378408	A/C	1	39990189	0	2	0	0	0	0	0	0	0	0	2	0	0	2	0	0	0	0	0	2	0	0	0	2	2	0	0	0	0	0	0	0	2	2	0	2	2	2	2	2	0	0	2	0	0	0
AX-90464577	A/T	1	39990237	0	2	0	0	0	0	0	0	0	0	2	0	0	2	0	0	0	0	0	2	0	0	0	2	2	0	0	0	0	0	0	0	2	2	0	2	2	2	2	2	0	0	2	0	0	0
AX-90503156	A/G	1	40005134	0	2	0	0	0	0	0	0	0	0	0	0	0	0	0	0	0	0	0	2	0	0	0	2	2	0	0	0	0	0	0	0	2	0	0	2	2	2	0	2	0	0	0	0	0	0
AX-90388108	G/A	1	40040347	0	2	0	0	0	0	0	0	0	0	2	0	0	2	0	0	0	0	0	2	0	0	0	2	2	0	0	0	0	0	0	0	2	2	0	2	2	2	2	2	0	0	2	0	0	0
AX-90503802	G/A	1	40041175	0	2	0	0	0	0	0	0	0	0	2	0	0	2	0	0	0	0	0	2	0	0	0	2	2	0	0	0	0	0	0	0	2	2	0	2	2	2	2	2	0	0	2	0	0	0
AX-90508708	T/C	1	40041345	0	2	0	0	0	0	0	0	0	0	2	0	0	2	0	0	0	0	0	2	0	0	0	2	2	0	0	0	0	0	0	0	2	2	0	2	2	2	2	2	0	0	2	0	0	0
AX-90319259	A/T	1	40072545	0	2	2	0	0	2	0	0	0	0	2	0	0	2	0	0	0	0	0	2	0	0	0	2	2	0	0	0	0	0	0	0	2	2	0	2	2	2	2	2	0	0	2	0	0	0
AX-90490971	T/G	1	40083899	0	0	2	0	0	2	0	0	0	0	2	0	0	2	2	2	0	0	0	0	0	0	0	0	0	0	0	0	0	0	0	0	0	2	0	0	0	0	2	0	0	0	2	0	0	0
AX-90437321	C/A	1	40091619	0	2	2	0	0	2	0	0	0	0	2	0	0	2	2	2	0	0	0	2	0	0	0	2	2	0	0	0	0	0	0	0	2	2	0	2	2	2	2	2	0	0	2	0	0	0
AX-90418155	C/A	1	40103188	0	2	2	0	0	2	0	0	0	0	2	0	0	2	2	2	0	0	0	2	0	0	0	2	2	0	0	0	0	0	0	0	2	2	0	2	2	2	2	2	0	0	2	0	0	0
AX-90463598	G/A	1	40139617	0	0	2	0	0	2	0	0	2	0	2	2	0	2	2	2	0	0	0	0	0	0	0	0	0	0	0	0	0	0	0	0	0	2	0	0	0	0	2	0	0	0	2	0	0	0
AX-90332664	A/G	1	40148230	0	1	2	0	0	2	0	0	2	0	2	2	0	2	2	2	0	0	0	2	0	0	0	2	2	0	0	0	0	0	0	0	1	2	0	1	1	1	2	1	0	0	2	0	0	0
AX-90324530	C/A	1	40179295	0	0	2	0	0	2	0	0	2	0	2	2	0	2	2	2	0	0	0	2	0	0	0	2	2	0	0	0	0	0	0	0	0	2	0	0	0	0	2	0	0	0	2	0	0	0
AX-90458992	G/A	1	40193994	0	0	2	0	0	2	0	0	2	0	2	2	0	2	2	2	0	0	0	2	0	0	0	2	2	0	0	0	0	0	0	0	0	2	0	0	0	0	2	0	0	0	2	0	0	0
AX-90345983	A/G	1	40195447	0	0	2	0	0	2	0	0	2	0	2	2	0	2	2	2	0	0	0	2	0	0	0	2	2	0	0	0	0	0	0	0	0	2	0	0	0	0	2	0	0	0	2	0	0	0
AX-90523486	A/G	1	40195534	0	0	2	0	0	2	0	0	2	0	2	2	0	2	2	2	0	0	0	2	0	0	0	2	2	0	0	0	0	0	0	0	0	2	0	0	0	0	2	0	0	0	2	0	0	0
AX-90365326	A/G	1	40196560	0	0	2	0	0	2	0	0	2	0	2	2	0	2	2	2	0	0	0	2	0	0	0	2	2	0	0	0	0	0	0	0	0	2	0	0	0	0	2	0	0	0	2	0	0	0
AX-90517469	G/A	1	40198831	0	0	2	0	0	2	0	0	2	0	2	2	0	2	2	2	0	0	0	2	0	0	0	2	2	0	0	0	0	0	0	0	0	2	0	0	0	0	2	0	0	0	2	0	0	0
AX-90485056	C/T	1	40207977	0	0	2	0	0	2	0	0	2	0	2	2	0	2	2	2	0	0	0	2	0	0	0	2	2	0	0	0	0	0	0	0	0	2	0	0	0	0	2	0	0	0	2	0	0	0
AX-90430796	G/A	1	40298880	0	1	0	2	0	0	0	0	0	0	0	0	0	0	0	0	2	0	0	0	0	2	0	0	0	2	2	0	0	0	0	0	0	0	0	0	0	0	0	0	2	0	0	0	0	0
AX-90319274	T/C	1	40319041	0	2	2	0	0	2	0	0	2	0	2	2	0	2	2	2	0	0	0	2	0	0	0	2	2	0	0	0	0	0	0	0	0	2	0	0	0	0	2	0	0	0	2	0	0	0
AX-90468181	A/G	1	40359069	0	2	2	0	0	2	0	0	2	0	2	2	0	2	2	2	0	0	0	2	0	0	0	2	2	0	0	0	0	0	0	0	0	2	0	0	0	0	2	0	0	0	2	0	0	0
AX-90494502	C/A	1	40364876	0	2	2	0	0	2	0	0	2	0	2	2	0	2	2	2	0	0	0	2	0	0	0	2	2	0	0	0	0	0	0	0	0	2	0	0	0	0	2	0	0	0	2	0	0	0
AX-90350103	C/T	1	40371937	0	2	2	0	0	2	0	0	2	0	2	2	0	2	2	2	0	0	0	2	0	0	0	2	2	0	0	0	0	0	0	0	0	2	0	0	0	0	2	0	0	0	2	0	0	0
AX-90460918	G/A	1	40428781	0	1	0	0	0	0	0	0	0	0	0	0	0	0	0	0	0	0	0	2	0	0	0	2	2	0	0	0	0	0	0	0	0	0	0	0	0	0	0	0	0	0	0	0	0	0
AX-90442249	C/T	1	40434109	2	1	0	0	2	0	2	2	0	2	0	0	2	0	0	0	0	2	2	0	2	0	2	0	0	0	0	2	2	2	2	2	2	0	2	2	2	2	0	2	0	2	0	2	2	2
AX-90410362	T/G	1	40437394	0	1	2	0	0	2	0	0	2	0	2	2	0	2	2	2	0	0	0	2	0	0	0	2	2	0	0	0	0	0	0	0	0	2	0	0	0	0	2	0	0	0	2	0	0	0
AX-90467711	C/T	1	40441465	0	1	2	0	0	2	0	0	2	0	2	2	0	2	2	2	0	0	0	2	0	0	0	2	2	0	0	0	0	0	0	0	0	2	0	0	0	0	2	0	0	0	2	0	0	0
AX-90313776	G/A	1	40445124	0	1	2	0	0	2	0	0	2	0	2	2	0	2	2	2	0	0	0	2	0	0	0	2	2	0	0	0	0	0	0	0	0	2	0	0	0	0	2	0	0	0	2	0	0	0
AX-90483835	T/C	1	40447816	0	1	2	0	0	2	0	0	2	0	2	2	0	2	2	2	0	0	0	2	0	0	0	2	2	0	0	0	0	0	0	0	0	2	0	0	0	0	2	0	0	0	2	0	0	0
AX-90463793	T/C	1	40450750	0	1	2	0	0	2	0	0	2	0	2	2	0	2	2	2	0	0	0	2	0	0	0	2	2	0	0	0	0	0	0	0	0	2	0	0	0	0	2	0	0	0	2	0	0	0
AX-90477603	A/G	1	40470606	0	1	2	0	0	2	0	0	2	0	2	2	0	2	2	2	0	0	0	2	0	0	0	2	2	0	0	0	0	0	0	0	0	2	0	0	0	0	2	0	0	0	2	0	0	0
AX-90460578	G/A	1	40479598	0	0	2	0	0	2	0	0	2	0	2	2	0	2	2	2	0	0	0	2	0	0	0	2	2	0	0	0	0	0	0	0	0	2	0	0	0	0	2	0	0	0	2	0	0	0
AX-90420970	T/C	1	40490273	0	0	2	0	0	2	0	0	2	0	2	2	0	2	2	2	0	0	0	2	0	0	0	2	2	0	0	0	0	0	0	0	0	2	0	0	0	0	2	0	0	0	2	0	0	0
AX-90374342	C/T	1	40498454	0	1	2	0	0	2	0	0	2	0	2	2	0	2	2	2	0	0	0	2	0	0	0	2	2	0	0	0	0	0	0	0	0	2	0	0	0	0	2	0	0	0	2	0	0	0
AX-90396968	G/A	1	40512631	0	0	2	0	0	2	0	0	2	0	2	2	0	2	2	2	0	0	0	2	0	0	0	2	2	0	0	0	0	0	0	0	0	2	0	0	0	0	2	0	0	0	2	0	0	0
AX-90510286	T/C	1	40525086	0	2	2	0	0	2	0	0	2	0	2	2	0	2	2	2	0	0	0	2	0	0	0	2	2	0	0	0	0	0	0	0	0	2	0	0	0	0	2	0	0	0	2	0	0	0
AX-90445176	T/C	1	40530036	0	1	2	0	0	2	0	0	2	0	2	2	0	2	2	2	0	0	0	2	0	0	0	2	2	0	0	0	0	0	0	0	0	2	0	0	0	0	2	0	0	0	2	0	0	0
AX-90441963	T/C	1	40577236	0	2	2	0	0	2	0	0	2	0	2	2	0	2	2	2	0	0	0	2	0	0	0	2	2	0	0	0	0	0	0	0	0	2	0	0	0	0	2	0	0	0	2	0	0	0
AX-90332142	T/G	1	40592485	0	2	2	0	0	2	0	0	2	0	2	2	0	2	2	2	0	0	0	2	0	0	0	2	2	0	0	0	0	0	0	0	0	2	0	0	0	0	2	0	0	0	2	0	0	0
AX-90361249	C/A	1	40596168	0	2	2	0	0	2	0	0	2	0	2	2	0	2	2	2	0	0	0	2	0	0	0	2	2	0	0	0	0	0	0	0	0	2	0	0	0	0	2	0	0	0	2	0	0	0
AX-90441288	T/C	1	40600608	0	2	2	0	0	2	0	0	2	0	2	2	0	2	2	2	0	0	0	2	0	0	0	2	2	0	0	0	0	0	0	0	0	2	0	0	0	0	2	0	0	0	2	0	0	0
AX-90318086	T/G	1	40631248	0	2	2	0	0	2	0	0	2	0	2	2	0	2	2	2	0	0	0	2	0	0	0	2	2	0	0	0	0	0	0	0	0	2	0	0	0	0	2	0	0	0	2	0	0	0
AX-90474929	A/G	1	40632179	0	2	2	0	0	2	0	0	2	0	2	2	0	2	2	2	0	0	0	2	0	0	0	2	2	0	0	0	0	0	0	0	0	2	0	0	0	0	2	0	0	0	2	0	0	0
AX-90520421	T/G	1	40632733	0	2	2	0	0	2	0	0	2	0	2	2	0	2	2	2	0	0	0	2	0	0	0	2	2	0	0	0	0	0	0	0	0	2	0	0	0	0	2	0	0	0	2	0	0	0
AX-90317301	T/G	1	40634038	0	2	2	0	0	2	0	0	2	0	2	2	0	2	2	2	0	0	0	2	0	0	0	2	2	0	0	0	0	0	0	0	0	2	0	0	0	0	2	0	0	0	2	0	0	0
AX-90489486	A/G	1	40644162	0	2	2	0	0	2	0	0	2	0	2	2	0	2	2	2	0	0	0	2	0	0	0	2	2	0	0	0	0	0	0	0	0	2	0	0	0	0	2	0	0	0	2	0	0	0
AX-90314305	T/G	1	40667390	0	2	2	0	0	2	0	0	2	0	2	2	0	2	2	2	0	0	0	2	0	0	0	2	2	0	0	0	0	0	0	0	0	2	0	0	0	0	2	0	0	0	2	0	0	0
AX-90410123	G/A	1	40687582	0	0	2	0	0	2	0	0	2	0	2	2	0	2	2	2	0	0	0	2	0	0	0	2	2	0	0	0	0	0	0	0	0	2	0	0	0	0	2	0	0	0	2	0	0	0
AX-90398500	G/A	1	40694953	0	0	2	0	0	2	0	0	2	0	2	2	0	2	2	2	0	0	0	2	0	0	0	2	2	0	0	0	0	0	0	0	0	2	0	0	0	0	2	0	0	0	2	0	0	0
AX-90412914	T/G	1	40717145	0	0	2	0	0	2	0	0	2	0	2	2	0	2	2	2	0	0	0	2	0	0	0	2	2	0	0	0	0	0	0	0	0	2	0	0	0	0	2	0	0	0	2	0	0	0
AX-90417164	G/T	1	40786006	0	2	2	0	0	2	0	0	2	0	2	2	0	2	2	2	0	0	0	2	0	0	0	2	2	0	0	0	0	0	0	0	0	2	0	0	0	0	2	0	0	0	2	0	0	0
AX-90315999	C/T	1	40807860	0	2	2	0	0	2	0	0	2	0	2	2	0	2	2	2	0	0	0	2	0	0	0	2	2	0	0	0	0	0	0	0	0	2	0	0	0	0	2	0	0	0	2	0	0	0
AX-90324393	G/A	1	40817906	0	0	2	0	0	2	0	0	2	0	2	2	0	2	2	2	0	0	0	2	0	0	0	2	2	0	0	0	0	0	0	0	0	2	0	0	0	0	2	0	0	0	2	0	0	0
AX-90504555	T/A	1	40834407	0	2	2	0	0	2	0	0	2	0	2	2	0	2	2	2	0	0	0	2	0	0	0	2	2	0	0	0	0	0	0	0	0	2	0	0	0	0	2	0	0	0	2	0	0	0
AX-90503433	G/A	1	40863792	0	2	2	0	0	2	0	0	2	0	2	2	0	2	2	2	0	0	0	2	0	0	0	2	2	0	0	0	0	0	0	0	0	2	0	0	0	0	2	0	0	0	2	0	0	0
AX-90469204	T/C	1	40886782	0	2	2	0	0	2	0	0	2	0	2	2	0	2	2	2	0	0	0	2	0	0	0	2	2	0	0	0	0	0	0	0	0	2	0	0	0	0	2	0	0	0	2	0	0	0
AX-90470859	C/T	1	40920753	0	0	2	0	0	2	0	0	2	0	2	2	0	2	2	2	0	0	0	2	0	0	0	2	2	0	0	0	0	0	0	0	0	2	0	0	0	0	2	0	0	0	2	0	0	0
AX-90521305	T/G	1	40929807	0	2	2	0	0	2	0	0	2	0	2	2	0	2	2	2	0	0	0	2	0	0	0	2	2	0	0	0	0	0	0	0	0	2	0	0	0	0	2	0	0	0	2	0	0	0
AX-90467404	C/T	1	40939021	0	2	2	0	0	2	0	0	2	0	2	2	0	2	2	2	0	0	0	2	0	0	0	2	2	0	0	0	0	0	0	0	0	2	0	0	0	0	2	0	0	0	2	0	0	0
AX-90447537	T/C	1	40960388	0	2	2	0	0	2	0	0	2	0	2	2	0	2	2	2	0	0	0	2	0	0	0	2	2	0	0	0	0	0	0	0	0	2	0	0	0	0	2	0	0	0	2	0	0	0
AX-90374167	A/C	1	40966577	0	2	2	0	0	2	0	0	2	0	2	2	0	2	2	2	0	0	0	2	0	0	0	2	2	0	0	0	0	0	0	0	0	2	0	0	0	0	2	0	0	0	2	0	0	0
AX-90524149	G/A	1	40966622	0	1	1	0	0	2	0	0	1	0	1	1	0	1	1	1	0	0	0	2	0	0	0	2	1	0	0	0	0	0	0	0	0	1	0	0	0	0	1	0	0	0	1	0	0	0
AX-90420862	G/A	1	40967462	0	2	2	0	0	2	0	0	2	0	2	2	0	2	2	2	0	0	0	2	0	0	0	2	2	0	0	0	0	0	0	0	0	2	0	0	0	0	2	0	0	0	2	0	0	0
AX-90353387	G/T	1	40967756	0	2	2	0	0	2	0	0	2	0	2	2	0	2	2	2	0	0	0	2	0	0	0	2	2	0	0	0	0	0	0	0	0	2	0	0	0	0	2	0	0	0	2	0	0	0
AX-90431488	A/G	1	40976919	0	2	2	0	0	2	0	0	2	0	2	2	0	2	2	2	0	0	0	2	0	0	0	2	2	0	0	0	0	0	0	0	0	2	0	0	0	0	2	0	0	0	2	0	0	0
AX-90364763	T/G	1	40977327	0	0	2	0	0	2	0	0	2	0	2	2	0	2	2	2	0	0	0	2	0	0	0	2	2	0	0	0	0	0	0	0	0	2	0	0	0	0	2	0	0	0	2	0	0	0
AX-90384109	G/A	1	40977379	0	0	2	0	0	2	0	0	2	0	2	2	0	2	2	2	0	0	0	2	0	0	0	2	2	0	0	0	0	0	0	0	0	2	0	0	0	0	2	0	0	0	2	0	0	0
AX-90335000	A/C	1	40985768	0	0	2	0	0	2	0	0	2	0	2	2	0	2	2	2	0	0	0	2	0	0	0	2	2	0	0	0	0	0	0	0	0	2	0	0	0	0	2	0	0	0	2	0	0	0
AX-90506580	C/T	1	40989451	0	0	2	0	0	2	0	0	2	0	2	2	0	2	2	2	0	0	0	2	0	0	0	2	2	0	0	0	0	0	0	0	0	2	0	0	0	0	2	0	0	0	2	0	0	0
AX-90404667	G/T	1	40995033	0	1	2	0	0	2	0	0	2	1	2	2	0	2	2	2	0	0	0	2	0	0	0	2	2	0	0	0	0	0	0	0	0	2	0	0	0	0	2	0	0	1	2	0	0	0
AX-90393388	T/C	1	41033960	0	2	2	0	0	2	0	0	2	0	2	2	0	2	2	2	0	0	0	2	0	0	0	2	2	0	0	0	0	0	0	0	0	2	0	0	0	0	2	0	0	0	2	0	0	0
AX-90474792	C/A	1	41053619	0	2	2	0	0	2	0	0	2	0	2	2	0	2	2	2	0	0	0	2	0	0	0	2	2	0	0	0	0	0	0	0	0	2	0	0	0	0	2	0	0	0	2	0	0	0
AX-90450091	T/G	1	41061526	0	2	2	0	0	2	0	0	2	0	2	2	0	2	2	2	0	0	0	2	0	0	0	2	2	0	0	0	0	0	0	0	0	2	0	0	0	0	2	0	0	0	2	0	0	0
AX-90482376	G/A	1	41064082	0	0	2	0	0	2	0	0	2	0	2	2	0	2	2	2	0	0	0	2	0	0	0	2	2	0	0	0	0	0	0	0	0	2	0	0	0	0	2	0	0	0	2	0	1	0
AX-90472837	G/T	1	41074855	0	2	2	0	0	2	0	0	2	0	2	2	0	2	2	2	0	0	0	2	0	0	0	2	2	0	0	0	0	0	0	0	0	2	0	0	0	0	2	0	0	0	2	0	0	0
AX-90322193	C/T	1	41089522	0	0	2	0	0	2	0	0	2	0	2	2	0	2	2	2	0	0	0	0	0	0	0	0	0	0	0	0	0	0	0	0	0	2	0	0	0	0	2	0	0	0	2	0	0	0
AX-90465789	C/T	1	41143177	0	0	2	0	0	2	0	0	2	0	2	2	0	2	2	2	0	0	0	0	0	0	0	0	0	0	0	0	0	0	0	0	0	2	0	0	0	0	2	0	0	0	2	0	0	0
AX-90387184	C/A	1	41172595	0	0	2	0	0	2	0	0	2	0	2	2	0	2	2	2	0	0	0	2	0	0	0	2	2	0	0	0	0	0	0	0	0	2	0	0	0	0	2	0	0	0	2	0	0	0
AX-90467457	C/T	1	41181850	0	0	0	2	0	0	0	2	0	0	0	0	0	0	0	0	2	0	2	0	2	2	2	0	0	2	2	2	0	0	0	0	2	0	0	2	2	2	0	2	2	0	0	0	0	0
AX-90499835	G/A	1	41187677	0	0	0	2	0	0	0	2	0	0	0	0	0	0	0	0	2	0	2	0	2	2	2	0	0	2	2	2	0	0	0	0	2	0	0	2	2	2	0	2	2	0	0	0	0	0
AX-90432920	G/A	1	41233530	0	0	0	2	0	0	0	2	0	0	0	0	0	0	0	0	2	0	2	0	2	2	2	0	0	2	2	2	0	0	0	0	2	0	0	2	2	2	0	2	2	0	0	0	0	0
AX-90454628	G/A	1	41240832	2	0	0	0	2	0	2	0	0	0	0	0	2	0	0	0	0	2	0	0	0	0	0	0	0	0	0	0	2	2	2	2	0	0	2	0	0	0	0	0	0	0	0	2	2	2
AX-90368537	G/A	1	41242365	0	0	2	0	0	2	0	0	2	0	2	2	0	2	2	2	0	0	0	2	0	0	0	2	2	0	0	0	0	0	0	0	0	2	0	0	0	0	2	0	0	0	2	0	0	0
AX-90438202	A/T	1	41337676	2	0	0	0	2	0	2	0	0	0	0	0	2	0	0	0	0	2	0	0	0	0	0	0	0	0	0	0	2	2	2	2	0	0	2	0	0	0	0	0	0	0	0	2	2	2
AX-90335119	G/T	1	41346309	2	0	0	0	2	0	2	0	0	0	0	0	2	0	0	0	0	2	0	0	0	0	0	0	0	0	0	0	2	2	2	2	0	0	2	0	0	0	0	0	0	0	0	2	2	2
AX-90311578	G/A	1	41350250	2	0	0	0	2	0	2	0	0	0	0	0	2	0	0	0	0	2	0	0	0	0	0	0	0	0	0	0	2	2	2	2	0	0	2	0	0	0	0	0	0	0	0	2	2	2
AX-90393096	T/C	1	41356640	2	0	0	0	2	0	2	0	0	0	0	0	2	0	0	0	0	2	0	0	0	0	0	0	0	0	0	0	2	2	2	2	0	0	2	0	0	0	0	0	0	0	0	2	2	2
AX-90497979	A/G	1	41361449	2	0	0	0	2	0	2	0	0	0	0	0	2	0	0	0	0	2	0	0	0	0	0	0	0	0	0	0	2	2	2	2	0	0	2	0	0	0	0	0	0	0	0	2	2	2
AX-90332052	G/A	1	41365232	2	0	0	0	2	0	2	0	0	0	0	0	2	0	0	0	0	2	0	0	0	0	0	0	0	0	0	0	2	2	2	2	0	0	2	0	0	0	0	0	0	0	0	2	2	2
AX-90487539	C/T	1	41371693	2	0	0	0	2	0	2	0	0	0	0	0	2	0	0	0	0	2	0	0	0	0	0	0	0	0	0	0	2	2	2	2	0	0	2	0	0	0	0	0	0	0	0	2	2	2
AX-90477006	A/G	1	41375246	2	0	0	0	2	0	2	0	1	0	0	1	2	0	0	0	0	2	0	0	0	0	0	0	0	0	0	0	2	2	2	2	0	0	2	0	0	0	0	0	0	0	0	2	2	2
AX-90376369	G/A	1	41381176	2	0	0	0	2	0	2	0	0	0	0	0	2	0	0	0	0	2	0	0	0	0	0	0	0	0	0	0	2	2	2	2	0	0	2	0	0	0	0	0	0	0	0	2	2	2
AX-90502622	A/G	1	41381893	2	0	0	0	2	0	2	0	0	0	0	0	2	0	0	0	0	2	0	0	0	0	0	0	0	0	0	0	2	2	2	2	0	0	2	0	0	0	0	0	0	0	0	2	2	2
AX-90311132	T/A	1	41382574	2	0	0	0	2	0	2	0	0	0	0	0	2	0	0	0	0	2	0	0	0	0	0	0	0	0	0	0	2	2	2	2	0	0	2	0	0	0	0	0	0	0	0	2	2	2
AX-90389642	T/C	1	41395510	2	0	0	0	2	0	1	0	0	0	0	0	2	0	0	0	0	2	0	0	0	0	0	0	0	0	0	0	2	2	2	2	0	0	2	0	0	0	0	0	0	0	0	2	2	2
AX-90395334	T/C	1	41401484	2	0	0	0	2	0	2	0	0	0	0	0	2	0	0	0	0	2	0	0	0	0	0	0	0	0	0	0	2	2	2	2	0	0	2	0	0	0	0	0	0	0	0	2	2	2
AX-90517527	T/C	1	41403594	2	0	0	0	2	0	2	0	0	0	0	0	2	0	0	0	0	2	0	0	0	0	0	0	0	0	0	0	2	2	2	2	0	0	2	0	0	0	0	0	0	0	0	2	2	2
AX-90417550	G/A	1	41423639	2	0	0	0	2	0	2	0	0	0	0	0	2	0	0	0	0	2	0	0	0	0	0	0	0	0	0	0	2	2	2	2	0	0	2	0	0	0	0	0	0	0	0	2	2	2
AX-90360323	A/G	1	41438520	2	0	0	0	2	0	2	0	0	0	0	0	2	0	0	0	0	2	0	0	0	0	0	0	0	0	0	0	2	2	2	2	0	0	2	0	0	0	0	0	0	0	0	2	2	2
AX-90350284	A/G	1	41440930	2	0	0	0	2	0	2	0	0	0	0	0	2	0	0	0	0	2	0	0	0	0	0	0	0	0	0	0	2	2	2	2	0	0	2	0	0	0	0	0	0	0	0	2	2	2
AX-90308167	T/C	1	41456272	2	0	0	0	2	0	2	0	0	0	0	0	2	0	0	0	0	2	0	0	0	0	0	0	0	0	0	0	2	2	2	2	0	0	2	0	0	0	0	0	0	0	0	2	2	2
AX-90442464	T/C	1	41463990	2	0	0	0	2	0	2	0	0	0	0	0	2	0	0	0	0	2	0	0	0	0	0	0	0	0	0	0	2	2	2	2	0	0	2	0	0	0	0	0	0	0	0	2	2	2
AX-90335307	A/G	1	41471069	2	0	0	0	2	0	2	0	0	0	0	0	2	0	0	0	0	2	0	0	0	0	0	0	0	0	0	0	2	2	2	2	0	0	2	0	0	0	0	0	0	0	0	2	2	2
AX-90519862	T/G	1	41471220	2	0	0	0	2	0	2	0	0	0	0	0	2	0	0	0	0	2	0	0	0	0	0	0	0	0	0	0	2	2	2	2	0	0	2	0	0	0	0	0	0	0	0	2	2	2
AX-90363237	T/C	1	41477669	2	0	0	0	2	0	2	0	0	0	0	0	2	0	0	0	0	2	0	0	0	0	0	0	0	0	0	0	2	2	2	2	0	0	2	0	0	0	0	0	0	0	0	2	2	2
AX-90520070	G/T	1	41488066	2	0	0	0	2	0	2	0	0	2	0	0	2	0	0	0	0	2	0	0	0	0	0	0	0	0	0	0	2	2	2	2	0	0	2	0	0	0	0	0	0	2	0	2	2	2
AX-90358116	A/C	1	41505036	0	2	0	2	0	0	0	2	0	0	0	0	0	0	0	0	2	0	2	2	2	2	2	2	2	2	2	2	0	0	0	0	2	0	0	2	2	2	0	2	2	0	0	0	0	0
AX-90339946	C/T	1	41507327	0	2	0	2	0	0	0	2	0	0	0	0	0	0	0	0	2	0	2	2	2	2	2	2	2	2	2	2	0	0	0	0	2	0	0	2	2	2	0	2	2	0	0	0	0	0
AX-90343541	A/C	1	41514289	0	2	0	2	0	0	0	2	0	0	0	0	0	0	0	0	2	0	2	2	2	2	2	2	2	2	2	2	0	0	0	0	2	0	0	2	2	2	0	2	2	0	0	0	0	0
AX-90411091	G/T	1	41521469	0	2	0	2	0	0	0	2	0	0	0	0	0	0	0	0	2	0	2	2	2	2	2	2	2	2	2	2	0	0	0	0	2	0	0	2	2	2	0	2	2	0	0	0	0	0
AX-90362737	A/C	1	41545336	0	2	0	2	0	0	0	2	0	0	0	0	0	0	0	0	2	0	2	2	2	2	2	2	2	2	2	2	0	0	0	0	2	0	0	2	2	2	0	2	2	0	0	0	0	0
AX-90512517	C/T	1	41586897	0	2	0	2	0	0	0	2	0	0	0	0	0	0	0	0	2	0	2	2	2	2	2	2	2	2	2	2	0	0	0	0	2	0	0	2	2	2	0	2	2	0	0	0	0	0
AX-90481923	G/A	1	41608343	2	0	0	0	2	0	2	0	0	2	0	0	2	0	0	0	0	2	0	0	0	0	0	0	0	0	0	0	2	2	2	2	0	0	2	0	0	0	0	0	0	2	0	2	2	2
AX-90466178	T/G	1	41617115	0	2	0	2	0	0	0	2	0	0	0	0	0	0	0	0	2	0	2	2	2	2	2	2	2	2	2	2	0	0	0	0	2	0	0	2	2	2	0	2	2	0	0	0	0	0
AX-90415474	C/T	1	41625116	0	2	0	2	0	0	0	2	0	0	0	0	0	0	0	0	2	0	2	2	2	2	2	2	2	2	2	2	0	0	0	0	2	0	0	2	2	2	0	2	2	0	0	0	0	0
AX-90513693	T/C	1	41630604	0	2	0	2	0	0	0	2	0	0	0	0	0	0	0	0	2	0	2	2	2	2	2	2	2	2	2	2	0	0	0	0	2	0	0	2	2	2	0	2	2	0	0	0	0	0
AX-90343070	C/T	1	41642333	0	2	0	2	0	0	0	2	0	0	0	0	0	0	0	0	2	0	2	2	2	2	2	2	2	2	2	2	0	0	0	0	2	0	0	2	2	2	0	2	2	0	0	0	0	0
AX-90380797	A/G	1	41646232	0	2	0	2	0	0	0	2	0	0	0	0	0	0	0	0	2	0	2	2	2	2	2	2	2	2	2	2	0	0	0	0	2	0	0	2	2	2	0	2	2	0	0	0	0	0
AX-90447012	C/T	1	41650148	0	2	0	2	0	0	0	2	0	0	0	0	0	0	0	0	2	0	2	2	2	2	2	2	2	2	2	2	0	0	0	0	2	0	0	2	2	2	0	2	2	0	0	0	0	0
AX-90388772	C/T	1	41687610	0	1	2	1	0	2	0	1	2	0	2	2	0	2	2	2	1	0	1	0	1	1	1	0	0	1	1	1	0	0	0	0	1	2	0	1	1	1	2	1	1	0	2	0	0	0
AX-90450752	G/T	1	41691978	0	1	0	1	0	0	0	1	0	0	0	0	0	0	0	0	1	0	1	2	1	1	1	2	2	1	1	1	0	0	0	0	1	0	0	1	1	1	0	1	1	0	0	0	0	0
AX-90428081	G/A	1	41701218	0	1	0	1	0	0	0	1	0	0	0	0	0	0	0	0	1	0	1	2	1	1	1	2	2	1	1	1	0	0	0	0	1	0	0	1	1	1	0	1	1	0	0	0	0	0
AX-90500218	A/G	1	41767459	0	2	0	2	0	0	0	2	0	0	0	0	0	0	0	0	2	0	2	0	2	2	2	0	0	2	2	2	0	0	0	0	2	0	0	2	2	2	0	2	2	0	0	0	0	0
AX-90454142	G/A	1	41789288	0	0	2	0	0	2	0	0	2	0	2	2	0	2	2	2	0	0	0	0	0	0	0	0	0	0	0	0	0	0	0	0	0	2	0	0	0	0	2	0	0	0	2	0	0	0
AX-90366028	G/A	1	41798941	0	2	0	2	0	0	0	2	0	0	0	0	0	0	0	0	2	0	2	2	2	2	2	2	2	2	2	2	0	0	0	0	2	0	0	2	2	2	0	2	2	0	0	0	0	0
AX-90487026	C/T	1	41809598	0	2	0	2	0	0	0	2	0	0	0	0	0	0	0	0	2	0	2	2	2	2	2	2	2	2	2	2	0	0	0	0	2	0	0	2	2	2	0	2	2	0	0	0	0	0
AX-90378372	T/C	1	41817829	0	2	0	2	0	0	0	2	0	0	0	0	0	0	0	0	2	0	2	2	2	2	2	2	2	2	2	2	0	0	0	0	2	0	0	2	2	2	0	2	2	0	0	0	0	0
AX-90342275	G/T	1	41828240	0	2	0	2	0	0	0	2	0	0	0	0	0	0	0	0	2	0	2	2	2	2	2	2	2	2	2	2	0	0	0	0	2	0	0	2	2	2	0	2	2	0	0	0	0	0
AX-90444775	C/T	1	41828455	0	2	0	2	0	0	0	2	0	0	0	0	0	0	0	0	2	0	2	2	2	2	2	2	2	2	2	2	0	0	0	0	2	0	0	2	2	2	0	2	2	0	0	0	0	0
AX-90387763	C/T	1	41835158	2	0	0	0	2	0	2	0	0	2	0	0	2	0	0	0	0	2	0	0	0	0	0	0	0	0	0	0	2	2	2	2	0	0	2	0	0	0	0	0	0	2	0	2	2	2
AX-90401448	G/A	1	41846454	0	2	0	2	0	0	0	2	0	0	0	0	0	0	0	0	2	0	2	2	2	2	2	2	2	2	2	2	0	0	0	0	2	0	0	2	2	2	0	2	2	0	0	0	0	0
AX-90362645	T/C	1	41857911	0	2	0	2	0	0	0	2	0	0	0	0	0	0	0	0	2	0	2	2	2	2	2	2	2	2	2	2	0	0	0	0	2	0	0	2	2	2	0	2	2	0	0	0	0	0
AX-90434220	G/A	1	41870437	2	0	0	0	2	0	2	0	0	2	0	0	2	0	0	0	0	2	0	0	0	0	0	0	0	0	0	0	2	2	2	2	0	0	2	0	0	0	0	0	0	2	0	2	2	2
AX-90344341	A/G	1	41877616	0	2	0	2	0	0	0	2	0	0	0	0	0	0	0	0	2	0	2	2	2	2	2	2	2	2	2	2	0	0	0	0	2	0	0	2	2	2	0	2	2	0	0	0	0	0
AX-90457039	C/A	1	41895210	0	2	0	2	0	0	0	2	0	0	0	0	0	0	0	0	2	0	2	2	2	2	2	2	2	2	2	2	0	0	0	0	2	0	0	2	2	2	0	2	2	0	0	0	0	0
AX-90445096	T/C	1	41895274	0	2	0	2	0	0	0	2	0	0	0	0	0	0	0	0	2	0	2	2	2	2	2	2	2	2	2	2	0	0	0	0	2	0	0	2	2	2	0	2	2	0	0	0	0	0
AX-90447560	T/C	1	41896459	0	2	0	2	0	0	0	2	0	0	0	0	0	0	0	0	2	0	2	2	2	2	2	2	2	2	2	2	0	0	0	0	2	0	0	2	2	2	0	2	2	0	0	0	0	0
AX-90414720	C/T	1	41899297	0	2	0	2	0	0	0	2	0	0	0	0	0	0	0	0	2	0	2	2	2	2	2	2	2	2	2	2	0	0	0	0	2	0	0	2	2	2	0	2	2	0	0	0	0	0
AX-90337887	T/C	1	41901585	0	2	0	2	0	0	0	2	0	0	0	0	0	0	0	0	2	0	2	2	2	2	2	2	2	2	2	2	0	0	0	0	2	0	0	2	2	2	0	2	2	0	0	0	0	0
AX-90515635	C/T	1	41902683	0	0	2	0	0	2	0	0	2	0	2	2	0	2	2	2	0	0	0	0	0	0	0	0	0	0	0	0	0	0	0	0	0	2	0	0	0	0	2	0	0	0	2	0	0	0
AX-90504822	A/T	1	41907420	0	2	0	2	0	0	0	2	0	0	0	0	0	0	0	0	2	0	2	2	2	2	2	2	2	2	2	2	0	0	0	0	2	0	0	2	2	2	0	2	2	0	0	0	0	0
AX-90395414	C/G	1	41914776	0	0	2	0	0	2	0	0	2	0	2	2	0	2	2	2	0	0	0	0	0	0	0	0	0	0	0	0	0	0	0	0	0	2	0	0	0	0	2	0	0	0	2	0	0	0
AX-90425498	C/A	1	41917737	0	2	0	2	0	0	0	2	0	0	0	0	0	0	0	0	2	0	2	2	2	2	2	2	2	2	2	2	0	0	0	0	2	0	0	2	2	2	0	2	2	0	0	0	0	0
AX-90512726	C/T	1	41985611	0	2	0	2	0	0	0	2	0	0	0	0	0	0	0	0	2	0	2	2	2	2	2	2	2	2	2	2	0	0	0	0	2	0	0	2	2	2	0	2	2	0	0	0	0	0
AX-90402788	G/A	1	42012336	2	0	0	0	2	0	2	0	0	0	0	0	2	0	0	0	0	2	0	0	0	0	0	0	0	0	0	0	2	2	2	2	0	0	2	0	0	0	0	0	0	0	0	2	2	2
AX-90457016	A/C	1	42021886	0	2	0	2	0	0	0	2	0	0	0	0	0	0	0	0	2	0	2	2	2	2	2	2	2	2	2	2	0	0	0	0	2	0	0	2	2	2	0	2	2	0	0	0	0	0
AX-90453930	C/G	1	42023864	0	2	0	2	0	0	0	2	0	0	0	0	0	0	0	0	2	0	2	2	2	2	2	2	2	2	2	2	0	0	0	0	2	0	0	2	2	2	0	2	2	0	0	0	0	0
AX-90322454	G/A	1	42035595	0	2	0	2	0	0	0	2	0	0	0	0	0	0	0	0	2	0	2	2	2	2	2	2	2	2	2	2	0	0	0	0	2	0	0	2	2	2	0	2	2	0	0	0	0	0
AX-90517982	T/C	1	42038696	0	2	0	2	0	0	0	2	0	0	0	0	0	0	0	0	2	0	2	0	2	2	2	0	0	2	2	2	0	0	0	0	2	0	0	2	2	2	0	2	2	0	0	0	0	0
AX-90370564	G/T	1	42047644	0	2	0	2	0	0	0	2	0	0	0	0	0	0	0	0	2	0	2	2	2	2	2	2	2	2	2	2	0	0	0	0	2	0	0	2	2	2	0	2	2	0	0	0	0	0
AX-90396211	G/A	1	42051289	0	0	2	0	0	2	0	0	0	0	0	0	0	0	0	0	0	0	0	0	0	0	0	0	0	0	0	0	0	0	0	0	0	0	0	0	0	0	0	0	0	0	0	0	0	0
AX-90316985	G/A	1	42053539	0	2	0	2	0	0	0	2	0	0	0	0	0	0	0	0	2	0	2	2	2	2	2	2	2	2	2	2	0	0	0	0	2	0	0	2	2	2	0	2	2	0	0	0	0	0
AX-90354274	A/T	1	42063368	0	0	2	0	0	2	0	0	2	0	2	2	0	2	2	2	0	0	0	0	0	0	0	0	0	0	0	0	0	0	0	0	0	2	0	0	0	0	2	0	0	0	2	0	0	0
AX-90419712	A/G	1	42064086	0	2	0	2	0	0	0	2	0	0	0	0	0	0	0	0	2	0	2	2	2	2	2	2	2	2	2	2	0	0	0	0	2	0	0	2	2	2	0	2	2	0	0	0	0	0
AX-90365062	C/A	1	42155458	2	0	0	0	2	0	2	0	0	0	0	0	2	0	0	0	0	2	0	0	0	0	0	0	0	0	0	0	2	2	2	2	0	0	2	0	0	0	0	0	0	0	0	2	2	2
AX-90459498	G/A	1	42208166	2	0	0	0	2	0	2	0	0	0	0	0	2	0	0	0	0	2	0	0	0	0	0	0	0	0	0	0	2	2	2	2	0	0	2	0	0	0	0	0	0	0	0	2	2	2
AX-90317045	G/A	1	42212894	0	2	0	2	0	0	0	2	0	0	0	0	0	0	0	0	2	0	2	2	2	2	2	2	2	2	2	2	0	0	0	0	2	0	0	2	2	2	0	2	2	0	0	0	0	0
AX-90357675	C/T	1	42220371	0	2	0	2	0	0	0	2	0	0	0	0	0	0	0	0	2	0	2	2	2	2	2	2	2	2	2	2	0	0	0	0	2	0	0	2	2	2	0	2	2	0	0	0	0	0
AX-90447579	C/T	1	42242274	0	2	0	2	0	0	0	2	0	0	0	0	0	0	0	0	2	0	2	2	2	2	2	2	2	2	2	2	0	0	0	0	2	0	0	2	2	2	0	2	2	0	0	0	0	0
AX-90351703	C/T	1	42255290	0	0	2	0	0	2	0	0	2	0	2	2	0	2	2	2	0	0	0	0	0	0	0	0	0	0	0	0	0	0	0	0	0	2	0	0	0	0	2	0	0	0	2	0	0	0
AX-90313187	G/A	1	42255911	0	0	1	0	0	1	0	0	1	0	1	1	0	1	1	1	0	0	0	0	0	0	0	0	0	0	0	0	0	0	0	0	0	1	0	0	0	0	1	0	0	0	1	0	0	0
AX-90420980	T/G	1	42256999	0	2	0	2	0	0	0	2	0	0	0	0	0	0	0	0	2	0	2	0	2	2	2	0	0	2	2	2	0	0	0	0	2	0	0	2	2	2	0	2	2	0	0	0	0	0
AX-90435404	G/A	1	42267937	0	2	0	2	0	0	0	2	0	0	0	0	0	0	0	0	2	0	2	2	2	2	2	2	2	2	2	2	0	0	0	0	2	0	0	2	2	2	0	2	2	0	0	0	0	0
AX-90477648	G/A	1	42277098	0	0	2	0	0	2	0	0	2	0	2	2	0	2	2	2	0	0	0	0	0	0	0	0	0	0	0	0	0	0	0	0	0	2	0	0	0	0	2	0	0	0	2	0	0	0
AX-90423403	C/A	1	42298636	0	0	2	0	0	2	0	0	2	0	2	2	0	2	2	2	0	0	0	0	0	0	0	0	0	0	0	0	0	0	0	0	0	2	0	0	0	0	2	0	0	0	2	0	0	0
AX-90460279	A/G	1	42303572	0	2	0	2	0	0	0	2	0	0	0	0	0	0	0	0	2	0	2	2	2	2	2	2	2	2	2	2	0	0	0	0	2	0	0	2	2	2	0	2	2	0	0	0	0	0
AX-90506672	T/G	1	42314645	0	2	0	2	0	0	0	2	0	0	0	0	0	0	0	0	2	0	2	0	2	2	2	0	0	2	2	2	0	0	0	0	2	0	0	2	2	2	0	2	2	0	0	0	0	0
AX-90409825	C/T	1	42332605	0	2	0	2	0	0	0	2	0	0	0	0	0	0	0	0	2	0	2	2	2	2	2	2	2	2	2	2	0	0	0	0	2	0	0	2	2	2	0	2	2	0	0	0	0	0
AX-90355913	A/G	1	42338923	0	0	2	0	0	2	0	0	2	0	2	2	0	2	2	2	0	0	0	0	0	0	0	0	0	0	0	0	0	0	0	0	0	2	0	0	0	0	2	0	0	0	2	0	0	0
AX-90449367	G/T	1	42339907	0	2	0	2	0	0	0	2	0	0	0	0	0	0	0	0	2	0	2	0	2	2	2	0	0	2	2	2	0	0	0	0	2	0	0	2	2	2	0	2	2	0	0	0	0	0
AX-90525618	G/A	1	42374922	0	2	0	2	0	0	0	2	0	0	0	0	0	0	0	0	2	0	2	0	2	2	2	0	0	2	2	2	0	0	0	0	2	0	0	2	2	2	0	2	2	0	0	0	0	0
AX-90467438	C/T	1	42416211	0	0	2	0	0	2	0	0	2	0	2	2	0	2	2	2	0	0	0	2	0	0	0	2	2	0	0	0	0	0	0	0	0	2	0	0	0	0	2	0	0	0	2	0	0	0
AX-90473176	T/G	1	42423433	0	0	2	0	0	2	0	0	2	0	2	2	0	2	2	2	0	0	0	2	0	0	0	2	2	0	0	0	0	0	0	0	0	2	0	0	0	0	2	0	0	0	2	0	0	0
AX-90335642	G/A	1	42446425	0	0	2	0	0	2	0	0	2	0	2	2	0	2	2	2	0	0	0	2	0	0	0	2	2	0	0	0	0	0	0	0	0	2	0	0	0	0	2	0	0	0	2	0	0	0
AX-90416345	A/C	1	42464063	0	0	2	0	0	2	0	0	2	0	2	2	0	2	2	2	0	0	0	2	0	0	0	2	2	0	0	0	0	0	0	0	0	2	0	0	0	0	2	0	0	0	2	0	0	0
AX-90336494	C/T	1	42472078	0	2	0	2	0	0	0	2	0	0	0	0	0	0	0	0	2	0	2	0	2	2	2	0	0	2	2	2	0	0	0	0	2	0	0	2	2	2	0	2	2	0	0	0	0	0
AX-90445528	T/C	1	42479518	0	0	2	0	0	2	0	0	2	0	2	2	0	2	2	2	0	0	0	2	0	0	0	2	2	0	0	0	0	0	0	0	0	2	0	0	0	0	2	0	0	0	2	0	0	0
AX-90434386	G/A	1	42511507	0	0	2	0	0	2	0	0	2	0	2	2	0	2	2	2	0	0	0	2	0	0	0	2	2	0	0	0	0	0	0	0	0	2	0	0	0	0	2	0	0	0	2	0	0	0
AX-90435507	T/C	1	42526307	0	0	2	0	0	2	0	0	2	0	2	2	0	2	2	2	0	0	0	2	0	0	0	2	2	0	0	0	0	0	0	0	0	2	0	0	0	0	2	0	0	0	2	0	0	0
AX-90460645	G/A	1	42528373	0	0	2	0	0	2	0	0	2	0	2	2	0	2	2	2	0	0	0	2	0	0	0	2	2	0	0	0	0	0	0	0	0	2	0	0	0	0	2	0	0	0	2	0	0	0
AX-90383151	T/C	1	42528682	0	2	0	2	0	0	0	2	0	0	0	0	0	0	0	0	2	0	2	0	2	2	2	0	0	2	2	2	0	0	0	0	2	0	0	2	2	2	0	2	2	0	0	0	0	0
AX-90484023	C/T	1	42531399	0	2	0	2	0	0	0	2	0	0	0	0	0	0	0	0	2	0	2	0	2	2	2	0	0	2	2	2	0	0	0	0	2	0	0	2	2	2	0	2	2	0	0	0	0	0
AX-90410502	C/A	1	42532331	0	0	2	0	0	2	0	0	2	0	2	2	0	2	2	2	0	0	0	2	0	0	0	2	2	0	0	0	0	0	0	0	0	2	0	0	0	0	2	0	0	0	2	0	0	0
AX-90364511	A/T	1	42537248	0	0	2	0	0	2	0	0	2	0	2	2	0	2	2	2	0	0	0	2	0	0	0	2	2	0	0	0	0	0	0	0	0	2	0	0	0	0	2	0	0	0	2	0	0	0
AX-90368068	A/C	1	42555910	2	0	0	0	2	0	2	0	0	2	0	0	2	0	0	0	0	2	0	0	0	0	0	0	0	0	2	0	2	2	2	2	0	0	2	0	0	0	0	0	0	2	0	2	2	2
AX-90433749	G/A	1	42570467	0	2	1	2	0	1	0	2	1	0	0	1	0	1	0	1	2	0	2	0	2	2	2	0	0	2	0	2	0	0	0	0	2	1	0	2	2	2	1	2	2	0	0	0	0	0
AX-90477994	A/G	1	42599036	0	0	2	0	0	2	0	0	2	0	2	2	0	2	2	2	0	0	0	2	0	0	0	2	2	0	0	0	0	0	0	0	0	2	0	0	0	0	2	0	0	0	2	0	0	0
AX-90361806	G/T	1	42665156	2	0	0	0	2	0	2	0	0	2	0	0	2	0	0	0	0	2	0	0	0	0	0	0	0	0	2	0	2	2	2	2	0	0	2	0	0	0	0	0	0	2	0	2	2	2
AX-90336031	C/A	1	42709130	2	0	0	0	2	0	2	0	0	2	0	0	2	0	0	0	0	2	0	0	0	0	0	0	0	0	2	0	2	2	2	2	0	0	2	0	0	0	0	0	0	2	0	2	2	2
AX-90449907	G/T	1	42714000	0	0	2	0	0	2	0	0	2	0	2	2	0	2	2	2	0	0	0	0	0	0	0	0	0	0	0	0	0	0	0	0	0	2	0	0	0	0	2	0	0	0	2	0	0	0
AX-90459739	G/A	1	42719532	0	0	2	0	0	2	0	0	2	0	2	2	0	2	2	2	0	0	0	0	0	0	0	0	0	0	0	0	0	0	0	0	0	2	0	0	0	0	2	0	0	0	2	0	0	0
AX-90344501	G/A	1	42724426	1	0	2	0	1	2	1	0	2	1	2	2	1	2	2	2	0	1	0	2	0	0	0	2	2	0	1	0	1	1	1	1	0	2	1	0	0	0	2	0	0	1	2	1	1	1
AX-90474337	A/C	1	42734677	2	0	0	0	2	0	2	0	0	2	0	0	2	0	0	0	0	2	0	0	0	0	0	0	0	0	2	0	2	2	2	2	0	0	2	0	0	0	0	0	0	2	0	2	2	2
AX-90395071	A/G	1	42740507	0	2	0	2	0	0	0	2	0	0	0	0	0	0	0	0	2	0	2	0	2	2	2	0	0	2	0	2	0	0	0	0	2	0	0	2	2	2	0	2	2	0	0	0	0	0
AX-90324716	G/A	1	42748274	0	2	0	2	0	0	0	2	0	0	0	0	0	0	0	0	2	0	2	0	2	2	2	0	0	2	0	2	0	0	0	0	2	0	0	2	2	2	0	2	2	0	0	0	0	0
AX-90337359	T/G	1	42773001	2	0	0	0	2	0	2	0	0	2	0	0	2	0	0	0	0	2	0	0	0	0	0	0	0	0	2	0	2	2	2	2	0	0	2	0	0	0	0	0	0	2	0	2	2	2
AX-90424116	A/C	1	42787355	0	2	0	2	0	0	0	2	0	0	0	0	0	0	0	0	2	0	2	0	2	2	2	0	0	2	0	2	0	0	0	0	2	0	0	2	2	2	0	2	2	0	0	0	0	0
AX-90321794	C/T	1	42790638	0	0	2	0	0	2	0	0	2	0	2	2	0	2	2	2	0	0	0	0	0	0	0	0	0	0	0	0	0	0	0	0	0	2	0	0	0	0	2	0	0	0	2	0	0	0
AX-90317213	C/T	1	42826448	0	2	0	2	0	0	0	2	0	0	0	0	0	0	0	0	2	0	2	0	2	2	2	0	0	2	0	2	0	0	0	0	2	0	0	2	2	2	0	2	2	0	0	0	0	0
AX-90363212	T/C	1	42836017	0	0	2	0	0	2	0	0	2	0	2	2	0	2	2	2	0	0	0	2	0	0	0	2	2	0	0	0	0	0	0	0	0	2	0	0	0	0	2	0	0	0	2	0	0	0
AX-90395365	T/G	1	42836194	0	0	2	0	0	2	0	0	2	0	2	2	0	2	2	2	0	0	0	2	0	0	0	2	2	0	0	0	0	0	0	0	0	2	0	0	0	0	2	0	0	0	2	0	0	0
AX-90349470	C/T	1	42838494	0	0	2	0	0	2	0	0	2	0	2	2	0	2	2	2	0	0	0	2	0	0	0	2	2	0	0	0	0	0	0	0	0	2	0	0	0	0	2	0	0	0	2	0	0	0
AX-90465392	A/T	1	42839364	2	0	0	0	2	0	2	0	0	2	0	0	2	0	0	0	0	2	0	0	0	0	0	0	0	0	2	0	2	2	2	2	0	0	2	0	0	0	0	0	0	0	0	2	2	2
AX-90366955	G/A	1	42849762	0	0	2	0	0	2	0	0	2	0	2	2	0	2	2	2	0	0	0	2	0	0	0	2	2	0	0	0	0	0	0	0	0	2	0	0	0	0	2	0	0	0	2	0	0	0
AX-90504894	T/A	1	42886515	0	0	2	0	0	2	0	0	2	0	2	2	0	2	2	2	0	0	0	2	0	0	0	2	2	0	0	0	0	0	0	0	0	2	0	0	0	0	2	0	0	0	2	0	0	0
AX-90488801	T/C	1	42886697	0	0	2	0	0	2	0	0	2	0	2	2	0	2	2	2	0	0	0	0	0	0	0	0	0	0	0	0	0	0	0	0	0	2	0	0	0	0	2	0	0	0	2	0	0	0
AX-90441817	C/T	1	42887177	0	2	0	2	0	0	0	2	0	0	0	0	0	0	0	0	2	0	2	0	2	2	2	0	0	2	0	2	0	0	0	0	2	0	0	2	2	2	0	2	2	0	0	0	0	0
AX-90317537	A/T	1	42887249	0	2	0	2	0	0	0	2	0	0	0	0	0	0	0	0	2	0	2	0	2	2	2	0	0	2	0	2	0	0	0	0	2	0	0	2	2	2	0	2	2	0	0	0	0	0
AX-90340657	G/A	1	42918150	2	0	0	0	2	0	2	0	0	2	0	0	2	0	0	0	0	2	0	0	0	0	0	0	0	0	2	0	2	2	2	2	0	0	2	0	0	0	0	0	0	0	0	2	2	2
AX-90455530	C/A	1	42919084	2	0	0	0	2	0	2	0	0	2	0	0	2	0	0	0	0	2	0	2	0	0	0	2	2	0	2	0	2	2	2	2	0	0	2	0	0	0	0	0	0	0	0	2	2	2
AX-90483120	C/G	1	42919209	2	0	0	0	2	0	2	0	0	2	0	0	2	0	0	0	0	2	0	2	0	0	0	2	2	0	2	0	2	2	2	2	0	0	2	0	0	0	0	0	0	0	0	2	2	2
AX-90395987	A/G	1	42944425	0	0	2	0	0	2	0	0	2	0	2	2	0	2	2	2	0	0	0	2	0	0	0	2	2	0	0	0	0	0	0	0	0	2	0	0	0	0	2	0	0	2	2	0	0	0
AX-90458563	G/A	1	42948920	0	0	2	0	0	2	0	0	2	0	2	2	0	2	2	2	0	0	0	2	0	0	0	2	2	0	0	0	0	0	0	0	0	2	0	0	0	0	2	0	0	1	2	0	0	0
AX-90380753	T/G	1	42957341	0	0	2	0	0	2	0	0	2	0	2	2	0	2	2	2	0	0	0	2	0	0	0	2	2	0	0	0	0	0	0	0	0	2	0	0	0	0	2	0	0	2	2	0	0	0
AX-90411364	A/G	1	42970765	0	0	2	0	0	2	0	0	2	0	2	2	0	2	2	2	0	0	0	0	0	0	0	0	0	0	0	0	0	0	0	0	0	2	0	0	0	0	2	0	0	0	2	0	0	0
AX-90489555	C/T	1	42984077	0	0	2	0	0	2	0	0	2	0	2	2	0	2	2	2	0	0	0	0	0	0	0	0	0	0	0	0	0	0	0	0	0	2	0	0	0	0	2	0	0	0	2	0	0	0
AX-90332469	T/A	1	43009402	0	2	0	2	0	0	0	2	0	0	0	0	0	0	0	0	2	0	2	2	2	2	2	2	2	2	0	2	0	0	0	0	2	0	0	2	2	2	0	2	2	0	0	0	0	0
AX-90380378	C/A	1	43035131	0	2	0	2	0	0	0	2	0	0	0	0	0	0	0	0	2	0	2	2	2	2	2	2	2	2	0	2	0	0	0	0	2	0	0	2	2	2	0	2	2	0	0	0	0	0
AX-90490733	T/G	1	43078912	0	2	0	2	0	0	0	2	0	0	0	0	0	0	0	0	2	0	2	2	2	0	2	2	2	2	0	2	0	0	0	0	2	0	0	2	2	2	0	2	0	2	0	0	0	0
AX-90463295	G/A	1	43079673	0	0	2	0	0	2	0	0	2	0	2	2	0	2	2	2	0	0	0	0	0	2	0	0	0	0	0	0	0	0	0	0	0	2	0	0	0	0	2	0	2	0	2	0	0	0
AX-90337007	G/A	1	43080473	2	0	0	0	2	0	2	0	0	2	0	0	2	0	0	0	0	2	0	0	0	0	0	0	0	0	2	0	2	2	2	2	0	0	2	0	0	0	0	0	0	0	0	2	2	2
AX-90427860	A/G	1	43081016	2	0	0	0	2	0	2	0	0	2	0	0	2	0	0	0	0	2	0	0	0	0	0	0	0	0	2	0	2	2	2	2	0	0	2	0	0	0	0	0	0	0	0	2	2	2
AX-90495190	A/C	1	43081685	2	0	0	0	2	0	2	0	0	2	0	0	2	0	0	0	0	2	0	0	0	0	0	0	0	0	2	0	2	2	2	2	0	0	2	0	0	0	0	0	0	0	0	2	2	2
AX-90441028	T/C	1	43107952	0	2	0	2	0	0	0	2	0	0	0	0	0	0	0	0	2	0	2	2	2	0	2	2	2	2	0	2	0	0	0	0	2	0	0	2	2	2	0	2	0	2	0	0	0	0
AX-90447868	T/C	1	43108534	0	2	0	2	0	0	0	2	0	0	0	0	0	0	0	0	2	0	2	2	2	0	2	2	2	2	0	2	0	0	0	0	2	0	0	2	2	2	0	2	0	0	0	0	0	0
AX-90331470	G/A	1	43109171	0	0	2	0	0	2	0	0	2	0	2	2	0	2	2	2	0	0	0	0	0	2	0	0	0	0	0	0	0	0	0	0	0	2	0	0	0	0	2	0	2	0	2	0	0	0
AX-90488533	C/T	1	43110313	0	2	0	2	0	0	0	2	0	0	0	0	0	0	0	0	2	0	2	2	2	0	2	2	2	2	0	2	0	0	0	0	2	0	0	2	2	2	0	2	0	0	0	0	0	0
AX-90312994	T/G	1	43119463	2	0	0	0	2	0	2	0	0	2	0	0	2	0	0	0	0	2	0	0	0	0	0	0	0	0	2	0	2	2	2	2	0	0	2	0	0	0	0	0	0	0	0	2	2	2
AX-90495097	A/C	1	43139918	0	2	0	2	0	0	0	2	0	0	0	0	0	0	0	0	2	0	2	2	2	0	2	2	2	2	0	2	0	0	0	0	2	0	0	2	2	2	0	2	0	0	0	0	0	0
AX-90440848	C/T	1	43148739	0	2	0	2	0	0	0	2	0	0	0	0	0	0	0	0	2	0	2	2	2	0	2	2	2	2	0	2	0	0	0	0	2	0	0	2	2	2	0	2	0	0	0	0	0	0
AX-90349726	G/A	1	43151878	2	0	0	0	2	0	2	0	0	2	0	0	2	0	0	0	0	2	0	0	0	0	0	0	0	0	2	0	2	2	2	2	0	0	2	0	0	0	0	0	0	0	0	2	2	2
AX-90369465	T/G	1	43157886	0	2	0	2	0	0	0	2	0	0	0	0	0	0	0	0	2	0	2	2	2	0	2	2	2	2	0	2	0	0	0	0	2	0	0	2	2	2	0	2	0	2	0	0	0	0
AX-90428027	A/G	1	43165846	2	0	0	0	2	0	2	0	0	2	0	0	2	0	0	0	0	2	0	0	0	0	0	0	0	0	2	0	2	2	2	2	0	0	2	0	0	0	0	0	0	0	0	2	2	2
AX-90486827	T/C	1	43184325	2	0	0	0	2	0	2	0	0	2	0	0	2	0	0	0	0	2	0	0	0	0	0	0	0	0	2	0	2	2	2	2	0	0	2	0	0	0	0	0	0	0	0	2	2	2
AX-90335478	A/G	1	43190399	0	2	0	2	0	0	0	2	0	0	0	0	0	0	0	0	2	0	2	2	2	0	2	2	2	2	0	2	0	0	0	0	2	0	0	2	2	2	0	2	0	2	0	0	0	0
AX-90493795	C/A	1	43194440	0	2	0	2	0	0	0	2	0	0	0	0	0	0	0	0	2	0	2	2	2	0	2	2	2	2	0	2	0	0	0	0	2	0	0	2	2	2	0	2	0	0	0	0	0	0
AX-90376291	G/A	1	43220373	2	0	0	0	2	0	2	0	0	2	0	0	2	0	0	0	0	2	0	0	0	0	0	0	0	0	2	0	2	2	2	2	0	0	2	0	0	0	0	0	0	0	0	2	2	2
AX-90308805	A/G	1	43221133	0	2	0	2	0	0	0	2	0	0	0	0	0	0	0	0	2	0	2	2	2	0	2	2	2	2	0	2	0	0	0	0	2	0	0	2	2	2	0	2	0	0	0	0	0	0
AX-90494065	C/A	1	43221285	0	0	2	0	0	2	0	0	2	0	2	2	0	2	2	2	0	0	0	0	0	2	0	0	0	0	0	0	0	0	0	0	0	2	0	0	0	0	2	0	2	0	2	0	0	0
AX-90476067	C/A	1	43226392	2	0	0	0	2	0	2	0	0	2	0	0	2	0	0	0	0	2	0	0	0	0	0	0	0	0	2	0	2	2	2	2	0	0	2	0	0	0	0	0	0	2	0	2	2	2
AX-90387134	T/G	1	43228534	0	2	0	2	0	0	0	2	0	0	0	0	0	0	0	0	2	0	2	2	2	0	2	2	2	2	0	2	0	0	0	0	2	0	0	2	2	2	0	2	0	0	0	0	0	0
AX-90310549	C/T	1	43237877	2	0	0	0	2	0	2	0	0	2	0	0	2	0	0	0	0	2	0	0	0	0	0	0	0	0	2	0	2	2	2	2	0	0	2	0	0	0	0	0	0	2	0	2	2	2
AX-90324436	A/G	1	43275607	2	0	1	0	2	1	2	0	1	2	1	1	2	1	1	1	0	2	0	0	0	1	0	0	0	0	2	0	2	2	2	2	0	1	2	0	0	0	1	0	1	0	1	2	2	2
AX-90469703	T/C	1	43278662	2	0	1	0	2	1	2	0	1	2	1	1	2	1	1	1	0	2	0	0	0	1	0	0	0	0	2	0	2	2	2	2	0	1	2	0	0	0	1	0	1	0	1	2	2	2
AX-90485737	T/C	1	43306111	2	0	1	0	2	1	2	0	1	2	1	1	2	1	1	1	0	2	0	0	0	1	0	0	0	0	2	0	2	2	2	2	0	1	2	0	0	0	1	0	1	0	1	2	2	2
AX-90313799	C/G	1	43319466	2	0	0	0	2	0	2	0	0	2	0	0	2	0	0	0	0	2	0	0	0	0	0	0	0	0	2	0	2	2	2	2	0	0	2	0	0	0	0	0	0	0	0	2	2	2
AX-90408377	C/T	1	43328371	0	0	2	0	0	2	0	0	2	0	2	2	0	2	2	2	0	0	0	0	0	2	0	0	0	0	0	0	0	0	0	0	0	2	0	0	0	0	2	0	2	0	2	0	0	0
AX-90356107	G/A	1	43330390	0	0	2	0	0	2	0	0	2	0	2	2	0	2	2	2	0	0	0	0	0	2	0	0	0	0	0	0	0	0	0	0	0	2	0	0	0	0	2	0	2	0	2	0	0	0
AX-90411936	G/A	1	43376285	0	2	0	2	0	0	0	2	0	0	0	0	0	0	0	0	2	0	2	2	2	0	2	2	2	2	0	2	0	0	0	0	2	0	0	2	2	2	0	2	0	2	0	0	0	0
AX-90392310	G/A	1	43379712	0	0	2	0	0	2	0	0	2	0	2	2	0	2	2	2	0	0	0	0	0	2	0	0	0	0	0	0	0	0	0	0	0	2	0	0	0	0	2	0	2	0	2	0	0	0
AX-90348745	A/C	1	43382388	0	0	2	0	0	2	0	0	2	0	2	2	0	2	2	2	0	0	0	0	0	2	0	0	0	0	0	0	0	0	0	0	0	2	0	0	0	0	2	0	2	0	2	0	0	0
AX-90364099	T/C	1	43384511	2	0	0	0	2	0	2	0	0	2	0	0	2	0	0	0	0	2	0	0	0	0	0	0	0	0	2	0	2	2	2	2	0	0	2	0	0	0	0	0	0	0	0	2	2	2
AX-90360990	C/A	1	43394880	0	0	2	0	0	2	0	0	2	0	2	2	0	2	2	2	0	0	0	0	0	2	0	0	0	0	0	0	0	0	0	0	0	2	0	0	0	0	2	0	2	0	2	0	0	0
AX-90370177	T/G	1	43395514	0	0	2	0	0	2	0	0	2	0	2	2	0	2	2	2	0	0	0	0	0	2	0	0	0	0	0	0	0	0	0	0	0	2	0	0	0	0	2	0	2	0	2	0	0	0
AX-90475524	C/A	1	43395722	0	0	2	0	0	2	0	0	2	0	2	2	0	2	2	2	0	0	0	0	0	2	0	0	0	0	0	0	0	0	0	0	0	2	0	0	0	0	2	0	2	0	2	0	0	0
AX-90421413	G/A	1	43401568	0	2	0	2	0	0	0	2	0	0	0	0	0	0	0	0	2	0	2	2	2	0	2	2	2	2	0	2	0	0	0	0	2	0	0	2	2	2	0	2	0	2	0	0	0	0
AX-90482808	T/C	1	43414199	0	0	2	0	0	2	0	0	2	0	2	2	0	2	2	2	0	0	0	0	0	2	0	0	0	0	0	0	0	0	0	0	0	2	0	0	0	0	2	0	2	0	2	0	0	0
AX-90395690	A/G	1	43419444	0	0	2	0	0	2	0	0	2	0	2	2	0	2	2	2	0	0	0	0	0	2	0	0	0	0	0	0	0	0	0	0	0	2	0	0	0	0	2	0	2	0	2	0	0	0
AX-90520686	T/G	1	43425278	0	0	2	0	0	2	0	0	2	0	2	2	0	2	2	2	0	0	0	0	0	2	0	0	0	0	0	0	0	0	0	0	0	2	0	0	0	0	2	0	2	0	2	0	0	0
AX-90433473	G/A	1	43432476	0	0	2	0	0	2	0	0	2	0	2	2	0	2	2	2	0	0	0	0	0	2	0	0	0	0	0	0	0	0	0	0	0	2	0	0	0	0	2	0	2	0	2	0	0	0
AX-90442277	T/C	1	43432570	0	0	2	0	0	2	0	0	2	0	2	2	0	2	2	2	0	0	0	0	0	2	0	0	0	0	0	0	0	0	0	0	0	2	0	0	0	0	2	0	2	0	2	0	0	0
AX-90348798	A/G	1	43437614	0	0	2	0	0	2	0	0	2	0	2	2	0	2	2	2	0	0	0	0	0	2	0	0	0	0	0	0	0	0	0	0	0	2	0	0	0	0	2	0	2	0	2	0	0	0
AX-90309393	A/G	1	43437994	0	0	2	0	0	2	0	0	2	0	2	2	0	2	2	2	0	0	0	0	0	2	0	0	0	0	0	0	0	0	0	0	0	2	0	0	0	0	2	0	2	0	2	0	0	0
AX-90330036	T/G	1	43455210	0	0	2	0	0	2	0	0	2	0	2	2	0	2	2	2	0	0	0	0	0	2	0	0	0	0	0	0	0	0	0	0	0	2	0	0	0	0	2	0	2	0	2	0	0	0
AX-90364079	A/G	1	43455609	0	0	2	0	0	2	0	0	2	0	2	2	0	2	2	2	0	0	0	0	0	2	0	0	0	0	0	0	0	0	0	0	0	2	0	0	0	0	2	0	2	0	2	0	0	0
AX-90322746	C/T	1	43468889	2	0	0	0	2	0	2	0	0	2	0	0	2	0	0	0	0	2	0	0	0	0	0	0	0	0	2	0	2	2	2	2	0	0	2	0	0	0	0	0	0	0	0	2	2	2
AX-90429148	A/G	1	43478446	2	0	0	0	2	0	2	0	0	2	0	0	2	0	0	0	0	2	0	0	0	0	0	0	0	0	2	0	2	2	2	2	0	0	2	0	0	0	0	0	0	0	0	2	2	2
AX-90421883	A/C	1	43482037	0	0	2	0	0	2	0	0	2	0	2	2	0	2	2	2	0	0	0	0	0	2	0	0	0	0	0	0	0	0	0	0	0	2	0	0	0	0	2	0	2	2	2	0	0	0
AX-90516603	C/T	1	43489471	0	0	2	0	0	2	0	0	2	0	2	2	0	2	2	2	0	0	0	0	0	2	0	0	0	0	0	0	0	0	0	0	0	2	0	0	0	0	2	0	2	0	2	0	0	0
AX-90339603	C/T	1	43492255	2	0	0	0	2	0	2	0	0	2	0	0	2	0	0	0	0	2	0	0	0	0	0	0	0	0	2	0	2	2	2	2	0	0	2	0	0	0	0	0	0	0	0	2	2	2
AX-90493418	C/A	1	43500504	0	0	2	0	0	2	0	0	2	0	2	2	0	2	2	2	0	0	0	0	0	2	0	0	0	0	0	0	0	0	0	0	0	2	0	0	0	0	2	0	2	0	2	0	0	0
AX-90436298	T/A	1	43508291	0	0	2	0	0	2	0	0	2	0	2	2	0	2	2	2	0	0	0	0	0	2	0	0	0	0	0	0	0	0	0	0	0	2	0	0	0	0	2	0	2	0	2	0	0	0
AX-90415564	C/A	1	43509234	0	0	2	0	0	2	0	0	2	0	2	2	0	2	2	2	0	0	0	0	0	2	0	0	0	0	0	0	0	0	0	0	0	2	0	0	0	0	2	0	2	0	2	0	0	0
AX-90420725	C/A	1	43526431	0	2	0	2	0	0	0	2	0	0	0	0	0	0	0	0	2	0	2	2	2	0	2	2	2	2	0	2	0	0	0	0	2	0	0	2	2	2	0	2	0	0	0	0	0	0
AX-90339317	T/G	1	43534500	0	0	2	0	0	2	0	0	2	0	2	2	0	2	2	2	0	0	0	0	0	2	0	0	0	0	0	0	0	0	0	0	0	2	0	0	0	0	2	0	2	2	2	0	0	0
AX-90377046	T/C	1	43539160	0	0	2	0	0	2	0	0	2	0	2	2	0	2	2	2	0	0	0	0	0	2	0	0	0	0	0	0	0	0	0	0	0	2	0	0	0	0	2	0	2	2	2	0	0	0
AX-90482555	G/A	1	43544734	0	0	2	0	0	2	0	0	2	0	2	2	0	2	2	2	0	0	0	0	0	2	0	0	0	0	0	0	0	0	0	0	0	2	0	0	0	0	2	0	2	2	2	0	0	0
AX-90349606	C/T	1	43545031	0	0	2	0	0	2	0	0	2	0	2	2	0	2	2	2	0	0	0	0	0	2	0	0	0	0	0	0	0	0	0	0	0	2	0	0	0	0	2	0	2	2	2	0	0	0
AX-90423041	C/G	1	43545689	0	2	0	2	0	0	0	2	0	0	0	0	0	0	0	0	2	0	2	2	2	0	2	2	2	2	0	2	0	0	0	0	2	0	0	2	2	2	0	2	0	0	0	0	0	0
AX-90387898	A/C	1	43546000	0	0	2	0	0	2	0	0	2	0	2	2	0	2	2	2	0	0	0	0	0	2	0	0	0	0	0	0	0	0	0	0	0	2	0	0	0	0	2	0	2	0	2	0	0	0
AX-90519531	G/T	1	43546980	0	0	2	0	0	2	0	0	2	0	2	2	0	2	2	2	0	0	0	0	0	2	0	0	0	0	0	0	0	0	0	0	0	2	0	0	0	0	2	0	2	2	2	0	0	0
AX-90364694	A/C	1	43553736	0	0	2	0	0	2	0	0	2	0	2	2	0	2	2	2	0	0	0	0	0	2	0	0	0	0	0	0	0	0	0	0	0	2	0	0	0	0	2	0	2	0	2	0	0	0
AX-90416799	A/C	1	43564051	0	0	2	0	0	2	0	0	2	0	2	2	0	2	2	2	0	0	0	0	0	2	0	0	0	0	0	0	0	0	0	0	0	2	0	0	0	0	2	0	2	2	2	0	0	0
AX-90447239	C/T	1	43571028	2	0	0	0	2	0	2	0	0	2	0	0	2	0	2	2	0	2	0	0	0	0	0	0	0	0	2	0	2	2	2	2	0	0	2	0	0	0	0	0	0	2	0	2	2	2
AX-90508918	T/C	1	43571094	2	0	0	0	2	0	2	0	0	2	0	0	2	0	2	2	0	2	0	0	0	0	0	0	0	0	2	0	2	2	2	2	0	0	2	0	0	0	0	0	0	2	0	2	2	2
AX-90448219	T/C	1	43580710	2	0	0	0	2	0	2	0	0	2	0	0	2	0	2	2	0	2	0	0	0	0	0	0	0	0	2	0	2	2	2	2	0	0	2	0	0	0	0	0	0	0	0	0	2	2
AX-90457085	C/A	1	43598685	0	0	2	0	0	2	0	0	2	0	2	2	0	2	0	0	0	0	0	0	0	2	0	0	0	0	0	0	0	0	0	0	0	2	0	0	0	0	2	0	2	0	2	0	0	0
AX-90371250	A/G	1	43598745	2	0	0	0	2	0	2	0	0	2	0	0	2	0	2	2	0	2	0	0	0	0	0	0	0	0	2	0	2	2	2	2	0	0	2	0	0	0	0	0	0	0	0	0	2	2
AX-90503485	A/G	1	43608444	0	0	2	0	0	2	0	0	2	0	2	2	0	2	0	0	0	0	0	0	0	2	0	0	0	0	0	0	0	0	0	0	0	2	0	0	0	0	2	0	2	2	2	0	0	0
AX-90418932	G/A	1	43614185	0	0	2	0	0	2	0	0	2	0	2	2	0	2	0	0	0	0	0	0	0	2	0	0	0	0	0	0	0	0	0	0	0	2	0	0	0	0	2	0	2	2	2	0	0	0
AX-90353898	G/A	1	43625196	2	0	0	0	2	0	2	0	0	2	0	0	2	0	2	2	0	2	0	0	0	0	0	0	0	0	2	0	2	2	2	2	0	0	2	0	0	0	0	0	0	0	0	0	2	2
AX-90396355	C/T	1	43633485	0	0	2	0	0	2	0	0	2	0	2	2	0	2	0	0	0	0	0	0	0	2	0	0	0	0	0	0	0	0	0	0	0	2	0	0	0	0	2	0	2	0	2	0	0	0
AX-90484372	C/T	1	43634163	0	0	2	0	0	2	0	0	2	0	2	2	0	2	0	0	0	0	0	0	0	2	0	0	0	0	0	0	0	0	0	0	0	2	0	0	0	0	2	0	2	0	2	0	0	0
AX-90459214	A/G	1	43634412	0	0	2	0	0	2	0	0	2	0	2	2	0	2	0	0	0	0	0	0	0	2	0	0	0	0	0	0	0	0	0	0	0	2	0	0	0	0	2	0	2	2	2	0	0	0
AX-90522326	G/T	1	43647915	0	0	2	0	0	2	0	0	2	0	2	2	0	2	0	0	0	0	0	0	0	2	0	0	0	0	0	0	0	0	0	0	0	2	0	0	0	0	2	0	2	0	2	0	0	0
AX-90360508	G/A	1	43664652	0	2	0	2	0	0	0	2	0	0	0	0	0	0	0	0	2	0	2	2	2	0	2	2	2	2	0	2	0	0	0	0	2	0	0	2	2	2	0	2	0	0	0	2	0	0
AX-90516993	C/T	1	43673211	0	0	2	0	0	2	0	0	2	0	2	2	0	2	0	0	0	0	0	0	0	2	0	0	0	0	0	0	0	0	0	0	0	2	0	0	0	0	2	0	2	0	2	0	0	0
AX-90476627	C/A	1	43675582	0	0	2	0	0	2	0	0	2	0	2	2	0	2	0	0	0	0	0	0	0	2	0	0	0	0	0	0	0	0	0	0	0	2	0	0	0	0	2	0	2	0	2	0	0	0
AX-90503511	G/A	1	43682145	0	0	2	0	0	2	0	0	2	0	2	2	0	2	0	0	0	0	0	0	0	2	0	0	0	0	0	0	0	0	0	0	0	2	0	0	0	0	2	0	2	0	2	0	0	0
AX-90440049	T/C	1	43690654	0	0	2	0	0	2	0	0	2	0	2	2	0	2	0	0	0	0	0	0	0	2	0	0	0	0	0	0	0	0	0	0	0	2	0	0	0	0	2	0	2	0	2	0	0	0
AX-90318549	C/A	1	43713911	0	2	0	2	0	0	0	2	0	0	0	0	0	0	0	0	2	0	2	2	2	0	2	2	2	2	0	2	0	0	0	0	2	2	0	2	2	2	2	2	0	0	0	2	0	0
AX-90361590	G/A	1	43722714	0	2	0	2	0	0	0	2	0	0	0	0	0	0	0	0	2	0	2	2	2	0	2	2	2	2	0	2	0	0	0	0	2	2	0	2	2	2	2	2	0	0	0	2	0	0
AX-90362774	C/T	1	43799497	0	0	2	0	0	2	0	0	2	0	2	2	0	2	0	0	0	0	0	0	0	2	0	0	0	0	0	0	0	0	0	0	0	0	0	0	0	0	0	0	2	0	2	0	0	0
AX-90508661	C/G	1	43807977	2	0	0	0	2	0	2	0	0	2	0	0	2	0	2	2	0	2	0	0	0	0	0	0	0	0	2	0	2	2	2	2	0	0	2	0	0	0	0	0	0	2	0	0	2	2
AX-90521581	T/G	1	43821440	0	0	2	0	0	2	0	0	2	0	2	2	0	2	0	0	0	0	0	0	0	2	0	0	0	0	0	0	0	0	0	0	0	0	0	0	0	0	0	0	2	0	2	0	0	0
AX-90420420	A/C	1	43834994	0	0	2	0	0	2	0	0	2	0	2	2	0	2	0	0	0	0	0	0	0	2	0	0	0	0	0	0	0	0	0	0	0	0	0	0	0	0	0	0	2	0	2	0	0	0
AX-90364188	G/T	1	43861277	2	0	0	0	2	0	2	0	0	2	0	0	2	0	2	2	0	2	0	0	0	0	0	0	0	0	2	0	2	2	2	2	0	0	2	0	0	0	0	0	0	2	0	0	2	2
AX-90457303	C/A	1	43864384	0	0	2	0	0	2	0	0	2	0	2	2	0	2	0	0	0	0	0	0	0	2	0	0	0	0	0	0	0	0	0	0	0	0	0	0	0	0	0	0	2	0	2	0	0	0
AX-90487821	C/T	1	43905048	0	2	2	2	0	2	0	0	2	0	2	2	0	2	0	0	2	0	0	2	0	2	0	2	2	2	0	0	0	0	0	0	0	2	0	0	0	0	2	0	2	0	2	0	0	0
AX-90510794	C/T	1	43923597	2	0	0	0	2	0	2	2	0	2	0	0	2	0	2	2	0	2	2	0	2	0	2	0	0	0	2	2	2	2	2	2	2	0	2	2	2	2	0	2	0	2	0	2	2	2
AX-90423249	C/T	1	43928184	0	0	2	0	0	2	0	0	1	0	1	1	0	1	0	0	0	0	0	0	0	1	0	0	0	0	0	0	0	0	0	0	0	1	0	0	0	0	1	0	2	0	1	0	0	0
AX-90440436	C/T	1	43935166	0	0	2	0	0	2	0	0	2	0	2	2	0	2	0	0	0	0	0	0	0	2	0	0	0	0	0	0	0	0	0	0	0	2	0	0	0	0	2	0	2	0	2	0	0	0
AX-90399536	T/C	1	43936118	0	0	2	0	0	2	0	0	2	0	2	2	0	2	0	0	0	0	0	0	0	2	0	0	0	0	0	0	0	0	0	0	0	2	0	0	0	0	2	0	2	0	2	0	0	0
AX-90403469	T/C	1	43936303	0	0	2	0	0	2	0	0	2	0	2	2	0	2	0	0	0	0	0	0	0	2	0	0	0	0	0	0	0	0	0	0	0	2	0	0	0	0	2	0	2	0	2	0	0	0
AX-90416660	C/G	1	43941499	0	0	2	0	0	2	0	0	2	0	2	2	0	2	0	0	0	0	0	0	0	2	0	0	0	0	0	0	0	0	0	0	0	2	0	0	0	0	2	0	2	0	2	0	0	0
AX-90488875	C/T	1	43942822	0	0	2	0	0	2	0	0	2	0	2	2	0	2	0	0	0	0	0	0	0	2	0	0	0	0	0	0	0	0	0	0	0	2	0	0	0	0	2	0	2	0	2	0	0	0
AX-90503149	A/G	1	43943179	0	0	2	0	0	2	0	0	2	0	2	2	0	2	0	0	0	0	0	0	0	2	0	0	0	0	0	0	0	0	0	0	0	2	0	0	0	0	2	0	2	0	2	0	0	0
AX-90517107	T/C	1	43944497	2	0	2	0	2	2	0	0	2	0	2	2	2	2	0	0	0	0	0	0	0	2	0	0	0	0	2	0	0	2	2	0	2	2	0	0	0	0	2	0	2	2	2	0	2	0
AX-90395157	T/C	1	43956176	2	0	2	0	2	2	0	0	2	0	2	2	2	2	0	0	0	2	0	0	0	2	0	0	0	0	2	0	0	2	2	0	2	2	0	0	0	0	2	0	2	2	2	0	2	2
AX-90429029	A/G	1	43958462	0	0	2	0	0	2	0	0	2	0	2	2	0	2	0	0	0	0	0	0	0	2	0	0	0	0	0	0	0	0	0	0	0	2	0	0	0	0	2	0	2	0	2	0	0	0
AX-90478907	A/G	1	43958697	2	0	2	0	2	2	0	0	2	0	2	2	2	2	0	0	0	2	0	0	0	2	0	0	0	0	2	0	0	2	2	0	2	2	0	0	0	0	2	0	2	2	2	0	2	2
AX-90422314	A/G	1	43970318	0	2	0	2	0	0	0	0	0	0	0	0	0	0	0	0	2	0	0	2	0	0	0	2	2	2	0	0	0	0	0	0	0	0	0	0	0	0	0	0	0	0	0	0	0	0
AX-90458942	G/A	1	43971679	0	0	2	0	0	2	0	0	2	0	2	2	0	2	0	0	0	2	0	0	0	2	0	0	0	0	0	0	0	0	0	0	0	2	0	0	0	0	2	0	2	0	2	0	0	2
AX-90491902	T/G	1	43972772	0	0	2	0	0	2	0	0	2	0	2	2	0	2	0	0	0	0	0	0	0	2	0	0	0	0	0	0	0	0	0	0	0	2	0	0	0	0	2	0	2	0	2	0	0	0
AX-90324153	A/G	1	43994460	1	0	2	0	1	2	0	0	2	0	2	2	1	2	0	0	0	0	0	0	0	2	0	0	0	0	1	0	0	1	1	0	1	2	0	0	0	0	2	0	2	1	2	0	1	0
AX-90335086	C/T	1	44006033	0	0	2	0	0	2	0	0	1	0	2	2	0	1	0	0	0	0	0	0	0	2	0	0	0	0	0	0	0	0	0	0	0	2	0	0	0	0	2	0	2	0	2	0	0	0
AX-90453666	G/A	1	44006187	0	2	0	2	0	0	0	0	0	0	0	0	0	0	2	2	2	0	0	2	0	0	0	2	2	2	0	0	0	0	0	0	0	0	0	0	0	0	0	0	0	0	0	0	0	0
AX-90389390	T/C	1	44019228	0	2	2	2	0	2	0	0	2	0	2	2	0	2	2	2	2	0	0	0	0	2	0	0	0	2	0	0	0	0	0	0	0	2	0	0	0	0	2	0	2	0	2	0	0	0
AX-90433311	A/G	1	44022692	0	2	2	2	0	2	0	0	2	0	2	2	0	2	2	2	2	0	0	0	0	2	0	0	0	2	0	0	0	0	0	0	0	2	0	0	0	0	2	0	2	0	2	0	0	0
AX-90346627	C/T	1	44038652	0	0	2	0	0	2	0	0	2	0	2	2	0	2	0	0	0	0	0	0	0	2	0	0	0	0	0	0	0	0	0	0	0	2	0	0	0	0	2	0	2	0	2	0	0	0
AX-90511476	C/T	1	44039080	0	2	0	2	0	0	0	0	0	0	0	0	0	0	2	2	2	0	0	0	0	0	0	0	0	2	0	0	0	0	0	0	0	0	0	0	0	0	0	0	0	0	0	0	0	0
AX-90334404	G/A	1	44041575	0	0	2	0	0	2	0	0	2	0	2	2	0	2	0	0	0	0	0	0	0	2	0	0	0	0	0	0	0	0	0	0	0	2	0	0	0	0	2	0	2	0	2	0	0	0
AX-90485033	T/C	1	44076783	0	0	2	0	0	2	0	0	2	0	2	2	0	0	0	0	0	0	0	0	0	2	0	0	0	0	0	0	0	0	0	0	0	2	0	0	0	0	2	0	2	0	2	0	0	0
AX-90332715	A/G	1	44084026	2	0	2	0	2	2	0	0	2	0	2	2	2	0	0	0	0	0	0	0	0	2	2	0	0	0	2	0	0	2	2	0	0	2	0	0	0	0	2	0	2	0	2	0	2	0
AX-90355701	C/A	1	44107069	0	0	2	0	0	2	0	0	2	0	2	2	0	0	0	0	0	0	0	0	0	2	0	0	0	0	0	0	0	0	0	0	0	2	0	0	0	0	2	0	2	0	2	0	0	0
AX-90319043	A/G	1	44107865	2	0	2	0	2	2	0	0	2	0	2	2	2	0	0	0	0	0	0	0	0	2	2	0	0	0	2	0	0	2	2	0	0	2	0	0	0	0	2	0	2	0	2	0	2	0
AX-90386180	T/C	1	44115134	2	0	2	0	2	2	0	0	2	0	2	2	2	0	0	0	0	0	0	0	0	2	2	0	0	0	2	0	0	2	2	0	0	2	0	0	0	0	2	0	2	0	2	0	2	0
AX-90418448	T/C	1	44115333	2	0	2	0	2	2	0	0	2	0	2	2	2	0	0	0	0	0	0	0	0	2	2	0	0	0	2	0	0	2	2	0	0	2	0	0	0	0	2	0	2	0	2	0	2	0
AX-90325171	T/C	1	44117573	2	0	2	0	2	2	0	0	2	0	2	2	2	0	0	0	0	0	0	0	0	2	2	0	0	0	2	0	0	2	2	0	0	2	0	0	0	0	2	0	2	0	2	0	2	0
AX-90393904	T/G	1	44118720	2	0	2	0	2	2	0	0	2	0	2	2	2	0	0	0	0	0	0	0	0	2	2	0	0	0	2	0	0	2	2	0	0	2	0	0	0	0	2	0	2	0	2	0	2	0
AX-90360436	A/C	1	44130737	0	0	2	0	0	2	0	0	2	0	2	2	0	0	0	0	0	0	0	0	0	2	0	0	0	0	0	0	0	0	0	0	0	2	0	0	0	0	2	0	2	0	2	0	0	0
AX-90445103	C/T	1	44131177	2	0	2	0	2	2	0	0	2	0	2	2	2	0	0	0	0	0	0	0	0	2	2	0	0	0	2	0	0	2	2	0	2	2	0	0	0	0	2	0	2	2	2	0	2	0
AX-90335308	A/G	1	44131410	2	0	2	0	2	2	0	0	2	0	2	2	2	0	0	0	0	0	0	0	0	2	2	0	0	0	2	0	0	2	2	0	0	2	0	0	0	0	2	0	2	0	2	0	2	0
AX-90415067	T/C	1	44132787	2	0	2	0	2	2	0	0	2	0	2	1	1	0	0	0	0	0	0	0	0	2	1	0	0	0	2	0	0	2	1	0	0	2	0	0	0	0	2	0	1	0	2	0	2	0
AX-90436303	G/A	1	44134989	2	0	2	0	2	2	0	0	2	0	2	2	2	0	0	0	0	0	0	0	0	2	2	0	0	0	2	0	0	2	2	0	2	2	0	0	0	0	2	0	2	2	2	0	2	0
AX-90425864	A/C	1	44153501	2	0	0	0	2	0	0	0	0	0	0	0	2	0	0	0	0	0	0	0	0	0	2	0	0	0	0	0	0	2	2	0	2	0	0	0	0	0	0	0	0	2	0	0	2	0
AX-90309297	G/A	1	44164555	0	0	2	2	0	2	0	0	2	0	2	2	0	0	0	0	2	0	0	0	0	2	0	0	0	0	0	0	0	0	0	0	0	2	0	0	0	0	2	0	2	0	2	0	0	0
AX-90343289	C/T	1	44185968	2	0	0	0	2	0	0	0	0	0	0	0	2	0	0	0	0	0	0	0	0	0	2	0	0	0	0	0	0	2	2	0	2	0	0	0	0	0	0	0	0	2	0	0	2	0
AX-90500310	G/A	1	44195142	2	0	0	0	2	0	0	0	0	0	0	0	2	0	0	0	0	0	0	0	0	0	2	0	0	0	0	0	0	2	2	0	2	0	0	0	0	0	0	0	0	2	0	0	2	0
AX-90351592	A/G	1	44197911	2	0	2	2	2	2	0	0	2	0	2	2	2	0	0	0	2	0	0	0	0	2	2	0	0	0	0	0	0	2	2	0	2	2	0	0	0	0	2	0	2	2	2	0	2	0
AX-90389403	C/T	1	44199391	0	0	2	2	0	2	0	0	2	0	2	2	0	0	0	0	2	0	0	0	0	2	0	0	0	0	0	0	0	0	0	0	0	2	0	0	0	0	2	0	2	0	2	0	0	0
AX-90411509	G/A	1	44200423	2	0	0	0	2	0	0	0	0	0	0	0	2	0	0	0	0	0	0	0	0	0	2	0	0	0	0	0	0	2	2	0	2	0	0	0	0	0	0	0	0	2	0	0	2	0
AX-90483388	G/C	1	44204749	2	2	2	2	2	2	0	0	2	0	2	2	2	0	0	0	2	0	0	0	0	2	2	0	0	0	0	0	0	2	2	0	0	2	0	0	0	0	2	0	2	0	2	0	2	0
AX-90472107	T/G	1	44204831	2	2	2	2	2	2	0	0	2	0	2	2	2	0	0	0	2	0	0	0	0	2	2	0	0	0	0	0	0	2	2	0	0	2	0	0	0	0	2	0	2	0	2	0	2	0
AX-90433489	A/G	1	44205057	2	2	2	2	2	2	0	0	2	0	2	2	2	0	0	0	2	0	0	0	0	2	2	0	0	0	0	0	0	2	2	0	0	2	0	0	0	0	2	0	2	0	2	0	2	0
AX-90482611	G/T	1	44206694	2	2	2	2	2	2	0	0	2	0	2	2	2	0	0	0	2	0	0	0	0	2	2	0	0	0	0	0	0	2	2	0	0	2	0	0	0	0	2	0	2	0	2	0	2	0
AX-90366457	A/G	1	44206851	2	2	2	2	2	2	0	0	2	0	2	2	2	0	0	0	2	0	0	0	0	2	2	0	0	0	0	0	0	2	2	0	0	2	0	0	0	0	2	0	2	0	2	0	2	0
AX-90338125	T/C	1	44208485	2	2	2	2	2	2	0	0	2	0	2	2	2	0	0	0	2	0	0	0	0	2	2	0	0	0	0	0	0	2	2	0	0	2	0	0	0	0	2	0	2	0	2	0	2	0
AX-90340821	G/A	1	44210982	2	2	2	2	2	2	0	0	2	0	2	2	2	0	0	0	2	0	0	0	0	2	2	0	0	0	0	0	0	2	2	0	0	2	0	0	0	0	2	0	2	0	2	0	2	0
AX-90392834	G/A	1	44211179	2	2	2	2	2	2	0	0	2	0	2	2	2	0	0	0	2	0	0	0	0	2	2	0	0	0	0	0	0	2	2	0	0	2	0	0	0	0	2	0	2	0	2	0	2	0
AX-90421832	C/T	1	44213365	0	0	0	0	0	0	2	2	0	0	0	0	0	2	2	2	0	2	2	2	2	0	0	2	2	2	2	2	0	0	0	2	0	0	0	2	2	2	0	2	0	0	0	2	0	2
AX-90380852	T/C	1	44225334	0	2	2	2	0	2	0	0	2	0	2	2	0	0	0	0	2	0	0	0	0	2	0	0	0	0	0	0	0	0	0	0	0	2	0	0	0	0	2	0	2	0	2	0	0	0
AX-90341847	A/G	1	44243705	2	2	2	2	2	2	0	0	2	2	2	2	2	0	0	0	2	0	2	0	0	2	2	0	0	0	0	0	2	2	2	0	0	2	2	0	0	0	2	0	2	0	2	0	2	0
AX-90466109	A/T	1	44259922	2	2	2	2	2	2	0	0	2	2	2	2	2	0	0	0	2	0	2	0	0	2	2	0	0	0	0	0	2	2	2	0	0	2	2	0	0	0	2	0	2	0	2	0	2	0
AX-90443306	C/T	1	44264839	2	2	2	2	2	2	0	0	2	0	2	2	2	2	2	2	2	0	2	0	0	2	2	0	0	0	0	0	0	2	2	0	0	2	0	0	0	0	2	0	2	0	2	0	2	0
AX-90428332	G/A	1	44314704	2	2	2	2	2	2	0	0	2	0	2	2	2	2	2	2	2	0	2	0	0	2	2	0	0	0	0	0	0	2	2	0	0	2	0	0	0	0	2	0	2	0	2	0	2	0
AX-90393321	C/T	1	44319556	0	2	2	2	0	2	0	0	2	0	2	2	0	2	2	2	2	0	2	0	0	2	0	0	0	0	0	0	0	0	0	0	0	2	0	0	0	0	2	0	2	0	2	0	0	0
AX-90395699	C/T	1	44328713	0	0	0	0	0	0	2	2	0	0	0	0	0	0	0	0	0	2	0	2	2	0	0	2	2	2	2	2	0	0	0	2	0	0	0	2	2	2	0	2	0	0	0	2	0	2
AX-90472108	T/G	1	44330599	0	2	2	2	0	2	0	0	2	0	2	2	0	2	2	2	2	0	2	0	0	2	0	0	0	0	0	0	0	0	0	0	0	2	0	0	0	0	2	0	2	0	2	0	0	0
AX-90443145	C/T	1	44366867	0	2	2	2	0	2	0	0	2	0	2	2	0	2	2	2	2	0	2	0	0	2	0	0	0	0	0	0	0	0	0	0	0	2	0	0	0	0	2	0	2	0	2	0	0	0
AX-90472253	T/G	1	44390706	2	0	0	0	2	0	2	0	0	2	0	0	2	0	0	0	0	2	0	0	0	0	2	0	0	0	0	0	2	2	2	2	2	0	2	0	0	0	0	0	0	2	0	2	2	0
AX-90414839	C/A	1	44395915	0	2	2	2	0	2	0	0	0	0	0	0	0	0	0	0	0	0	0	0	0	0	0	0	0	0	0	0	0	0	0	0	0	0	0	0	0	0	0	0	2	0	0	0	0	0
AX-90492147	C/T	1	44405673	2	0	0	0	2	0	2	0	0	2	0	0	2	0	0	0	0	2	0	0	0	0	2	0	0	0	0	0	2	2	2	2	2	0	2	0	0	0	0	0	0	2	0	2	2	0
AX-90519449	T/C	1	44438345	0	2	2	2	0	2	0	0	2	0	2	2	0	2	2	2	2	0	2	0	0	2	0	0	0	0	0	0	0	0	0	0	0	2	0	0	0	0	2	0	2	0	2	0	0	0
AX-90388946	T/G	1	44443822	0	2	2	2	0	2	0	0	2	0	2	2	0	2	2	2	2	0	2	0	0	2	0	0	0	0	0	0	0	0	0	0	0	2	0	0	0	0	2	0	2	0	2	0	0	0
AX-90425628	A/C	1	44457217	0	2	2	2	0	2	0	0	2	0	2	2	0	2	2	2	2	0	2	0	0	2	0	0	0	0	0	0	0	0	0	0	0	2	0	0	0	0	2	0	2	0	2	0	0	0
AX-90385279	G/C	1	44467306	0	2	2	2	0	2	0	0	2	0	2	2	0	2	2	2	2	0	2	0	0	2	0	0	0	0	0	0	0	0	0	0	0	2	0	0	0	0	2	0	2	0	2	0	0	0
AX-90400911	T/C	1	44471327	0	2	2	2	0	2	0	0	2	0	2	2	0	2	2	2	2	0	2	0	0	2	0	0	0	0	0	0	0	0	0	0	0	2	0	0	0	0	2	0	2	0	2	0	0	0
AX-90404221	A/G	1	44477321	0	2	2	2	0	2	0	0	2	0	2	2	0	2	2	2	2	0	2	0	0	2	0	0	0	0	0	0	0	0	0	0	0	2	0	0	0	0	2	0	2	0	2	0	0	0
AX-90396278	A/C	1	44484375	0	2	2	2	0	2	0	0	2	0	2	2	0	2	2	2	2	0	2	0	0	2	0	0	0	0	0	0	0	0	0	0	0	2	0	0	0	0	2	0	2	0	2	0	0	0
AX-90519479	G/T	1	44485582	0	2	2	2	0	2	0	0	2	0	2	2	0	2	2	2	2	0	2	0	0	2	0	0	0	0	0	0	0	0	0	0	0	2	0	0	0	0	2	0	2	0	2	0	0	0
AX-90489442	C/T	1	44487184	0	2	2	2	0	2	0	0	2	0	2	2	0	2	2	2	2	0	2	0	0	2	0	0	0	0	0	0	0	0	0	0	0	2	0	0	0	0	2	0	2	0	2	0	0	0
AX-90506263	A/T	1	44488963	0	2	2	2	0	2	0	0	2	0	2	2	0	2	2	2	2	0	2	0	0	2	0	0	0	0	0	0	0	0	0	0	0	2	0	0	0	0	2	0	2	0	2	0	0	0
AX-90369427	C/A	1	44490930	0	2	2	2	0	2	0	0	2	0	2	2	0	2	2	2	2	0	2	0	0	2	0	0	0	0	0	0	0	0	0	0	0	2	0	0	0	0	2	0	2	0	2	0	0	0
AX-90423377	A/C	1	44491925	0	2	2	2	0	2	0	0	2	0	2	2	0	2	2	2	2	0	2	0	0	2	0	0	0	0	0	0	0	0	0	0	0	2	0	0	0	0	2	0	2	0	2	0	0	0
AX-90329533	T/C	1	44527767	0	2	0	2	0	0	0	0	0	0	2	2	2	0	0	2	2	2	0	0	0	2	0	0	2	0	0	2	2	0	2	0	0	0	0	0	0	0	0	2	0	0	2	0	0	0
AX-90451520	T/G	1	44564887	0	2	2	2	0	2	0	0	2	0	2	2	0	2	2	2	2	0	2	0	0	2	0	0	0	0	0	0	0	0	0	0	0	2	0	0	0	0	2	0	2	0	2	0	0	0
AX-90308768	T/C	1	44620743	0	2	2	2	0	2	0	0	2	0	2	2	0	2	2	2	2	0	2	0	0	2	0	0	0	0	0	0	0	0	0	0	0	2	0	0	0	0	2	0	2	0	2	0	0	0
AX-90388459	T/G	1	44634279	0	2	2	2	0	2	0	0	2	0	2	2	0	2	2	2	2	0	2	0	0	2	0	0	0	0	0	0	0	0	0	0	0	2	0	0	0	0	2	0	2	0	2	0	0	0
AX-90506975	A/G	1	44655398	0	2	2	2	0	2	0	0	2	0	2	2	0	1	2	2	2	0	2	0	0	2	0	0	0	0	0	0	0	0	0	0	0	2	0	0	0	0	2	0	2	0	2	0	0	0
AX-90524599	C/A	1	44674544	0	2	2	2	0	2	0	0	2	0	2	2	0	2	2	2	2	0	2	0	0	2	0	0	0	0	0	0	0	0	0	0	0	2	0	0	0	0	2	0	2	0	2	0	0	0
AX-90525195	T/G	1	44686369	0	2	2	2	0	2	0	0	2	0	2	2	0	2	2	2	2	0	2	0	0	2	0	0	0	0	0	0	0	0	0	0	0	2	0	0	0	0	2	0	2	0	2	0	0	0
AX-90503952	A/G	1	44687985	0	2	2	2	0	2	0	0	2	0	2	2	0	2	2	2	2	0	2	0	0	2	0	0	0	0	0	0	0	0	0	0	0	2	0	0	0	0	2	0	2	0	2	0	0	0
AX-90452986	T/C	1	44689632	0	2	2	2	0	2	0	0	2	0	2	2	0	2	2	2	2	0	2	0	0	2	0	0	0	0	0	0	0	0	0	0	0	2	0	0	0	0	2	0	2	0	2	0	0	0
AX-90321486	A/G	1	44691135	0	2	2	2	0	2	0	0	2	0	2	2	0	2	2	2	2	0	2	0	0	2	0	0	0	0	0	0	0	0	0	0	0	2	0	0	0	0	2	0	2	0	2	0	0	0
AX-90417039	A/T	1	44696282	0	2	2	2	0	2	0	0	2	0	2	2	0	2	2	2	2	0	2	0	0	2	0	0	0	0	0	0	0	0	0	0	0	2	0	0	0	0	2	0	2	0	2	0	0	0
AX-90509632	C/T	1	44696440	0	2	2	2	0	2	0	0	2	0	2	2	0	2	2	2	2	0	2	0	0	2	0	0	0	0	0	0	0	0	0	0	0	2	0	0	0	0	2	0	2	0	2	0	0	0
AX-90320960	A/G	1	44697073	0	2	2	2	0	2	0	0	2	0	2	2	0	2	2	2	2	0	2	0	0	2	0	0	0	0	0	0	0	0	0	0	0	2	0	0	0	0	2	0	2	0	2	0	0	0
AX-90473628	A/C	1	44700920	0	2	2	2	0	2	0	0	2	0	2	2	0	2	2	2	2	0	2	0	0	2	0	0	0	0	0	0	0	0	0	0	0	2	0	0	0	0	2	0	2	0	2	0	0	0
AX-90503114	A/G	1	44706900	0	2	2	2	0	2	0	0	2	0	2	2	0	2	2	2	2	0	2	0	0	2	0	0	0	0	0	0	0	0	0	0	0	2	0	0	0	0	2	0	2	0	2	0	0	0
AX-90517026	T/C	1	44710043	0	2	2	2	0	2	0	0	2	0	2	2	0	2	2	2	2	0	2	0	0	2	0	0	0	0	0	0	0	0	0	0	0	2	0	0	0	0	2	0	2	0	2	0	0	0
AX-90454265	C/T	1	44717191	0	2	2	2	0	2	0	0	2	0	2	2	0	2	2	2	2	0	2	0	0	2	0	0	0	0	0	0	0	0	0	0	0	2	0	0	0	0	2	0	2	0	2	0	0	0
AX-90472601	G/T	1	44736785	0	2	2	2	0	2	0	0	2	0	2	2	0	2	2	2	2	0	2	0	0	2	0	0	0	0	0	0	0	0	0	0	0	2	0	0	0	0	2	0	2	0	2	0	0	0
AX-90436624	T/A	1	44737525	0	2	2	2	0	2	0	0	2	0	2	2	0	2	2	2	2	0	2	0	0	2	0	0	0	0	0	0	0	0	0	0	0	2	0	0	0	0	2	0	2	0	2	0	0	0
AX-90510486	T/A	1	44738860	0	2	2	2	0	2	0	0	2	0	2	2	0	2	2	2	2	0	2	0	0	2	0	0	0	0	0	0	0	0	0	0	0	2	0	0	0	0	2	0	2	0	2	0	0	0
AX-90502179	A/G	1	44739468	0	2	2	2	0	2	0	0	2	0	2	2	0	2	2	2	2	0	2	0	0	2	0	0	0	0	0	0	0	0	0	0	0	2	0	0	0	0	2	0	2	0	2	0	0	0
AX-90313613	G/A	1	44745774	0	2	2	2	0	2	0	0	2	0	2	2	0	2	2	2	2	0	2	0	0	2	0	0	0	0	0	0	0	0	0	0	0	2	0	0	0	0	2	0	2	0	2	0	0	0
AX-90514986	C/T	1	44779041	0	2	2	2	0	2	0	0	2	0	2	2	0	2	2	2	2	0	2	0	0	2	0	0	0	0	0	0	0	0	0	0	0	2	0	0	0	0	2	0	2	0	2	0	0	0
AX-90350714	A/G	1	44779930	0	2	2	2	0	2	0	0	2	0	2	2	0	2	2	2	2	0	2	0	0	2	0	0	0	0	0	0	0	0	0	0	0	2	0	0	0	0	2	0	2	0	2	0	0	0
AX-90360212	T/C	1	44780032	0	2	2	2	0	2	0	0	2	0	2	2	0	2	2	2	2	0	2	0	0	2	0	0	0	0	0	0	0	0	0	0	0	2	0	0	0	0	2	0	2	0	2	0	0	0
AX-90366302	C/G	1	44781925	0	2	2	2	0	2	0	0	2	0	2	2	0	2	2	2	2	0	2	0	0	2	0	0	0	0	0	0	0	0	0	0	0	2	0	0	0	0	2	0	2	0	2	0	0	0
AX-90364527	A/C	1	44782069	0	2	2	2	0	2	0	0	2	0	2	2	0	2	2	2	2	0	2	0	0	2	0	0	0	0	0	0	0	0	0	0	0	2	0	0	0	0	2	0	2	0	2	0	0	0
AX-90442164	T/C	1	44792514	0	2	2	2	0	2	0	0	2	0	2	2	0	2	2	2	2	0	2	0	0	2	0	0	0	0	0	0	0	0	0	0	0	2	0	0	0	0	2	0	2	0	2	0	0	0
AX-90385984	C/T	1	44802042	0	2	2	2	0	2	0	0	2	0	2	2	0	2	2	2	2	0	2	0	0	2	0	0	0	0	0	0	0	0	0	0	0	2	0	0	0	0	2	0	2	0	2	0	0	0
AX-90503285	A/G	1	44809693	0	2	2	2	0	2	0	0	2	0	2	2	0	2	2	2	2	0	2	0	0	2	0	0	0	0	0	0	0	0	0	0	0	2	0	0	0	0	2	0	2	0	2	0	0	0
AX-90432559	G/A	1	44820937	0	2	2	2	0	2	0	0	2	0	2	2	0	2	2	2	2	0	2	0	0	2	0	0	0	0	0	0	0	0	0	0	0	2	0	0	0	0	2	0	2	0	2	0	0	0
AX-90497330	A/G	1	44835544	0	2	2	2	0	2	0	0	2	0	2	2	0	2	2	2	2	0	2	0	0	2	0	0	0	0	0	0	0	0	0	0	0	2	0	0	0	0	2	0	2	0	2	0	0	0
AX-90482248	A/G	1	44841441	0	2	2	2	0	2	0	0	2	0	2	2	0	0	2	2	2	0	2	0	0	2	0	0	0	0	0	0	0	0	0	0	0	2	0	0	0	0	2	0	2	0	2	0	0	0
AX-90413252	A/G	1	44873633	0	2	2	2	0	2	2	0	2	0	2	2	0	0	2	2	2	0	2	0	0	2	0	0	0	0	0	0	0	0	0	0	0	2	0	0	0	0	2	0	2	0	2	0	0	0
AX-90401923	C/A	1	44878280	0	2	2	2	0	2	2	0	2	0	2	2	0	2	2	2	2	0	2	0	0	2	0	0	0	0	0	0	0	0	0	0	0	2	0	0	0	0	2	0	2	0	2	0	0	0
AX-90392016	G/A	1	44896793	0	2	2	2	0	2	2	0	2	0	2	2	0	2	2	2	2	0	2	0	0	2	0	0	0	0	0	0	0	0	0	0	0	2	0	0	0	0	2	0	2	0	2	0	0	0
AX-90393107	C/T	1	44902075	0	2	2	2	0	2	2	0	2	0	2	2	0	2	2	2	2	0	2	0	0	2	0	0	0	0	0	0	0	0	0	0	0	2	0	0	0	0	2	0	2	0	2	0	0	0
AX-90383947	C/T	1	44902533	0	2	2	2	0	2	2	0	2	0	2	2	0	2	2	2	2	0	2	0	0	2	0	0	0	0	0	0	0	0	0	0	0	2	0	0	0	0	2	0	2	0	2	0	0	0
AX-90489202	T/G	1	44903775	0	2	2	2	0	2	2	0	2	0	2	2	0	2	2	2	2	0	2	0	0	2	0	0	0	0	0	0	0	0	0	0	0	2	0	0	0	0	2	0	2	0	2	0	0	0
AX-90445557	C/T	1	44907404	0	2	2	2	0	2	2	0	2	0	2	2	0	2	2	2	2	0	2	0	0	2	0	0	0	0	0	0	0	0	0	0	0	2	0	0	0	0	2	0	2	0	2	0	0	0
AX-90433467	G/A	1	44929463	0	2	2	2	0	2	2	0	2	0	2	2	0	2	2	2	2	0	2	0	0	2	0	0	0	0	0	0	0	0	0	0	0	2	0	0	0	0	2	0	2	0	2	0	0	0
AX-90372898	A/G	1	44957245	0	2	2	2	0	2	2	0	2	0	2	2	0	2	2	2	2	0	2	0	0	2	0	0	0	0	0	0	0	0	0	0	0	2	0	0	0	0	2	0	2	0	2	0	0	0
AX-90450863	G/T	1	44988812	0	2	2	2	0	2	2	0	2	0	2	2	0	2	2	2	2	0	2	0	0	2	0	0	0	0	0	0	0	0	0	0	0	2	0	0	0	0	2	0	2	0	2	0	0	0
AX-90348005	A/G	1	44994538	0	2	2	2	0	2	2	0	2	0	2	2	0	2	2	2	2	0	2	0	0	2	0	0	0	0	0	0	0	0	0	0	0	2	0	0	0	0	2	0	2	0	2	0	0	0
AX-90420142	A/G	1	44997977	0	2	2	2	0	2	2	0	2	0	2	2	0	2	2	2	2	0	2	0	0	2	0	0	0	0	0	0	0	0	0	0	0	2	0	0	0	0	2	0	2	0	2	0	0	0
AX-90462732	G/A	1	45004329	0	2	2	2	0	2	2	0	2	0	2	2	0	2	2	2	2	0	2	0	0	2	0	0	0	0	0	0	0	0	0	0	0	2	0	0	0	0	2	0	2	0	2	0	0	0
AX-90416860	T/G	1	45024127	0	2	2	2	0	2	2	0	2	0	2	2	0	2	2	2	2	0	2	0	0	2	0	0	0	0	0	0	0	0	0	0	0	2	0	0	0	0	2	0	2	0	2	0	0	0
AX-90314584	A/G	1	45036728	0	2	2	2	0	2	1	0	2	0	1	2	0	2	2	2	1	0	1	0	0	0	0	0	0	0	0	0	0	0	0	0	0	2	0	0	0	0	1	0	2	0	2	0	0	0
AX-90366297	A/G	1	45045354	0	2	2	2	0	2	2	0	2	0	2	2	0	2	2	2	2	0	2	0	0	2	0	0	0	0	0	0	0	0	0	0	0	2	0	0	0	0	2	0	2	0	2	0	0	0
AX-90399302	A/G	1	45051851	0	2	2	2	0	2	2	0	2	0	2	2	0	2	2	2	2	0	2	0	0	2	0	0	0	0	0	0	0	0	0	0	0	2	0	0	0	0	2	0	2	0	2	0	0	0
AX-90517642	T/G	1	45068185	0	2	2	2	0	2	2	0	2	0	2	2	0	2	2	2	2	0	2	0	0	2	0	0	0	0	0	0	0	0	0	0	0	2	0	0	0	0	2	0	2	0	2	0	0	0
AX-90391371	G/A	1	45074567	0	2	2	2	0	2	2	0	2	0	2	2	0	2	2	2	2	0	2	0	0	2	0	0	0	0	0	0	0	0	0	0	0	2	0	0	0	0	2	0	2	0	2	0	0	0
AX-90349634	C/A	1	45074655	0	2	2	2	0	2	2	0	2	0	2	2	0	2	2	2	2	0	2	0	0	2	0	0	0	0	0	0	0	0	0	0	0	2	0	0	0	0	2	0	2	0	2	0	0	0
AX-90504133	G/A	1	45075517	0	2	2	2	0	2	2	0	2	0	2	2	0	2	2	2	2	0	2	0	0	2	0	0	0	0	0	0	0	0	0	0	0	2	0	0	0	0	2	0	2	0	2	0	0	0
AX-90307167	T/C	1	45097641	0	2	2	2	0	2	2	0	2	0	2	2	0	2	2	2	2	0	2	0	0	2	0	0	0	0	0	0	0	0	0	0	0	2	0	0	0	0	2	0	2	0	2	0	0	0
AX-90515343	C/T	1	45098759	0	2	2	2	0	2	2	0	2	0	2	2	0	2	2	2	2	0	2	0	0	2	0	0	0	0	0	0	0	0	0	0	0	2	0	0	0	0	2	0	2	0	2	0	0	0
AX-90513179	C/T	1	45110175	0	2	2	2	0	2	2	0	2	0	2	2	0	2	2	2	2	0	2	0	0	2	0	0	0	0	0	0	0	0	0	0	0	2	0	0	0	0	2	0	2	0	2	0	0	0
AX-90488538	C/T	1	45132745	0	2	2	2	0	2	2	0	2	0	2	2	0	2	2	2	2	0	2	0	0	2	0	0	0	0	0	0	0	0	0	0	0	2	0	0	0	0	2	0	2	0	2	0	0	0
AX-90470200	C/T	1	45163800	0	2	2	2	0	2	2	0	2	0	2	2	0	2	2	2	2	0	2	0	0	2	0	0	0	0	0	0	0	0	0	0	0	2	0	0	0	0	2	0	2	0	2	0	0	0
AX-90367955	T/C	1	45176188	0	2	2	2	0	2	2	0	2	0	2	2	0	2	2	2	2	0	2	0	0	2	0	0	0	0	0	0	0	0	0	0	0	2	0	0	0	0	2	0	2	0	2	0	0	0
AX-90438050	G/A	1	45196012	0	2	2	2	0	2	2	0	2	0	2	2	0	2	2	2	2	0	2	0	0	2	0	0	0	0	0	0	0	0	0	0	0	2	0	0	0	0	2	0	2	0	2	0	0	0
AX-90430858	A/G	1	45202021	0	2	2	2	0	2	2	0	2	0	2	2	0	2	2	2	2	0	2	0	0	2	0	0	0	0	0	0	0	0	0	0	0	2	0	0	0	0	2	0	2	0	2	0	0	0
AX-90417478	A/G	1	45207677	0	2	2	2	0	2	2	0	2	0	2	2	0	2	2	2	2	0	2	0	0	2	0	0	0	0	0	0	0	0	0	0	0	2	0	0	0	0	2	0	2	0	2	0	0	0
AX-90332328	G/C	1	45214802	0	2	2	2	0	2	2	0	2	0	2	2	0	2	2	2	2	0	2	0	0	2	0	0	0	0	0	0	0	0	0	0	0	2	0	0	0	0	2	0	2	0	2	0	0	0
AX-90524091	G/A	1	45222105	0	2	2	2	0	2	2	0	2	0	2	2	0	2	2	2	2	0	2	0	0	2	0	0	0	0	0	0	0	0	0	0	0	2	0	0	0	0	2	0	2	0	2	0	0	0
AX-90464125	A/T	1	45231296	0	2	2	2	0	2	2	0	2	0	2	2	0	2	2	2	2	0	2	0	0	2	0	0	0	0	0	0	0	0	0	0	0	2	0	0	0	0	2	0	2	0	2	0	0	0
AX-90455687	G/T	1	45231907	0	2	2	2	0	2	2	0	2	0	2	2	0	2	2	2	2	0	2	0	0	2	0	0	0	0	0	0	0	0	0	0	0	2	0	0	0	0	2	0	2	0	2	0	0	0
AX-90346815	G/A	1	45232004	0	2	2	2	0	2	2	0	2	0	2	2	0	2	2	2	2	0	2	0	0	2	0	0	0	0	0	0	0	0	0	0	0	2	0	0	0	0	2	0	2	0	2	0	0	0
AX-90476390	A/C	1	45232391	0	2	2	2	0	2	2	0	2	0	2	2	0	2	2	2	2	0	2	0	0	2	0	0	0	0	0	0	0	0	0	0	0	2	0	0	0	0	2	0	2	0	2	0	0	0
AX-90413713	A/G	1	45242070	0	2	2	2	0	2	2	0	2	0	2	2	0	2	2	2	2	0	2	0	0	2	0	0	0	0	0	0	0	0	0	0	0	2	0	0	0	0	2	0	2	0	2	0	0	0
AX-90472891	T/G	1	45251656	0	2	2	2	0	2	2	0	2	0	2	2	0	2	2	2	2	0	2	0	0	2	0	0	0	0	0	0	0	0	0	0	0	2	0	0	0	0	2	0	2	0	2	0	0	0
AX-90447758	T/C	1	45275529	0	0	0	2	0	0	0	0	2	0	2	2	0	2	2	2	2	0	2	0	0	2	0	0	0	0	0	0	0	0	0	0	0	2	0	0	0	0	2	0	2	0	2	0	0	0
AX-90508845	G/T	1	45323477	0	0	0	2	0	0	0	0	2	0	2	2	0	2	2	2	2	0	2	0	0	2	0	0	0	0	0	0	0	0	0	0	0	2	0	0	0	0	2	0	2	0	2	0	0	0
AX-90370368	T/C	1	45335835	0	0	0	2	0	0	0	0	2	0	2	2	0	2	2	2	2	0	2	0	0	2	0	0	0	0	0	0	0	0	0	0	0	2	0	0	0	0	2	0	2	0	2	0	0	0
AX-90380408	G/A	1	45339380	0	0	0	2	0	0	0	0	2	0	2	2	0	2	2	2	2	0	2	0	0	2	0	0	0	0	0	0	0	0	0	0	0	2	0	0	0	0	2	0	2	0	2	0	0	0
AX-90522489	T/G	1	45342201	0	0	0	2	0	0	0	0	2	0	2	2	0	2	2	2	2	0	2	0	0	2	0	0	0	0	0	0	0	0	0	0	0	2	0	0	0	0	2	0	2	0	2	0	0	0
AX-90518137	A/C	1	45347323	0	0	0	2	0	0	0	0	2	0	2	2	0	2	2	2	2	0	2	0	0	2	0	0	0	0	0	0	0	0	0	0	0	2	0	0	0	0	2	0	2	0	2	0	0	0
AX-90391541	C/A	1	45353243	0	0	0	2	0	0	0	0	2	0	2	2	0	2	2	2	2	0	2	0	0	2	0	0	0	0	0	0	0	0	0	0	0	2	0	0	0	0	2	0	2	0	2	0	0	0
AX-90364782	G/A	1	45366921	2	0	0	0	0	0	0	0	0	0	0	0	2	0	0	0	0	0	0	0	0	0	2	0	0	0	0	0	0	0	2	0	0	0	0	0	0	0	0	0	0	0	0	0	0	0
AX-90392243	T/G	1	45368083	2	0	0	0	0	0	0	0	0	0	0	0	2	0	0	0	0	0	0	0	0	0	2	0	0	0	0	0	0	0	2	0	0	0	0	0	0	0	0	0	0	0	0	0	0	0
AX-90445457	C/T	1	45374367	2	0	0	2	0	0	0	0	2	0	2	2	2	2	2	2	2	0	2	0	0	2	2	0	0	0	0	0	0	0	2	0	0	2	0	0	0	0	2	0	2	0	2	0	0	0
AX-90479376	G/A	1	45376469	0	0	0	2	0	0	0	0	2	0	2	2	0	2	2	2	2	0	2	0	0	2	0	0	0	0	0	0	0	0	0	0	0	2	0	0	0	0	2	0	2	0	2	0	0	0
AX-90455863	A/C	1	45386436	0	0	0	2	0	0	0	0	2	0	2	2	0	2	2	2	2	0	2	0	0	2	0	0	0	0	0	0	0	0	0	0	0	2	0	0	0	0	2	0	2	0	2	0	0	0
AX-90394254	T/C	1	45389669	2	0	0	0	0	0	0	0	0	0	0	0	2	0	0	0	0	0	0	0	0	0	2	0	0	0	0	0	0	0	2	0	0	0	0	0	0	0	0	0	0	0	0	0	0	0
AX-90477549	A/G	1	45400728	2	0	0	2	0	0	0	0	2	0	2	2	2	2	2	2	2	0	2	0	0	2	2	0	0	0	0	0	0	0	2	0	0	2	0	0	0	0	2	0	2	0	2	0	0	0
AX-90512401	T/C	1	45408138	2	0	0	2	0	0	0	0	2	0	2	2	2	2	2	2	2	0	2	0	0	2	2	0	0	0	0	0	0	0	2	0	0	2	0	0	0	0	2	0	2	0	2	0	0	0
AX-90350078	G/A	1	45425304	0	0	0	2	0	0	0	0	2	0	2	2	0	2	2	2	2	0	2	0	0	2	0	0	0	0	0	0	0	0	0	0	0	2	0	0	0	0	2	0	2	0	2	0	0	0
AX-90467848	T/C	1	45468001	2	0	0	0	0	0	0	0	2	0	0	2	2	0	0	0	0	0	2	0	0	2	2	0	0	0	0	0	0	0	2	0	0	2	0	0	0	0	2	0	2	0	0	0	0	0
AX-90490251	G/T	1	45510498	2	0	0	0	0	0	0	0	2	0	0	2	2	0	0	0	0	0	2	0	0	2	2	0	0	0	0	0	0	0	2	0	0	2	0	0	0	0	2	0	2	0	0	0	0	0
AX-90457177	A/C	1	45517226	2	0	0	0	0	0	0	0	2	0	0	2	2	0	0	0	0	0	2	0	0	2	2	0	0	0	0	0	0	0	2	0	0	2	0	0	0	0	2	0	2	0	0	0	0	0
AX-90477499	G/A	1	45524951	2	0	0	0	0	0	0	0	2	0	0	2	2	0	0	0	0	0	2	0	0	2	2	0	0	0	0	0	0	0	2	0	0	2	0	0	0	0	2	0	2	0	0	0	0	0
AX-90341422	G/A	1	45583928	2	0	0	0	0	0	0	0	2	0	0	2	2	0	0	0	0	0	2	2	0	2	2	2	2	0	0	0	0	0	2	0	0	2	0	0	0	0	2	0	2	0	0	0	0	0
AX-90402194	A/G	1	45593674	2	0	0	0	0	0	0	0	0	0	0	0	2	0	0	0	0	0	0	2	0	0	2	2	2	0	0	0	0	0	2	0	0	0	0	0	0	0	0	0	0	0	0	0	0	0
AX-90520973	G/T	1	45599354	2	0	0	0	0	0	0	0	2	0	0	2	2	0	0	0	0	0	2	2	0	2	2	2	2	0	0	0	0	0	2	0	0	2	0	0	0	0	2	0	2	0	0	0	0	0
AX-90379994	C/T	1	45611187	2	0	0	0	0	0	0	0	0	0	0	0	2	0	0	0	0	0	0	2	0	0	2	2	2	0	0	0	0	0	2	0	0	0	0	0	0	0	0	0	0	0	0	0	0	0
AX-90518032	C/T	1	45625470	0	0	0	0	0	0	0	0	2	0	0	2	0	0	0	0	0	0	2	0	0	2	0	0	0	0	0	0	0	0	0	0	0	2	0	0	0	0	2	0	2	0	0	0	0	0
AX-90306731	G/A	1	45637751	0	0	0	0	0	0	0	0	0	0	0	0	0	0	0	0	0	0	0	0	0	0	0	0	0	0	0	0	0	0	0	0	0	0	0	0	0	0	0	0	0	0	0	0	0	0
AX-90424317	A/C	1	45702794	2	0	0	0	0	0	0	0	2	0	0	2	2	0	0	0	0	0	2	2	0	0	2	2	2	0	0	0	0	0	2	0	0	0	0	0	0	0	0	0	0	0	0	0	0	0
AX-90466377	G/A	1	45706157	2	0	0	0	0	0	0	0	2	0	0	2	2	0	0	0	0	0	2	2	0	0	2	2	2	0	0	0	0	0	2	0	0	0	0	0	0	0	0	0	0	0	0	0	0	0
AX-90522057	T/G	1	45762471	2	0	0	0	0	0	0	0	2	0	0	2	2	0	0	0	0	0	2	2	0	0	2	2	2	0	0	0	0	0	2	0	0	0	0	0	0	0	0	0	0	0	0	0	0	0
AX-90501594	G/A	1	45777751	2	0	0	0	0	0	0	0	2	0	0	2	2	0	0	0	0	0	2	2	0	0	2	2	2	0	0	0	0	0	2	0	0	0	0	0	0	0	0	0	0	0	0	0	0	0
AX-90384083	A/T	1	45779620	2	0	0	0	0	0	0	0	0	0	0	0	2	0	0	0	0	0	0	2	0	0	2	2	2	0	0	0	0	0	2	0	0	0	0	0	0	0	0	0	0	0	0	0	0	0
AX-90498934	A/G	1	45931228	2	0	0	0	0	0	0	0	0	0	0	0	2	0	0	0	0	0	0	2	0	0	2	2	2	0	0	0	0	0	2	0	0	0	0	0	0	0	0	0	0	0	0	0	0	0
AX-90339941	A/C	1	46012621	2	0	0	0	0	0	0	0	2	0	0	2	2	0	0	0	0	0	2	2	0	0	2	2	2	0	0	0	0	0	2	0	0	0	0	0	0	0	0	0	0	0	0	0	0	0
AX-90308972	A/G	1	46021137	2	0	0	0	0	0	0	0	0	0	0	0	2	0	0	0	0	0	0	2	0	0	2	2	2	0	0	0	0	0	2	0	0	0	0	0	0	0	0	0	0	0	0	0	0	0
AX-90352221	T/C	1	46025824	2	0	0	0	0	0	0	0	0	0	0	0	2	0	0	0	0	0	0	2	0	0	2	2	2	0	0	0	0	0	2	0	0	0	0	0	0	0	0	0	0	0	0	0	0	0
AX-90431949	A/G	1	46035699	2	0	0	0	0	0	0	0	2	0	0	2	2	0	0	0	0	0	2	2	0	0	2	2	2	0	0	0	0	0	2	0	0	0	0	0	0	0	0	0	0	0	0	0	0	0
AX-90360590	C/A	1	46036919	2	0	0	0	0	0	0	0	2	0	0	2	2	0	0	0	0	0	2	2	0	0	2	2	2	0	0	0	0	0	2	0	0	0	0	0	0	0	0	0	0	0	0	0	0	0
AX-90453977	T/C	1	46037163	2	0	0	0	0	0	0	0	0	0	0	0	2	0	0	0	0	0	0	2	0	0	2	2	2	0	0	0	0	0	2	0	0	0	0	0	0	0	0	0	0	0	0	0	0	0
AX-90462076	G/A	1	46350717	0	0	0	2	0	0	0	0	2	0	2	2	0	2	2	2	2	0	2	0	0	2	0	0	0	2	0	0	0	0	0	0	0	2	0	0	0	0	2	0	2	0	2	0	0	0
AX-90448449	T/C	1	46648006	2	0	0	0	0	0	0	0	0	0	0	0	2	0	0	0	0	0	0	2	0	0	2	2	2	0	0	0	0	0	2	0	0	0	0	0	0	0	0	0	0	0	0	0	0	0
AX-90340199	T/G	1	46666463	1	0	2	2	0	0	0	1	1	0	1	0	0	0	1	1	1	0	1	1	0	0	0	1	0	1	0	1	1	0	0	0	0	1	0	0	0	0	0	1	0	0	1	0	0	0
AX-90370078	C/A	1	46735720	0	0	0	0	2	0	0	0	0	2	0	0	0	0	0	0	0	2	0	0	0	0	0	0	0	0	0	0	2	2	0	2	0	0	2	0	0	0	0	0	0	2	0	0	2	0
AX-90348210	T/C	1	46737534	0	0	0	0	2	0	0	0	0	2	0	0	0	0	0	0	0	2	0	0	0	0	0	0	0	0	0	0	2	2	0	2	0	0	2	0	0	0	0	0	0	2	0	0	2	0
AX-90382041	T/G	1	46740115	0	0	0	0	2	0	0	0	0	2	0	0	0	0	0	0	0	2	0	0	0	0	0	0	0	0	0	0	2	2	0	2	0	0	2	0	0	0	0	0	0	2	0	0	2	0
AX-90404737	G/A	1	46749302	0	0	0	0	2	0	0	0	0	0	0	0	0	0	0	0	0	2	0	0	0	0	0	0	0	0	0	0	0	2	0	2	0	0	0	0	0	0	0	0	0	2	0	0	2	0
AX-90329597	A/G	1	46754205	0	0	0	0	2	0	0	0	0	2	0	0	0	0	0	0	0	2	0	0	0	0	0	0	0	0	0	0	2	2	0	2	0	0	2	0	0	0	0	0	0	2	0	0	2	0
AX-90476714	A/G	1	46773234	0	0	0	0	2	0	0	0	0	2	0	0	0	0	0	0	0	2	0	0	0	0	0	0	0	0	0	0	2	2	0	2	0	0	2	0	0	0	0	0	0	2	0	0	2	0
AX-90503278	A/G	1	46774104	0	0	0	0	2	0	0	0	0	2	0	0	0	0	0	0	0	2	0	0	0	0	0	0	0	0	0	0	2	2	0	2	0	0	2	0	0	0	0	0	0	2	0	0	2	0
AX-90364642	C/T	1	46774709	0	0	0	0	2	0	0	0	0	2	0	0	0	0	0	0	0	2	0	0	0	0	0	0	0	0	0	0	2	2	0	2	0	0	2	0	0	0	0	0	0	2	0	0	2	0
AX-90317515	C/G	1	46776655	0	0	0	0	1	0	0	0	0	2	0	0	0	0	0	0	0	2	0	0	0	0	0	0	0	0	0	0	1	1	0	1	0	0	2	0	0	0	0	0	0	2	0	0	1	0
AX-90477954	G/A	1	46789230	0	0	0	0	2	0	0	0	0	2	0	0	0	0	0	0	0	2	0	0	0	0	0	0	0	0	0	0	2	2	0	2	0	0	2	0	0	0	0	0	0	2	0	0	2	0
AX-90441834	C/T	1	46791400	0	0	0	0	2	0	0	0	0	2	0	0	0	0	0	0	0	2	0	0	0	0	0	0	0	0	0	0	2	2	0	2	0	0	2	0	0	0	0	0	0	2	0	0	2	0
AX-90497923	G/A	1	46797038	0	0	0	0	2	0	0	0	0	2	0	0	0	0	0	0	0	2	0	0	0	0	0	0	0	0	0	0	2	2	0	2	0	0	2	0	0	0	0	0	0	2	0	0	2	0
AX-90454597	C/T	1	46804555	0	0	0	0	2	0	0	0	0	2	0	0	0	0	0	0	0	2	0	0	0	0	0	0	0	0	0	0	2	2	0	2	0	0	2	0	0	0	0	0	0	2	0	0	2	0
AX-90467936	T/C	1	46806604	2	0	0	0	2	0	0	0	0	2	0	0	2	0	0	0	0	2	0	2	0	0	2	2	2	0	0	0	2	2	2	2	0	0	2	0	0	0	0	0	0	2	0	0	2	0
AX-90430567	G/A	1	46808561	0	0	0	0	2	0	0	0	0	2	0	0	0	0	0	0	0	2	0	0	0	0	0	0	0	0	0	0	2	2	0	2	0	0	2	0	0	0	0	0	0	2	0	0	2	0
AX-90479189	A/G	1	46809962	0	0	0	0	2	0	0	0	0	2	0	0	0	0	0	0	0	2	0	0	0	0	0	0	0	0	0	0	2	2	0	2	0	0	2	0	0	0	0	0	0	2	0	0	2	0
AX-90318875	A/C	1	46813462	0	0	0	0	2	0	0	0	0	2	0	0	0	0	0	0	0	2	0	0	0	0	0	0	0	0	0	0	2	2	0	0	0	0	2	0	0	0	0	0	0	2	0	0	2	0
AX-90317191	G/A	1	46813658	0	0	0	0	2	0	0	0	0	2	0	0	0	0	0	0	0	2	0	0	0	0	0	0	0	0	0	0	2	2	0	2	0	0	2	0	0	0	0	0	0	2	0	0	2	0
AX-90512396	T/C	1	46858852	0	0	0	0	2	0	0	0	0	2	0	0	0	0	0	0	0	2	0	0	0	0	0	0	0	0	0	0	2	2	0	2	0	0	2	0	0	0	0	0	0	2	0	0	2	0
AX-90514166	T/C	1	46950463	0	0	0	0	2	0	0	0	0	2	0	0	0	0	0	0	0	2	0	0	0	0	0	0	0	0	0	0	2	2	0	2	0	0	2	0	0	0	0	0	0	2	0	0	2	0
AX-90402875	C/A	1	47030161	0	0	0	0	2	0	0	0	0	2	0	0	0	0	0	0	0	2	0	0	0	0	0	0	0	0	0	0	2	2	0	2	0	0	2	0	0	0	0	0	0	2	0	0	2	0
AX-90467943	C/T	1	47037436	0	0	0	0	2	0	0	0	0	2	0	0	0	0	0	0	0	2	0	0	0	0	0	0	0	0	0	0	2	2	0	2	0	0	2	0	0	0	0	0	0	2	0	0	2	0
AX-90484833	C/T	1	47118818	0	0	0	0	2	0	0	0	0	2	0	0	0	0	0	0	0	2	0	0	0	0	0	0	0	0	0	0	2	2	0	2	0	0	2	0	0	0	0	0	0	2	0	0	2	0
AX-90463256	A/G	1	47136547	0	0	0	0	2	0	0	0	0	2	0	0	0	0	0	0	0	2	0	0	0	0	0	0	0	0	0	0	2	2	0	2	0	0	2	0	0	0	0	0	0	2	0	0	2	0
AX-90450645	T/G	1	47140169	0	0	0	0	2	0	0	0	0	2	0	0	0	0	0	0	0	2	0	0	0	0	0	0	0	0	0	0	2	2	0	2	0	0	2	0	0	0	0	0	0	2	0	0	2	0
AX-90341223	T/C	1	47207928	0	0	0	0	2	0	0	0	0	2	0	0	0	0	0	0	0	2	0	0	0	0	0	0	0	0	0	0	2	2	0	2	0	0	2	0	0	0	0	0	0	2	0	0	2	0
AX-90499849	A/G	1	47218241	0	0	0	0	2	0	0	0	0	2	0	0	0	0	0	0	0	2	0	0	0	0	0	0	0	0	0	0	2	2	0	2	0	0	2	0	0	0	0	0	0	2	0	0	2	0
AX-90428583	A/G	1	47243727	0	0	0	0	2	0	0	0	0	2	0	0	0	0	0	0	0	2	0	0	0	0	0	0	0	0	0	0	2	2	0	2	0	0	2	0	0	0	0	0	0	2	0	0	2	0
AX-90355468	A/G	1	47279975	0	0	0	0	2	0	0	0	0	2	0	0	0	0	0	0	0	2	0	0	0	0	0	0	0	0	0	0	2	2	0	2	0	0	2	0	0	0	0	0	0	2	0	0	2	0
AX-90376732	C/A	1	47330791	0	0	0	0	2	0	0	0	0	2	0	0	0	0	0	0	0	2	0	0	0	0	0	0	0	0	0	0	2	2	0	2	0	0	2	0	0	0	0	0	0	2	0	0	2	0
AX-90488929	C/T	1	47388759	0	0	0	0	2	0	0	0	0	2	0	0	0	0	0	0	0	2	0	0	0	0	0	0	0	0	0	0	2	2	0	2	0	0	2	0	0	0	0	0	0	2	0	0	2	0
AX-90308835	A/G	1	47393188	0	0	0	0	2	0	0	0	0	2	0	0	0	0	0	0	0	2	0	0	0	0	0	0	0	0	0	0	2	2	0	2	0	0	2	0	0	0	0	0	0	2	0	0	2	0
AX-90413504	G/A	1	47417553	2	0	0	0	2	0	0	0	0	2	0	0	2	0	0	0	0	2	0	2	0	0	2	2	2	0	0	0	2	2	2	2	0	0	2	0	0	0	0	0	0	2	0	0	2	0
AX-90462017	G/A	1	47425019	2	0	0	0	2	0	0	0	0	2	0	0	2	0	0	0	0	2	0	2	0	0	2	2	2	0	0	0	2	2	2	2	0	0	2	0	0	0	0	0	0	2	0	0	2	0
AX-90498044	G/A	1	47461344	2	0	0	0	0	0	0	0	0	0	0	0	2	0	0	0	0	0	0	2	0	0	2	2	2	0	0	0	0	0	2	0	0	0	0	0	0	0	0	0	0	0	0	0	0	0
AX-90448287	C/T	1	47464901	0	0	0	0	2	0	0	0	0	2	0	0	0	0	0	0	0	2	0	0	0	0	0	0	0	0	0	0	2	2	0	2	0	0	2	0	0	0	0	0	0	2	0	0	2	0
AX-90381602	A/G	1	47476838	2	0	0	0	2	0	0	0	0	2	0	0	2	0	0	0	0	2	0	2	0	0	2	2	2	0	0	0	2	2	2	2	0	0	2	0	0	0	0	0	0	2	0	0	2	0
AX-90406240	T/C	1	47587903	2	0	0	0	0	0	0	0	0	0	0	0	2	0	0	0	0	0	0	2	0	0	2	2	2	0	0	0	0	0	2	0	0	0	0	0	0	0	0	0	0	0	0	0	0	0
AX-90336687	G/A	1	47622901	0	0	0	0	0	0	0	0	0	0	0	0	0	0	0	0	0	0	0	0	0	0	0	0	0	0	0	0	0	2	0	2	0	0	0	0	0	0	0	0	0	0	0	0	2	0
AX-90380665	A/G	1	47641758	2	0	0	0	2	0	0	0	0	2	0	0	2	0	0	0	0	2	0	2	0	0	2	2	2	0	0	0	2	2	2	2	0	0	2	0	0	0	0	0	0	2	0	0	2	0
AX-90326217	G/A	1	47643080	2	0	0	0	2	0	0	0	0	2	0	0	2	0	0	0	0	2	0	2	0	0	2	2	2	0	0	0	2	2	2	2	0	0	2	0	0	0	0	0	0	2	0	0	2	0
AX-90518412	A/G	1	47645291	2	0	0	0	2	0	0	0	0	2	0	0	2	0	0	0	0	2	0	2	0	0	2	2	2	0	0	0	2	2	2	2	0	0	2	0	0	0	0	0	0	2	0	0	2	0
AX-90339682	C/T	1	47647912	2	0	0	0	2	0	0	0	0	2	0	0	2	0	0	0	0	2	0	2	0	0	2	2	2	0	0	0	2	2	2	2	0	0	2	0	0	0	0	0	0	2	0	0	2	0
AX-90333567	C/G	1	47665074	2	0	0	0	2	0	0	0	0	0	0	0	2	0	0	0	0	0	0	0	2	0	2	0	0	0	2	2	0	0	2	0	0	0	0	0	0	0	0	0	0	2	0	0	0	0
AX-90402433	T/A	1	47713718	2	0	0	0	2	0	0	0	0	0	0	0	2	0	0	0	0	0	0	0	2	0	2	0	0	0	2	2	0	0	2	0	0	0	0	0	0	0	0	0	0	2	0	0	0	0
AX-90469529	C/T	1	47726017	2	0	0	0	2	0	0	0	0	0	0	0	2	0	0	0	0	0	0	0	2	0	2	0	0	0	2	2	0	0	2	0	0	0	0	0	0	0	0	0	0	2	0	0	0	0
AX-90414622	G/T	1	47726138	2	0	0	0	2	0	0	0	0	0	0	0	2	0	0	0	0	0	0	0	2	0	2	0	0	0	2	2	0	0	2	0	0	0	0	0	0	0	0	0	0	2	0	0	0	0
AX-90379106	C/T	1	47726519	2	0	0	0	2	0	0	0	0	0	0	0	2	0	0	0	0	0	0	0	2	0	2	0	0	0	2	2	0	0	2	0	0	0	0	0	0	0	0	0	0	2	0	0	0	0
AX-90402926	G/A	1	47733991	2	0	0	0	2	0	0	0	0	0	0	0	2	0	0	0	0	0	0	0	2	0	2	0	0	0	2	2	0	0	2	0	0	0	0	0	0	0	0	0	0	2	0	0	0	0
AX-90460902	A/G	1	47747546	0	0	0	0	0	0	0	0	0	0	0	0	0	0	0	0	0	2	0	0	0	0	0	0	0	0	0	0	0	2	0	2	0	0	0	0	0	0	0	0	0	0	0	0	2	0
AX-90364055	G/A	1	47767757	2	0	0	0	0	0	0	0	0	0	2	0	2	0	0	0	0	0	0	0	2	0	2	0	0	0	2	2	0	0	2	0	0	0	2	0	0	0	0	0	0	2	0	0	0	0
AX-90381849	A/G	1	47803840	0	0	0	0	0	0	0	0	0	2	2	0	0	0	0	0	0	2	0	0	2	0	0	0	0	0	2	2	2	2	0	2	0	0	2	0	0	0	0	0	0	2	0	0	2	0
AX-90426587	A/C	1	47834315	0	0	0	0	0	0	0	0	0	2	0	0	0	0	0	0	0	2	0	0	0	0	0	0	0	0	0	0	2	2	0	2	0	0	0	0	0	0	0	0	0	0	0	0	2	0
AX-90423027	G/A	1	47855777	0	0	0	0	0	0	0	0	0	2	0	0	0	0	0	0	0	2	0	0	0	0	0	0	0	0	0	0	2	2	0	2	0	0	0	0	0	0	0	0	0	0	0	0	2	0
AX-90321611	C/T	1	47863121	0	0	0	0	0	0	0	0	0	2	0	0	0	0	0	0	0	2	0	0	0	0	0	0	0	0	0	0	2	2	0	2	0	0	0	0	0	0	0	0	0	0	0	0	2	0
AX-90519668	T/G	1	47902491	0	0	0	0	0	0	0	0	2	2	2	0	0	0	0	0	0	2	0	2	2	0	0	2	2	0	2	2	2	2	0	2	0	0	2	0	0	0	0	0	0	2	0	0	2	2
AX-90368114	C/A	1	47923211	0	0	0	0	0	0	0	0	2	2	2	0	0	0	0	0	0	2	0	2	2	0	0	2	2	0	2	2	2	2	0	2	0	0	2	0	0	0	0	0	0	2	0	0	2	2
AX-90351517	G/A	1	47951610	0	0	0	0	0	0	0	0	2	0	2	0	0	0	0	0	0	0	0	0	2	0	0	0	0	0	0	2	0	0	0	0	0	0	2	0	0	0	0	0	0	2	0	0	0	0
AX-90429290	G/A	1	47959507	0	0	0	0	0	0	0	0	0	0	0	0	0	0	0	0	0	0	0	2	0	0	0	2	2	0	2	0	0	2	0	2	0	0	0	0	0	0	0	0	0	0	0	0	2	2
AX-90325224	A/G	1	47966675	0	0	0	0	0	0	0	0	0	2	0	0	0	0	0	0	0	2	0	2	0	0	0	2	2	0	2	0	2	2	0	2	0	0	0	0	0	0	0	0	0	0	0	0	2	2
AX-90463903	T/A	1	47967876	0	0	0	0	0	0	0	0	2	2	2	0	0	0	0	0	0	2	0	2	2	0	0	2	2	0	2	2	2	2	0	2	0	0	2	0	0	0	0	0	0	2	0	0	2	2
AX-90491697	C/A	1	47968238	0	0	0	0	0	0	0	0	2	2	2	0	0	0	0	0	0	2	0	2	2	0	0	2	2	0	2	2	2	2	0	2	0	0	2	0	0	0	0	0	0	2	0	0	2	2
AX-90513145	T/C	1	47968483	0	0	0	0	0	0	0	0	2	2	2	0	0	0	0	0	0	2	0	2	2	0	0	2	2	0	2	2	2	2	0	2	0	0	2	0	0	0	0	0	0	2	0	0	2	2
AX-90356482	A/G	1	47969139	0	0	0	0	0	0	0	0	0	2	0	0	0	0	0	0	0	2	0	2	0	0	0	2	2	0	2	0	2	2	0	2	0	0	0	0	0	0	0	0	0	0	0	0	2	2
AX-90356691	C/A	1	47989719	0	0	0	0	0	0	0	0	2	2	2	0	0	0	0	0	0	2	0	2	2	0	0	2	2	0	2	2	2	2	0	2	0	0	2	0	0	0	0	0	0	2	0	0	2	2
AX-90458999	A/G	1	48008623	0	0	0	0	0	0	0	0	0	2	0	0	0	0	0	0	0	2	0	2	0	0	0	2	2	0	2	0	2	2	0	2	0	0	0	0	0	0	0	0	0	0	0	0	2	2
AX-90501791	A/G	1	48013050	0	0	0	0	0	0	0	0	2	0	2	0	0	0	0	0	0	0	0	0	2	0	0	0	0	0	0	2	0	0	0	0	0	0	2	0	0	0	0	0	0	2	0	0	0	0
AX-90339497	G/A	1	48096880	0	0	0	0	0	0	0	0	2	0	2	0	0	0	0	0	0	0	0	0	2	0	0	0	0	0	0	2	0	0	0	0	0	0	2	0	0	0	0	0	0	0	0	0	0	0
AX-90312097	A/G	1	48115639	0	0	0	0	0	0	0	0	2	0	2	0	0	0	0	0	0	0	0	0	2	0	0	0	0	0	0	2	0	0	0	0	0	0	2	0	0	0	0	0	0	0	0	0	0	0
AX-90392578	G/A	1	48138108	0	0	0	0	0	0	0	0	2	0	2	0	0	0	0	0	0	0	0	0	2	0	0	0	0	0	0	2	0	0	0	0	0	0	2	0	0	0	0	0	0	0	0	0	0	0
AX-90348672	G/T	1	48143763	0	0	0	0	0	0	0	0	2	0	2	0	0	0	0	0	0	0	0	0	2	0	0	0	0	0	0	2	0	0	0	0	0	0	2	0	0	0	0	0	0	0	0	0	0	0
AX-90416941	G/C	1	48153557	0	0	0	0	0	0	0	0	2	0	2	0	0	0	0	0	0	0	0	0	2	0	0	0	0	0	0	2	0	0	0	0	0	0	2	0	0	0	0	0	0	0	0	0	0	0
AX-90358555	G/A	1	48160149	0	0	0	0	0	0	0	0	1	0	1	0	0	0	0	0	0	0	0	0	1	0	0	0	0	0	0	1	0	0	0	0	0	0	1	0	0	0	0	0	0	0	0	0	0	0
AX-90333783	C/T	1	48162289	0	0	0	0	0	0	0	0	2	0	2	0	0	0	0	0	0	0	0	0	2	0	0	0	0	0	0	2	0	0	0	0	0	0	2	0	0	0	0	0	0	0	0	0	0	0
AX-90402319	G/A	1	48170042	0	0	0	0	0	0	0	0	2	2	2	0	0	0	0	0	0	2	0	2	2	0	0	2	2	0	2	2	2	2	0	2	0	0	2	0	0	0	0	0	0	0	0	2	2	2
AX-90439495	G/C	1	48185530	0	2	0	2	0	0	0	2	2	0	0	2	0	0	0	0	2	0	0	0	0	0	0	0	0	2	2	0	0	0	0	0	0	2	0	0	0	0	0	0	0	0	0	0	0	0
AX-90472746	T/G	1	48203469	0	0	0	0	0	0	0	0	0	0	0	0	0	0	0	0	0	0	0	2	0	0	0	2	2	0	2	0	0	2	0	2	0	0	0	0	0	0	0	0	0	0	0	2	2	2
AX-90413166	T/C	1	48223770	0	0	0	0	0	0	0	0	0	0	0	0	0	0	0	0	0	0	0	2	0	0	0	2	2	0	2	0	0	2	0	2	0	0	0	0	0	0	0	0	0	0	0	2	2	2
AX-90512164	C/T	1	48235969	0	0	0	0	0	0	0	0	0	0	0	0	0	0	0	0	0	0	0	2	0	0	0	2	2	0	2	0	0	2	0	2	0	0	0	0	0	0	0	0	0	0	0	2	2	2
AX-90416773	T/C	1	48386983	0	0	0	0	0	0	0	1	2	2	2	0	0	0	0	0	0	2	0	0	2	0	2	0	0	0	0	2	2	0	0	0	0	0	2	0	0	0	0	0	0	0	0	0	0	0
AX-90435334	A/G	1	48391342	0	0	0	0	0	0	0	0	2	2	2	0	0	0	0	0	0	2	0	0	2	0	2	0	0	0	0	2	2	0	0	0	0	0	2	0	0	0	0	0	0	0	0	0	0	0
AX-90522681	T/G	1	48394799	0	0	0	0	0	0	0	0	2	2	2	0	0	0	0	0	0	2	0	0	2	0	2	0	0	0	0	2	2	0	0	0	0	0	2	0	0	0	0	0	0	0	0	0	0	0
AX-90413981	A/C	1	48395011	0	0	0	0	0	0	0	0	2	2	2	0	0	0	0	0	0	2	0	0	2	0	2	0	0	0	0	2	2	0	0	0	0	0	2	0	0	0	0	0	0	0	0	0	0	0
AX-90422609	T/C	1	48395529	0	0	0	0	0	0	0	0	2	2	2	0	0	0	0	0	0	2	0	0	2	0	2	0	0	0	0	2	2	0	0	0	0	0	2	0	0	0	0	0	0	0	0	0	0	0
AX-90494385	C/A	1	48396236	0	0	0	0	0	0	0	0	2	2	2	0	0	0	0	0	0	2	0	0	2	0	2	0	0	0	0	2	2	0	0	0	0	0	2	0	0	0	0	0	0	0	0	0	0	0
AX-90490473	T/G	1	48459141	0	0	0	0	0	0	0	2	0	2	0	0	0	0	0	0	0	2	0	0	0	2	0	0	0	0	0	0	2	0	0	0	0	0	2	2	2	2	0	2	0	0	2	0	0	0
AX-90507623	G/C	1	48481565	0	0	0	0	0	0	0	2	0	2	0	0	0	0	0	0	0	2	0	0	0	2	0	0	0	0	0	0	2	0	0	0	0	0	2	2	2	2	0	2	0	0	2	0	0	0
AX-90505187	T/A	1	48509441	0	0	0	0	0	0	0	2	0	2	0	0	0	0	0	0	0	2	0	0	0	2	0	0	0	0	0	0	2	0	0	0	0	0	2	2	2	2	0	2	0	0	2	0	0	0
AX-90423428	C/A	1	48512552	0	0	0	0	0	0	0	2	0	2	0	0	0	0	0	0	0	2	0	0	0	2	0	0	0	0	0	0	2	0	0	0	0	0	2	2	2	2	0	2	0	0	2	0	0	0
AX-90355534	A/G	1	48619190	0	0	0	0	0	0	0	0	0	2	0	0	0	0	0	0	0	2	0	0	0	0	0	0	0	0	0	0	2	0	0	0	0	0	2	0	0	0	0	0	0	0	0	0	0	0
AX-90457695	G/A	1	48621459	0	0	0	0	0	0	0	0	0	2	0	0	0	0	0	0	0	2	0	0	0	0	0	0	0	0	0	0	2	0	0	0	0	0	2	0	0	0	0	0	0	0	0	0	0	0
AX-90310448	C/T	1	48623031	0	0	0	0	0	0	0	0	0	2	0	0	0	0	0	0	0	2	0	0	0	0	0	0	0	0	0	0	2	0	0	0	0	0	2	0	0	0	0	0	0	0	0	0	0	0
AX-90426283	C/A	1	48685263	0	0	0	2	0	0	0	0	0	0	0	0	0	0	0	2	2	0	0	0	0	0	0	0	0	0	0	0	0	0	0	0	0	2	2	0	0	0	2	0	0	0	0	0	0	0
AX-90354029	T/C	1	48691400	0	0	0	2	0	0	0	0	0	0	0	0	0	0	0	2	2	0	0	0	0	0	0	0	0	0	0	0	0	0	0	0	0	2	0	0	0	0	2	0	0	2	0	0	0	0
AX-90356188	T/C	1	48700977	0	0	0	2	0	0	0	0	0	0	0	0	0	0	0	0	2	0	0	0	0	0	0	0	0	0	0	0	0	0	0	0	0	2	2	0	0	0	2	0	0	0	0	0	0	0
AX-90421844	C/T	1	48702575	0	0	0	2	0	0	0	0	0	0	0	0	0	0	0	0	2	0	0	0	0	0	0	0	0	0	0	0	0	0	0	0	0	2	2	0	0	0	2	0	0	0	0	0	0	0
AX-90320019	T/G	1	48704148	0	0	0	2	0	0	0	0	0	0	0	0	0	0	0	0	2	0	0	0	0	0	0	0	0	0	0	0	0	0	0	0	0	2	2	0	0	0	2	0	0	0	0	0	0	0
AX-90468276	T/C	1	48710439	0	0	0	2	0	1	0	0	0	0	1	0	0	0	0	0	2	0	0	1	0	0	0	0	0	0	0	0	0	0	0	0	0	1	0	0	0	0	0	0	0	0	0	0	0	0
AX-90463381	G/A	1	48711412	0	0	0	2	0	0	0	0	0	0	0	0	0	0	0	0	2	0	0	0	0	0	0	0	0	0	0	0	0	0	0	0	0	0	2	0	0	0	0	0	0	0	0	0	0	0
AX-90306888	A/G	1	48714102	0	0	0	2	0	0	0	0	0	0	0	0	0	0	0	0	2	0	0	0	0	0	0	0	0	0	0	0	0	0	0	0	0	0	2	0	0	0	0	0	0	0	0	0	0	0
AX-90305953	G/A	1	48715862	0	0	0	2	0	0	0	0	0	0	0	0	0	0	0	0	2	0	0	0	0	0	0	0	0	0	0	0	0	0	0	0	0	2	2	0	0	0	0	0	0	0	0	0	0	0
AX-90429202	G/A	1	48752939	0	0	0	2	0	0	0	0	0	0	0	2	0	2	2	0	2	0	2	0	0	0	0	0	0	0	0	0	0	0	0	0	0	0	0	0	0	0	0	0	0	0	0	0	0	0
AX-90503947	A/G	1	48757034	0	0	0	2	0	0	0	0	0	0	0	2	0	2	2	0	2	0	2	0	0	0	0	0	0	0	0	0	0	0	0	0	0	0	0	0	0	0	0	0	0	0	0	0	0	0
AX-90360127	T/C	1	48758555	0	0	0	2	0	0	0	0	0	0	0	2	0	2	2	0	2	0	2	0	0	0	0	0	0	0	0	0	0	0	0	0	0	0	0	0	0	0	0	0	0	0	0	0	0	0
AX-90468163	C/T	1	48759404	0	0	0	2	0	0	0	0	0	0	0	2	0	2	2	0	2	0	2	0	0	0	0	0	0	0	0	0	0	0	0	0	0	0	0	0	0	0	0	0	0	0	0	0	0	0
AX-90342383	C/G	1	48759649	0	0	0	2	0	0	0	0	0	0	0	2	0	2	2	0	2	0	2	0	0	0	0	0	0	0	0	0	0	0	0	0	0	0	0	0	0	0	0	0	0	0	0	0	0	0
AX-90451133	T/G	1	48773126	0	0	0	2	0	0	0	0	0	0	0	2	0	2	2	0	2	0	2	0	0	0	0	0	0	0	0	0	0	0	0	0	0	0	0	0	0	0	0	0	0	0	0	0	0	0
AX-90488448	C/T	1	48780039	0	0	0	2	0	0	0	0	0	0	0	2	0	2	2	0	2	0	2	0	0	0	0	0	0	0	0	0	0	0	0	0	0	0	0	0	0	0	0	0	0	0	0	0	0	0
AX-90341991	T/C	1	48781369	0	0	0	2	0	0	2	0	0	0	0	2	0	2	2	0	2	2	2	0	0	0	0	0	0	0	0	0	2	0	0	0	0	0	2	0	0	0	0	0	0	0	0	2	0	0
AX-90512792	C/T	1	48785441	0	0	0	2	0	0	0	0	0	0	0	2	0	2	2	0	2	0	2	0	0	0	0	0	0	0	0	0	0	0	0	0	0	0	0	0	0	0	0	0	0	0	0	0	0	0
AX-90355872	G/A	1	48794444	0	2	0	0	2	0	2	0	2	0	2	0	0	0	0	0	0	2	0	2	2	0	2	0	0	0	0	0	2	0	0	0	0	0	2	0	0	0	0	0	0	0	0	2	0	0
AX-90472475	G/T	1	48801744	0	2	0	0	2	0	2	0	2	0	2	0	0	0	0	0	0	2	0	2	2	0	2	0	0	0	0	0	2	0	0	0	0	0	2	0	0	0	0	0	0	0	0	2	0	0
AX-90523203	G/T	1	48803375	0	2	2	2	2	2	2	0	2	0	2	2	0	2	2	0	2	2	2	2	2	0	2	0	0	0	0	0	2	0	0	0	0	0	2	0	0	0	0	0	0	0	0	2	0	0
AX-90316467	T/C	1	48810884	0	2	2	2	2	2	2	0	2	0	2	2	0	2	2	0	2	2	2	2	2	0	2	0	0	0	0	0	2	0	0	0	0	0	2	0	0	0	0	0	0	0	0	2	0	0
AX-90483237	C/G	1	48821590	0	0	2	2	0	2	0	0	0	0	2	2	0	2	2	0	2	0	2	0	0	0	0	0	0	0	0	0	0	0	0	0	0	0	0	0	0	0	0	0	0	0	0	0	0	0
AX-90382433	A/C	1	48840546	2	2	0	0	2	0	2	2	2	0	0	0	2	0	0	0	0	2	0	2	2	0	2	0	0	0	0	0	2	0	2	2	0	0	2	0	0	0	0	0	0	0	2	2	0	0
AX-90360386	A/G	1	48841376	0	0	2	2	0	2	0	0	0	0	2	2	0	2	2	0	2	0	2	0	0	0	0	0	0	0	0	0	0	0	0	0	0	0	0	0	0	0	0	0	0	0	0	0	0	0
AX-90464271	T/A	1	48843717	2	2	2	2	2	2	0	2	2	0	2	2	2	2	2	0	2	2	2	2	2	0	2	0	0	0	0	0	2	0	2	0	0	0	0	0	0	0	0	0	0	0	2	2	0	0
AX-90360121	T/C	1	48844001	2	2	0	0	2	0	0	2	2	0	0	0	2	0	0	0	0	2	0	2	2	0	2	0	0	0	0	0	2	0	2	0	0	0	0	0	0	0	0	0	0	0	2	2	0	0
AX-90447802	C/T	1	48853735	0	0	0	0	0	0	0	0	0	2	0	0	0	0	0	2	0	0	0	0	0	2	0	2	2	2	2	2	0	2	0	0	2	2	0	2	2	2	2	2	2	2	0	0	2	2
AX-90470081	T/C	1	48860325	0	0	2	2	0	2	0	0	0	0	2	2	0	2	2	0	2	0	2	0	0	0	0	0	0	0	0	0	0	0	0	0	0	0	0	0	0	0	0	0	0	0	0	0	0	0
AX-90404825	T/C	1	48861071	0	0	2	2	0	2	0	0	0	0	2	2	0	2	2	0	2	0	2	0	0	0	0	0	0	0	0	0	0	0	0	0	0	0	0	0	0	0	0	0	0	0	0	0	0	0
AX-90354457	A/G	1	48862799	0	0	2	2	0	2	0	0	0	0	2	2	0	2	2	0	2	0	2	0	0	0	0	0	0	0	0	0	0	0	0	0	0	0	0	0	0	0	0	0	0	0	0	0	0	0
AX-90319298	T/C	1	48863671	0	0	2	2	0	2	0	0	0	0	2	2	0	2	2	0	2	0	2	0	0	0	0	0	0	0	0	0	0	0	0	0	0	0	0	0	0	0	0	0	0	0	0	0	0	0
AX-90456901	A/C	1	48863816	0	0	2	2	0	2	0	0	0	0	2	2	0	2	2	0	2	0	2	0	0	0	0	0	0	0	0	0	0	0	0	0	0	0	0	0	0	0	0	0	0	0	0	0	0	0
AX-90506549	C/T	1	48871027	0	0	2	2	0	2	0	0	0	0	2	2	0	2	2	0	2	0	2	0	0	0	0	0	0	0	0	0	0	0	0	0	0	0	0	0	0	0	0	0	0	0	0	0	0	0
AX-90353276	C/T	1	48877702	0	0	2	2	0	2	0	0	0	0	2	2	0	2	2	0	2	0	2	0	0	0	0	0	0	0	0	0	0	0	0	0	0	0	0	0	0	0	0	0	0	0	0	0	0	0
AX-90525182	A/C	1	48881038	0	0	2	2	0	2	0	0	0	0	2	2	0	2	2	0	2	0	2	0	0	0	0	0	0	0	0	0	0	0	0	0	0	0	0	0	0	0	0	0	0	0	0	0	0	0
AX-90469365	C/T	1	48923031	0	0	2	2	0	2	0	0	0	0	2	2	0	2	2	0	2	0	2	0	0	0	0	0	0	0	0	0	0	0	0	0	0	0	0	0	0	0	0	0	0	0	0	0	0	0
AX-90382609	A/T	1	48923108	0	0	2	2	0	2	0	0	0	0	2	2	0	2	2	0	2	0	2	0	0	0	0	0	0	0	0	0	0	0	0	0	0	0	0	0	0	0	0	0	0	0	0	0	0	0
AX-90361401	C/T	1	48931685	0	0	2	2	0	2	0	0	0	0	2	2	0	2	2	0	2	0	2	0	0	0	0	0	0	0	0	0	0	0	0	0	0	0	0	0	0	0	0	0	0	0	0	0	0	0
AX-90506236	A/T	1	48955424	0	0	1	1	0	1	0	0	0	0	1	1	0	2	2	1	1	0	1	0	0	0	0	0	0	0	0	0	0	0	0	0	0	0	0	0	0	0	0	0	0	0	0	0	0	0
AX-90441626	C/T	1	48956673	0	0	2	2	0	2	0	0	0	0	2	2	0	2	2	2	2	0	2	0	0	0	0	0	0	0	0	0	0	0	0	0	0	0	0	0	0	0	0	0	0	0	0	0	0	0
AX-90341161	T/C	1	48960694	0	0	2	2	0	2	0	0	0	0	2	2	0	2	2	0	2	0	2	0	0	0	0	0	0	0	0	0	0	0	0	0	0	0	0	0	0	0	0	0	0	0	0	0	0	0
AX-90464096	A/T	1	48964118	0	0	2	2	0	2	0	0	0	0	2	2	0	2	2	2	2	0	2	0	0	0	0	0	0	0	0	0	0	0	0	0	0	0	0	0	0	0	0	0	0	0	0	0	0	0
AX-90471579	T/C	1	48964724	0	0	2	2	0	2	0	0	0	0	2	2	0	2	2	2	2	0	2	0	0	0	0	0	0	0	0	0	0	0	0	0	0	0	0	0	0	0	0	0	0	0	0	0	0	0
AX-90389251	C/G	1	48965945	0	0	2	2	0	2	0	0	0	0	2	2	0	2	2	2	2	0	2	0	0	0	0	0	0	0	0	0	0	0	0	0	0	0	0	0	0	0	0	0	0	0	0	0	0	0
AX-90446090	G/T	1	48975277	0	0	2	2	0	2	0	0	0	0	2	2	0	2	2	0	2	0	2	0	0	0	0	0	0	0	0	0	0	0	0	0	0	0	0	0	0	0	0	0	0	0	0	0	0	0
AX-90317402	C/G	1	49011199	0	0	2	2	0	2	0	0	0	0	2	2	0	2	0	0	2	0	2	0	0	0	0	0	0	0	0	0	0	0	0	0	0	0	0	0	0	0	0	0	0	0	0	0	0	0
AX-90505971	T/A	1	49011874	0	0	1	1	0	1	0	0	0	0	1	1	0	1	0	0	1	0	1	0	0	0	0	0	0	0	0	0	0	0	0	0	0	0	0	0	0	0	0	0	0	0	0	0	0	0
AX-90378396	T/G	1	49013346	0	2	0	0	2	0	0	0	0	0	0	0	0	0	2	2	0	0	0	0	2	2	0	0	0	2	0	2	2	0	0	2	0	2	0	2	2	2	0	2	0	0	0	0	0	2
AX-90436181	T/A	1	49022461	0	0	2	2	0	2	0	0	0	0	2	2	0	2	0	0	2	0	2	0	0	0	0	0	0	0	0	0	0	0	0	0	0	0	0	0	0	0	0	0	0	0	0	0	0	0
AX-90382598	G/A	1	49025586	0	0	2	2	0	2	0	0	0	0	2	2	0	2	0	0	2	0	2	0	0	0	0	0	0	0	0	0	0	0	0	0	0	0	0	0	0	0	0	0	0	0	0	0	0	0
AX-90435409	G/A	1	49038016	0	0	2	2	0	2	0	0	0	0	2	2	0	2	0	0	2	0	2	0	0	0	0	0	0	0	0	0	0	0	0	0	0	0	0	0	0	0	0	0	0	0	0	0	0	0
AX-90470459	A/G	1	49049618	2	0	0	2	0	0	0	2	2	0	2	2	2	2	0	0	2	2	2	2	0	0	2	0	0	0	0	0	0	0	2	0	0	0	0	0	0	0	0	0	2	0	2	2	0	0
AX-90433077	G/C	1	49050240	0	2	0	2	0	0	0	0	0	2	2	2	0	2	0	0	2	0	2	0	0	0	0	2	2	0	2	0	2	2	0	0	2	0	2	0	0	0	0	0	0	2	0	0	2	0
AX-90324720	C/T	1	49076138	0	0	0	0	0	0	0	0	0	2	0	0	0	0	0	0	0	0	0	0	0	0	0	2	2	0	2	0	2	2	0	0	2	0	2	0	0	0	0	0	0	2	0	0	2	0
AX-90377352	A/G	1	49081350	0	0	0	2	0	0	0	0	0	0	2	2	0	2	0	0	2	0	2	0	0	0	0	0	0	0	0	0	0	0	0	0	0	0	0	0	0	0	0	0	0	0	0	0	0	0
AX-90489965	G/T	1	49099258	2	2	0	0	2	0	2	2	2	0	0	0	2	0	2	2	0	2	0	2	2	2	2	0	0	2	0	2	0	0	2	2	0	2	0	2	2	2	2	2	2	0	2	2	0	2
AX-90475353	A/C	1	49100902	0	0	2	2	0	2	0	0	0	0	2	2	0	2	0	0	2	0	2	0	0	0	0	0	0	0	0	0	0	0	0	0	0	0	0	0	0	0	0	0	0	0	0	0	0	0
AX-90502091	A/G	1	49148402	0	0	2	2	0	2	0	0	0	0	2	2	0	2	2	0	2	0	2	0	0	0	0	0	0	0	0	0	0	0	0	0	0	0	0	0	0	0	0	0	0	0	0	0	0	0
AX-90509781	C/T	1	49148489	0	0	2	2	0	2	0	0	0	0	2	2	0	2	2	0	2	0	2	0	0	0	0	0	0	0	0	0	0	0	0	0	0	0	0	0	0	0	0	0	0	0	0	0	0	0
AX-90518960	T/G	1	49149315	0	0	2	2	0	2	0	0	0	0	2	2	0	2	2	0	2	0	2	0	0	0	0	0	0	0	0	0	0	0	0	0	0	0	0	0	0	0	0	0	0	0	0	0	0	0
AX-90387553	C/T	1	49154383	0	2	0	0	2	0	0	0	0	2	0	0	0	0	0	2	0	0	0	0	2	2	0	2	2	2	2	2	2	2	0	0	2	2	2	2	2	2	2	2	0	2	0	0	2	2
AX-90406171	G/A	1	49164934	0	0	0	2	0	0	0	0	0	0	0	2	0	2	2	0	2	0	2	0	0	0	0	0	0	0	0	0	0	0	0	0	0	0	0	0	0	0	0	0	0	0	0	0	0	0
AX-90410784	T/C	1	49175564	0	0	2	2	0	2	0	0	0	0	2	2	0	2	2	2	2	0	2	0	0	0	0	0	0	0	0	0	0	0	0	0	0	0	0	0	0	0	0	0	0	0	0	0	0	0
AX-90378842	G/A	1	49187553	2	2	0	0	0	0	2	2	2	0	0	0	2	0	0	0	0	2	0	2	0	0	2	0	0	0	0	0	0	0	2	2	0	0	0	0	0	0	0	0	0	0	0	2	0	2
AX-90405685	T/C	1	49211121	0	0	2	2	0	2	0	0	0	0	2	0	0	2	0	0	2	0	0	0	0	0	0	0	0	0	0	0	0	0	0	0	0	0	0	0	0	0	0	0	0	0	0	0	0	0
AX-90461825	A/G	1	49211794	0	0	2	2	0	2	0	0	0	0	2	0	0	2	0	0	2	0	0	0	0	0	0	0	0	0	0	0	0	0	0	0	0	0	0	0	0	0	0	0	0	0	0	0	0	0
AX-90385854	T/C	1	49211970	0	0	2	2	0	2	0	0	0	0	2	0	0	2	0	0	2	0	0	0	0	0	0	0	0	0	0	0	0	0	0	0	0	0	0	0	0	0	0	0	0	0	0	0	0	0
AX-90454280	G/T	1	49221376	0	0	2	2	0	2	0	0	0	0	2	2	0	2	2	2	2	0	2	0	0	0	0	0	0	0	0	0	0	0	0	0	0	0	0	0	0	0	0	0	0	0	0	0	0	0
AX-90386684	A/G	1	49224806	0	0	2	2	0	2	0	0	0	0	2	0	0	2	0	0	2	0	0	0	0	0	0	0	0	0	0	0	0	0	0	0	0	0	0	0	0	0	0	0	0	0	0	0	0	0
AX-90524011	T/C	1	49242529	0	0	2	2	0	2	0	0	0	0	2	2	0	2	2	2	2	0	2	0	0	0	0	0	0	0	0	0	0	0	0	0	0	0	0	0	0	0	0	0	0	0	0	0	0	0
AX-90478997	G/A	1	49243765	0	0	0	0	2	0	0	0	0	0	0	2	0	0	2	2	0	0	2	0	2	2	0	2	2	2	2	2	2	2	0	0	2	2	0	2	2	2	2	2	0	2	0	0	2	0
AX-90333393	T/C	1	49261159	0	0	2	2	2	2	0	0	0	0	2	2	0	2	2	2	2	0	2	0	2	2	0	0	0	2	0	2	0	0	0	0	0	2	0	2	2	2	2	2	0	0	0	0	0	2
AX-90395038	A/T	1	49294232	2	2	0	0	0	0	2	2	2	2	0	0	2	0	0	0	0	2	0	2	0	0	2	0	0	0	0	0	0	0	2	0	0	0	2	0	0	0	0	0	2	0	0	0	0	0
AX-90314393	C/G	1	49300649	2	2	0	0	0	0	2	2	2	2	0	0	2	0	0	0	0	2	0	2	0	0	2	0	0	0	0	0	0	0	2	0	0	0	2	0	0	0	0	2	2	0	0	0	0	0
AX-90438799	G/C	1	49303276	2	2	0	2	0	0	2	2	2	2	0	0	2	2	0	0	2	2	0	2	0	0	2	0	0	0	0	0	0	0	2	0	0	0	2	0	0	0	0	2	2	0	0	0	0	0
AX-90498681	A/G	1	49364929	2	2	0	0	2	0	2	2	2	2	0	0	2	0	0	0	0	2	0	2	0	0	2	0	0	0	0	0	0	0	2	0	0	0	2	0	0	0	0	2	2	0	0	0	0	0
AX-90458035	G/A	1	49384551	2	2	0	0	2	0	2	2	2	2	0	0	2	0	0	0	0	2	0	2	0	0	0	0	0	0	0	0	0	0	2	0	0	0	2	0	0	0	0	2	2	0	0	0	0	0
AX-90487178	C/T	1	49387028	2	2	0	0	2	0	2	2	2	2	0	0	2	0	0	0	0	2	0	2	0	0	0	0	0	0	0	0	0	0	2	0	0	0	2	0	0	0	0	2	2	0	0	0	0	0
AX-90336891	A/G	1	49395725	2	2	0	2	2	0	2	2	2	2	0	0	2	2	0	0	2	2	0	2	0	0	0	0	0	0	0	0	0	0	2	0	0	0	2	0	0	0	0	2	2	0	0	0	0	0
AX-90343572	A/G	1	49406876	2	2	0	2	2	0	2	2	2	2	0	0	2	2	0	0	2	2	0	2	0	0	0	0	0	0	0	0	0	0	2	0	0	0	2	0	0	0	0	2	2	0	0	0	0	0
AX-90449776	T/G	1	49407048	2	2	0	2	2	0	2	2	2	2	0	0	2	2	0	0	2	2	0	2	0	0	0	0	0	0	0	0	0	0	2	0	0	0	2	0	0	0	0	2	2	0	0	0	0	0
AX-90419622	G/T	1	49408234	2	2	0	2	2	0	2	2	2	2	0	0	2	2	0	0	2	2	0	2	0	0	0	0	0	0	0	0	0	0	2	0	0	0	2	0	0	0	0	2	2	0	0	0	0	0
AX-90493783	C/A	1	49408698	2	2	0	2	2	0	2	2	2	2	0	0	2	2	0	0	2	2	0	2	0	0	0	0	0	0	0	0	0	0	2	0	0	0	2	0	0	0	0	2	2	0	0	0	0	0
AX-90522120	T/C	1	49447826	0	0	0	0	0	0	0	0	0	0	0	0	0	2	0	0	0	0	0	0	0	0	2	2	0	0	0	0	2	2	0	2	2	0	0	0	0	0	0	0	0	2	0	0	2	0
AX-90506738	A/C	1	49468025	2	2	0	2	2	0	2	2	2	2	0	0	2	0	0	0	2	2	0	2	0	0	0	0	2	0	0	0	0	0	2	0	0	0	2	0	0	0	0	2	0	0	0	2	0	0
AX-90448694	T/C	1	49480799	2	2	0	2	2	0	2	2	2	2	0	0	2	0	0	0	2	2	0	2	0	0	0	0	2	0	0	0	0	0	2	0	0	0	2	0	0	0	0	2	0	0	0	0	0	0
AX-90429025	A/G	1	49482148	2	2	0	2	2	0	2	2	2	2	0	0	2	0	0	0	2	2	0	2	0	0	0	0	2	0	0	0	0	0	2	0	0	0	2	0	0	0	0	2	0	0	0	0	0	0
AX-90495027	A/C	1	49482531	2	2	0	2	2	0	2	2	2	2	0	0	2	0	0	0	2	2	0	2	0	0	0	0	2	0	0	0	0	0	2	0	0	0	2	0	0	0	0	2	0	0	0	2	0	0
AX-90315501	G/A	1	49483271	2	2	0	2	2	0	2	2	2	2	0	0	2	0	0	0	2	2	0	2	0	0	0	0	2	0	0	0	0	0	2	0	0	0	2	0	0	0	0	2	0	0	0	0	0	0
AX-90467076	T/C	1	49483594	2	2	0	2	2	0	2	2	2	2	0	0	2	0	0	0	2	2	0	2	0	0	0	0	2	0	0	0	0	0	2	0	0	0	2	0	0	0	0	2	0	0	0	0	0	0
AX-90434615	A/G	1	49497138	2	2	0	2	2	0	2	2	2	2	0	0	2	0	0	0	2	2	0	2	0	0	0	0	2	0	0	0	0	0	2	0	0	0	2	0	0	0	0	2	0	0	0	2	0	0
AX-90378639	C/A	1	49503164	2	2	0	2	2	0	2	2	2	2	0	0	2	0	0	0	2	2	0	2	0	0	0	0	2	0	0	0	0	0	2	0	0	0	2	0	0	0	0	2	0	0	0	0	0	0
AX-90370228	A/G	1	49503373	2	2	0	2	2	0	2	2	2	2	0	0	2	0	0	0	2	2	0	2	0	0	0	0	2	0	0	0	0	0	2	0	0	0	2	0	0	0	0	2	0	0	0	2	0	0
AX-90356989	A/G	1	49558495	2	2	0	2	2	0	2	2	2	2	2	0	2	0	0	2	2	2	0	2	0	0	0	0	2	0	0	0	0	0	2	0	0	0	2	0	0	0	0	2	0	0	0	2	0	0
AX-90503383	A/G	1	49562734	2	2	0	2	2	0	2	2	2	2	2	0	2	0	0	2	2	2	0	2	0	0	0	0	2	0	0	0	0	0	2	0	0	0	2	0	0	0	0	2	0	0	0	2	0	0
AX-90474126	A/G	1	49562807	2	2	0	2	2	0	2	2	2	2	0	0	2	0	0	2	2	2	0	2	0	0	0	0	2	0	0	0	0	0	2	0	0	0	2	0	0	0	0	2	0	0	0	2	0	0
AX-90469528	T/C	1	49564358	2	2	0	2	2	0	2	2	2	2	2	0	2	0	0	2	2	2	0	2	0	0	0	0	2	0	0	0	0	0	2	0	0	0	2	0	0	0	0	2	0	0	0	2	0	0
AX-90383848	C/T	1	49567141	2	2	0	2	2	0	2	2	2	2	2	0	2	0	0	2	2	2	0	2	0	0	0	0	2	0	0	0	0	0	2	0	0	0	2	0	0	0	0	2	0	0	0	2	0	0
AX-90472508	T/G	1	49593619	0	0	2	0	0	2	0	0	0	0	0	2	0	2	2	0	0	0	2	0	2	2	0	0	0	2	2	2	0	0	0	0	0	2	0	2	2	2	2	0	2	0	2	0	0	0
AX-90386470	T/C	1	49594031	0	0	2	0	0	2	0	0	0	0	0	2	0	2	2	0	0	0	2	0	2	2	0	0	0	2	2	2	0	0	0	0	0	2	0	2	2	2	2	0	2	0	2	0	0	0
AX-90388596	G/A	1	49595317	0	0	2	0	0	2	0	0	0	0	0	2	0	2	2	0	0	0	2	0	2	2	0	0	0	2	2	2	0	0	0	0	0	2	0	2	2	2	2	0	2	0	2	0	0	0
AX-90340860	G/A	1	49613296	0	0	0	0	0	0	0	0	0	0	2	0	0	0	0	0	0	0	0	0	0	0	2	2	0	0	0	0	2	2	0	0	2	0	0	0	0	0	0	0	0	2	0	0	2	2
AX-90521512	T/G	1	49621545	2	2	0	2	2	0	2	2	2	2	0	0	2	0	0	0	2	2	0	2	0	0	0	0	2	0	0	0	0	0	2	2	0	0	2	0	0	0	0	2	0	0	0	0	0	0
AX-90307615	C/A	1	49624667	2	2	0	2	2	0	2	2	2	2	0	0	2	0	0	0	2	2	0	2	0	0	0	0	2	0	0	0	0	0	2	2	0	0	2	0	0	0	0	2	0	0	0	0	0	0
AX-90429282	G/A	1	49625003	2	2	0	2	2	0	2	2	2	2	0	0	2	0	0	0	2	2	0	2	0	0	0	0	2	0	0	0	0	0	2	2	0	0	2	0	0	0	0	2	0	0	0	0	0	0
AX-90503978	G/A	1	49632757	2	2	0	2	2	0	2	2	2	2	0	0	2	0	0	0	2	2	0	2	0	0	0	0	2	0	0	0	0	0	2	2	0	0	0	0	0	0	0	2	0	0	0	0	0	0
AX-90434483	G/A	1	49632846	2	2	0	2	2	0	2	2	2	2	0	0	2	0	0	0	2	2	0	2	0	0	0	0	2	0	0	0	0	0	2	2	0	0	2	0	0	0	0	2	0	0	0	0	0	0
AX-90370896	C/A	1	49633480	2	2	0	2	2	0	2	2	2	2	0	0	2	0	0	0	2	2	0	2	0	0	0	0	2	0	0	0	0	0	2	2	0	0	2	0	0	0	0	2	0	0	0	0	0	0
AX-90481221	A/G	1	49637430	2	2	0	2	2	0	2	2	2	2	0	0	2	0	0	0	2	2	0	2	0	0	0	0	2	0	0	0	0	0	2	2	0	0	0	0	0	0	0	2	0	0	0	2	0	0
AX-90444572	T/C	1	49639440	2	2	0	2	2	0	2	2	2	2	0	0	2	0	0	0	2	2	0	2	0	0	0	0	2	0	0	0	0	0	2	2	0	0	0	0	0	0	0	2	0	0	0	2	0	0
AX-90338655	A/C	1	49640219	2	2	0	2	2	0	2	2	2	2	0	0	2	0	0	0	2	2	0	2	0	0	0	0	2	0	0	0	0	0	2	2	0	0	2	0	0	0	0	2	0	0	0	2	0	0
AX-90525434	T/C	1	49645957	2	2	0	2	2	0	2	2	2	2	0	0	2	0	0	0	2	2	0	2	0	0	0	0	2	0	0	0	0	0	2	2	0	0	2	0	0	0	0	2	0	0	0	2	0	0
AX-90506717	A/T	1	49648769	2	2	0	2	2	0	2	2	2	2	0	0	2	0	0	0	2	2	0	2	0	0	0	0	2	0	0	0	0	0	2	2	0	0	0	0	0	0	0	2	0	0	0	2	0	0
AX-90466708	C/G	1	49649312	2	2	0	2	2	0	2	2	2	2	0	0	2	0	0	0	2	2	0	2	0	0	0	0	2	0	0	0	0	0	2	2	0	0	0	0	0	0	0	2	0	0	0	2	0	0
AX-90482497	G/A	1	49649410	2	2	0	2	2	0	2	2	2	2	0	0	2	0	0	0	2	2	0	2	0	0	0	0	2	0	0	0	0	0	2	2	0	0	0	0	0	0	0	2	0	0	0	2	0	0
AX-90343990	A/G	1	49649934	2	2	0	2	2	0	2	2	2	2	0	0	2	0	0	0	2	2	0	2	0	0	0	0	2	0	0	0	0	0	2	2	0	0	0	0	0	0	0	2	0	0	0	2	0	0
AX-90504224	G/A	1	49810829	2	2	0	2	2	0	0	2	2	2	0	0	2	0	0	0	2	2	0	0	0	0	0	0	2	0	0	0	0	0	2	0	0	0	0	0	0	0	0	2	0	0	0	0	0	0
AX-90417990	C/T	1	49821816	2	2	0	2	2	0	0	2	2	2	2	0	2	0	0	0	2	2	0	0	0	0	0	0	2	0	0	0	0	0	2	0	0	2	2	0	0	0	2	2	0	0	0	2	0	0
AX-90496328	G/A	1	49823030	2	2	0	2	2	0	0	2	2	2	2	0	2	0	0	0	2	2	0	0	0	0	0	0	2	0	0	0	0	0	2	0	0	2	2	0	0	0	2	2	0	0	0	2	0	0
AX-90461235	G/A	1	49823751	2	2	0	2	2	0	0	2	2	2	2	0	2	0	0	0	2	2	0	0	0	0	0	0	2	0	0	0	0	0	2	0	0	2	2	0	0	0	2	2	0	0	0	2	0	0
AX-90333902	A/T	1	49867005	2	2	0	2	2	0	0	2	2	2	1	0	2	0	0	2	2	2	0	0	0	0	0	0	0	0	0	0	0	0	2	0	0	2	2	0	0	0	1	0	0	0	0	0	0	0
AX-90358113	A/C	1	49890626	2	2	0	2	2	0	0	2	2	2	2	0	2	0	0	2	2	0	0	0	0	0	2	2	2	0	0	0	2	0	2	2	0	2	2	0	0	0	2	0	0	0	0	0	2	0
AX-90392334	T/C	1	49893914	2	2	0	2	2	0	0	2	2	2	0	0	2	0	0	2	2	0	0	0	0	0	2	2	2	0	0	0	2	0	2	2	0	0	2	0	0	0	0	0	0	0	0	0	2	0
AX-90317342	A/G	1	49894018	2	2	0	2	2	0	0	2	2	2	2	0	2	0	0	2	2	0	0	0	0	0	2	2	2	0	0	0	2	0	2	2	0	2	2	0	0	0	2	0	0	0	0	0	2	0
AX-90473739	A/G	1	49895017	0	0	0	0	0	0	0	0	0	0	0	0	0	0	0	0	0	0	0	0	0	0	0	0	0	0	0	0	0	0	0	0	0	0	0	0	0	0	0	0	0	0	0	0	0	0
AX-90452947	A/G	1	49899257	2	2	0	2	2	0	0	2	2	2	0	0	2	0	0	2	2	0	0	0	0	0	2	2	2	0	0	0	2	0	2	2	0	0	2	0	0	0	0	0	0	0	0	0	2	0
AX-90465589	T/A	1	49911771	2	2	0	2	2	0	0	2	2	2	0	0	2	0	0	2	2	2	0	0	0	0	2	2	2	0	0	0	2	0	2	2	0	0	2	0	0	0	0	0	0	0	0	0	2	0
AX-90336315	T/A	1	49920905	2	2	0	2	2	0	0	2	2	2	2	0	2	0	0	2	2	2	0	0	0	0	2	2	2	0	0	0	2	0	2	2	0	2	2	0	0	0	2	0	0	0	0	0	2	0
AX-90375853	A/C	1	49933665	0	0	2	0	0	2	0	0	0	0	0	0	0	0	2	0	0	2	0	0	0	0	0	0	0	0	0	0	0	0	0	0	0	0	0	0	0	0	0	0	0	0	0	0	0	0
AX-90425304	C/A	1	49953098	2	2	0	0	2	0	0	2	2	2	0	0	2	0	2	0	0	2	0	0	2	2	2	2	2	0	0	2	0	0	2	2	0	0	2	2	2	2	0	0	0	0	0	0	2	0
AX-90336682	A/T	1	49956344	2	2	0	0	2	0	0	2	2	2	0	0	2	0	2	0	0	2	0	0	0	0	2	2	2	0	0	0	0	0	2	2	0	0	2	0	0	0	0	0	0	0	0	0	2	0
AX-90484097	C/T	1	49957061	2	2	0	0	2	0	0	2	2	2	0	0	2	0	2	0	0	2	0	0	0	0	2	2	2	0	0	0	0	0	2	2	0	0	2	0	0	0	0	0	0	0	0	0	2	0
AX-90438927	G/C	1	49957438	2	2	0	0	2	0	0	2	2	2	2	0	2	0	0	0	0	0	0	0	2	2	2	2	2	0	0	2	0	0	2	2	0	2	2	2	2	2	2	0	0	0	0	0	2	0
AX-90331933	A/C	1	49966812	2	2	0	0	2	0	0	2	2	2	2	0	2	0	2	0	0	2	0	0	2	2	2	2	2	0	0	2	0	0	2	2	0	2	2	2	2	2	2	0	0	0	0	0	2	0
AX-90511381	T/C	1	49970469	2	2	0	0	2	0	0	2	2	2	0	0	2	0	0	0	0	0	0	0	0	0	2	2	2	0	0	0	0	0	2	2	0	0	2	0	0	0	0	0	0	0	0	0	2	0
AX-90469587	T/C	1	49974358	2	2	0	0	2	0	0	2	2	2	2	0	2	0	2	0	0	2	0	0	2	2	2	2	2	0	0	2	0	0	2	2	0	2	2	2	2	2	2	0	0	0	0	0	2	0
AX-90514700	T/C	1	49998384	2	2	0	0	2	0	2	2	2	2	0	0	2	0	0	0	0	0	0	0	0	0	0	2	2	0	0	0	0	0	2	2	0	0	2	0	0	0	0	2	0	0	0	0	2	0
AX-90450776	G/T	1	50001339	0	0	0	2	0	0	0	0	0	0	0	2	0	2	2	2	2	2	2	2	0	0	2	0	0	2	2	0	2	2	0	0	2	0	0	0	0	0	0	0	0	2	0	2	0	2
AX-90470441	T/C	1	50002824	2	2	2	0	2	2	2	2	2	2	2	0	2	0	0	0	0	0	0	0	0	0	0	2	2	0	0	0	0	0	2	2	0	2	2	0	0	0	2	2	0	0	2	0	2	0
AX-90321571	A/G	1	50008474	0	0	2	0	0	2	0	0	0	0	2	0	0	0	0	0	0	0	0	0	2	2	0	0	0	0	0	2	0	0	0	0	0	2	0	2	2	2	2	0	2	0	2	0	0	0
AX-90457297	C/A	1	50012482	0	0	2	0	0	1	0	0	0	0	2	0	0	0	0	0	0	0	0	0	2	2	0	0	0	0	0	1	0	0	0	0	0	2	0	1	2	2	1	0	2	0	1	0	0	0
AX-90457927	G/A	1	50050759	0	0	2	0	0	2	0	0	0	0	2	0	0	0	0	0	0	0	0	0	2	2	0	0	0	0	0	2	0	0	0	0	0	0	0	2	2	2	0	0	2	0	2	0	0	0
AX-90311156	C/A	1	50054293	0	0	2	0	0	2	0	0	2	0	2	0	0	2	0	0	0	0	0	0	0	0	0	0	0	0	0	0	0	0	0	0	0	0	0	0	0	0	0	0	0	0	2	0	0	0
AX-90507896	C/A	1	50057681	0	0	2	0	0	2	0	0	2	0	2	0	0	2	0	0	0	0	0	0	0	0	0	0	0	0	0	0	0	0	0	0	0	0	0	0	0	0	0	0	0	0	2	0	0	0
AX-90459589	A/G	1	50058549	0	0	2	0	0	2	0	0	2	0	2	0	0	2	0	0	0	0	0	0	0	0	0	0	0	0	0	0	0	0	0	0	0	0	0	0	0	0	0	0	0	0	2	0	0	0
AX-90362558	T/C	1	50062467	0	0	2	0	0	2	0	0	2	0	2	0	0	2	0	0	0	0	0	0	0	0	0	0	0	0	0	0	0	0	0	0	0	0	0	0	0	0	0	0	0	0	2	0	0	0
AX-90450029	G/T	1	50063270	0	0	2	0	0	2	0	0	2	0	2	0	0	2	0	0	0	0	0	0	0	0	0	0	0	0	0	0	0	0	0	0	0	0	0	0	0	0	0	0	0	0	2	0	0	0
AX-90332108	A/T	1	50065603	0	0	2	0	0	2	0	0	2	0	2	0	0	2	0	0	0	0	0	0	0	0	0	0	0	0	0	0	0	0	0	0	0	0	0	0	0	0	0	0	0	0	2	0	0	0
AX-90376025	A/G	1	50066615	0	0	2	0	0	2	0	0	2	0	2	0	0	2	0	0	0	0	0	0	0	0	0	0	0	0	0	0	0	0	0	0	0	0	0	0	0	0	0	0	0	0	2	0	0	0
AX-90424766	A/T	1	50091555	2	2	0	0	2	0	2	2	0	2	0	0	2	0	0	0	0	0	0	0	0	0	2	2	2	0	0	0	0	0	2	2	0	0	2	0	0	0	0	2	0	0	0	0	2	0
AX-90407870	A/G	1	50097920	0	0	2	0	0	2	0	0	0	0	0	2	0	0	0	2	0	2	2	2	2	2	0	0	0	2	2	2	2	2	0	0	2	2	0	2	2	2	2	0	2	2	2	2	0	2
AX-90479015	A/G	1	50102497	0	0	0	0	0	0	0	0	1	0	2	0	0	0	0	0	0	0	0	0	2	2	0	0	0	0	0	2	0	0	0	0	0	0	0	2	2	2	0	0	2	0	2	0	0	0
AX-90477914	G/A	1	50103603	0	0	2	0	0	2	0	0	0	0	0	2	0	0	0	0	0	0	2	0	0	0	0	0	0	0	0	0	0	0	0	0	0	2	0	0	0	0	2	0	0	0	0	0	0	0
AX-90412140	C/T	1	50105615	0	0	2	0	0	2	0	0	2	0	2	2	0	0	0	0	0	0	2	0	0	0	0	0	0	0	0	0	0	0	0	0	0	2	0	0	0	0	2	0	0	0	0	0	0	0
AX-90498029	A/G	1	50107341	2	2	0	2	2	0	2	2	0	2	0	0	2	2	2	0	2	0	0	0	0	0	2	2	2	0	0	0	0	2	2	2	0	0	2	0	0	0	0	2	0	0	0	0	2	0
AX-90348325	G/A	1	50125221	0	0	2	0	0	2	0	0	2	0	2	2	0	2	0	0	0	0	2	2	2	2	0	0	0	0	0	2	0	0	0	0	0	2	0	2	2	2	2	0	2	0	2	0	0	0
AX-90323813	T/G	1	50130900	0	0	2	0	0	2	0	0	2	0	2	2	0	2	0	0	0	0	2	2	0	0	0	0	0	0	0	0	0	0	0	0	0	2	0	0	0	0	2	0	0	0	0	0	0	0
AX-90431716	G/A	1	50138321	0	0	2	0	0	2	0	0	2	0	2	2	0	2	0	0	0	0	2	2	2	2	0	0	0	0	0	2	0	0	0	0	0	2	0	2	2	2	2	0	2	0	2	0	0	0
AX-90491793	G/A	1	50142362	0	0	2	2	0	2	0	0	0	0	0	2	0	2	0	0	2	0	2	0	0	0	0	0	0	0	0	0	0	0	0	0	0	2	0	0	0	0	2	0	0	0	0	0	0	0
AX-90332057	C/T	1	50142602	0	0	2	2	0	2	0	0	0	0	0	2	0	2	0	0	2	0	2	0	0	0	0	0	0	0	0	0	0	0	0	0	0	2	0	0	0	0	2	0	0	0	0	0	0	0
AX-90417596	G/A	1	50143401	0	0	2	2	0	2	0	0	0	0	0	2	0	2	0	0	2	0	2	0	0	0	0	0	0	0	0	0	0	0	0	0	0	2	0	0	0	0	2	0	0	0	0	0	0	0
AX-90350257	G/A	1	50145091	0	0	2	2	0	2	0	0	0	0	0	2	0	2	0	0	2	0	2	0	0	0	0	0	0	0	0	0	0	0	0	0	0	2	0	0	0	0	2	0	0	0	0	0	0	0
AX-90423855	C/A	1	50151334	2	2	0	0	2	0	2	2	0	2	0	0	2	0	2	0	0	0	0	2	0	0	2	2	2	0	0	0	0	2	2	2	0	0	2	0	0	0	0	2	0	0	0	0	2	0
AX-90383370	G/A	1	50161363	2	2	0	0	2	0	2	2	0	2	0	0	2	0	2	0	0	0	0	2	0	0	2	2	2	0	0	0	0	2	2	2	0	0	2	0	0	0	0	2	0	0	0	0	2	0
AX-90488378	C/T	1	50167640	0	0	2	2	0	2	0	0	0	0	0	2	0	2	0	2	2	0	2	0	0	0	0	0	0	0	0	0	0	0	0	0	0	2	0	0	0	0	2	0	0	0	2	0	0	0
AX-90503253	G/A	1	50178114	0	0	2	2	0	2	0	0	0	0	0	2	0	2	0	2	2	0	2	0	0	0	0	0	0	0	0	0	0	0	0	0	0	2	0	0	0	0	2	0	0	0	2	0	0	0
AX-90505719	A/T	1	50191265	0	0	2	2	0	2	0	0	0	0	0	2	0	2	0	2	2	0	2	0	2	2	0	0	0	0	0	2	0	0	0	0	0	2	0	2	2	2	2	0	2	0	2	0	0	0
AX-90306721	C/A	1	50192000	0	0	2	2	0	2	0	0	0	0	0	2	0	2	0	2	2	0	2	0	0	0	0	0	0	0	0	0	0	0	0	0	0	2	0	0	0	0	2	0	0	0	2	0	0	0
AX-90524786	G/A	1	50192084	2	0	2	2	0	2	0	0	2	0	2	2	2	2	0	2	2	0	2	0	0	0	0	0	0	2	0	0	2	0	2	0	2	2	0	0	0	0	2	2	0	2	2	0	0	0
AX-90371736	T/C	1	50192681	0	0	2	2	0	2	0	0	0	0	0	2	0	2	0	2	2	0	2	0	0	0	0	0	0	0	0	0	0	0	0	0	0	2	0	0	0	0	2	0	0	0	2	0	0	0
AX-90524365	G/T	1	50207464	2	0	2	2	0	2	0	0	0	0	0	2	2	2	0	2	2	0	2	0	0	0	0	0	0	2	0	0	2	0	2	0	2	2	0	0	0	0	2	2	0	2	2	0	0	0
AX-90504960	G/T	1	50219879	2	0	0	0	0	0	0	0	2	0	2	0	2	0	0	0	0	0	0	0	2	2	0	0	0	2	0	2	2	0	2	0	2	0	0	2	2	2	0	2	2	2	0	0	0	0
AX-90451497	G/T	1	50225358	0	0	2	2	0	2	2	0	0	0	0	2	0	2	0	2	2	0	2	0	0	0	0	0	0	0	0	0	0	0	0	0	0	2	0	0	0	0	2	0	0	0	2	0	0	0
AX-90418073	C/A	1	50227923	0	0	2	2	0	2	2	0	2	0	2	2	0	2	0	2	2	0	2	0	2	2	0	0	0	0	0	2	0	0	0	0	0	2	0	2	2	2	2	0	2	0	2	0	0	0
AX-90451185	G/T	1	50227964	0	0	2	2	0	2	2	0	0	0	0	2	0	2	0	2	2	0	2	0	0	0	0	0	0	0	0	0	0	0	0	0	0	2	0	0	0	0	2	0	0	0	2	0	0	0
AX-90451134	G/A	1	50228676	0	0	0	0	0	0	0	0	2	0	2	0	0	0	0	0	0	0	0	0	2	2	0	0	0	0	0	2	0	0	0	0	0	0	0	2	2	2	0	0	2	0	0	0	0	0
AX-90386568	T/A	1	50265578	1	0	2	2	0	2	2	0	2	0	0	2	0	2	0	2	2	2	2	0	2	2	0	0	0	0	0	2	0	0	0	0	0	2	0	2	2	2	2	0	2	0	0	2	0	0
AX-90373636	G/A	1	50273604	0	0	2	2	0	2	2	0	2	0	0	2	0	2	0	2	2	2	2	0	2	2	0	0	0	0	2	2	0	0	0	0	0	2	0	2	2	2	2	0	2	0	2	2	0	2
AX-90522706	T/G	1	50277439	0	0	2	2	0	2	2	0	2	0	0	2	0	2	0	2	2	2	2	0	2	2	0	0	0	0	2	2	0	0	0	0	0	2	0	2	2	2	2	0	2	0	2	2	0	2
AX-90487056	T/C	1	50277979	0	0	2	2	0	2	2	0	2	0	0	2	0	2	0	2	2	2	2	0	2	2	0	0	0	0	2	2	0	0	0	0	0	2	0	2	2	2	2	0	2	0	0	2	0	2
AX-90399012	G/A	1	50278029	0	0	2	2	0	2	2	0	2	0	2	2	0	2	0	2	2	2	2	0	2	2	0	0	0	0	2	2	0	0	0	0	0	2	0	2	2	2	2	0	2	0	2	2	0	2
AX-90424842	C/A	1	50286923	0	0	2	2	0	2	2	0	2	0	0	2	0	2	0	2	2	0	2	0	0	0	0	0	0	0	0	0	0	0	0	0	0	2	0	0	0	0	2	0	0	0	0	0	0	0
AX-90348731	T/A	1	50306261	0	0	2	0	0	2	2	0	2	0	2	2	0	2	0	2	0	2	2	0	2	2	0	0	0	0	2	2	0	0	0	0	0	2	0	2	2	2	2	0	2	0	2	2	0	2
AX-90373096	T/C	1	50306503	0	0	2	0	0	2	2	0	2	0	0	2	0	2	0	2	0	0	2	0	0	0	0	0	0	0	0	0	0	0	0	0	0	2	0	0	0	0	2	0	0	0	0	0	0	0
AX-90508375	G/C	1	50307200	0	0	2	0	0	2	2	0	2	0	2	2	0	2	0	2	0	2	2	0	2	2	0	0	0	0	2	2	0	0	0	0	0	2	0	2	2	2	2	0	2	0	2	2	0	2
AX-90511576	C/T	1	50315708	0	0	2	0	0	2	2	0	2	0	2	2	0	2	0	2	0	2	2	0	2	2	0	0	0	0	2	2	0	0	0	0	0	2	0	2	2	2	2	0	2	0	2	2	0	2
AX-90408428	C/T	1	50320420	0	0	2	0	0	2	2	0	2	0	2	2	0	2	0	2	0	0	2	0	0	0	0	0	0	0	0	0	0	0	0	0	0	2	0	0	0	0	2	0	0	0	0	0	0	0
AX-90523560	G/A	1	50320852	0	0	2	0	0	2	2	0	2	0	2	2	0	2	0	2	0	2	2	0	2	2	0	0	0	0	2	2	0	0	0	0	0	2	0	2	2	2	2	0	2	0	2	2	0	2
AX-90348514	C/T	1	50324107	0	0	2	0	0	2	2	0	2	0	2	2	0	2	0	2	0	2	2	0	2	2	0	0	0	0	2	2	0	0	0	0	0	2	0	2	2	2	2	0	2	0	2	2	0	2
AX-90499730	A/G	1	50332146	0	0	0	0	0	0	0	0	0	0	0	2	0	0	0	0	0	0	2	0	0	0	0	0	0	0	0	0	0	0	0	0	0	0	0	0	0	0	0	0	0	0	2	0	0	0
AX-90523060	G/A	1	50340661	0	0	2	0	0	2	2	0	2	0	2	2	0	2	0	2	0	2	2	0	2	2	0	0	0	0	2	2	0	0	0	0	0	2	0	2	2	2	2	0	2	0	2	2	0	2
AX-90503517	G/A	1	50347854	0	0	0	0	0	0	0	0	0	0	0	0	0	0	0	0	0	2	0	0	2	2	0	0	0	0	2	2	0	0	0	0	0	0	0	2	2	2	0	0	2	0	0	2	0	2
AX-90482706	T/A	1	50352343	0	0	2	0	0	2	2	0	2	0	2	0	0	2	0	2	0	0	0	0	0	0	0	0	0	0	0	0	0	0	0	0	0	2	0	0	0	0	2	0	0	0	0	0	0	0
AX-90360407	A/C	1	50357509	0	0	0	0	0	0	2	2	2	0	2	2	0	2	0	2	0	2	2	0	0	0	0	0	0	0	0	0	0	0	0	0	0	2	0	0	0	0	2	0	0	0	2	0	0	0
AX-90329642	A/G	1	50379603	0	0	2	0	0	2	2	0	2	0	2	2	0	2	0	2	0	2	2	0	2	0	0	0	0	0	2	2	0	0	0	0	0	2	0	2	2	2	2	0	2	0	2	2	0	2
AX-90463605	G/A	1	50385119	0	0	2	0	0	2	2	0	2	0	2	2	0	2	0	2	0	0	2	0	0	0	0	0	0	0	0	0	0	0	0	0	0	2	0	0	0	0	2	0	0	0	2	0	0	0
AX-90372970	G/C	1	50400004	0	0	0	0	0	0	0	0	0	0	0	2	0	0	0	0	0	0	2	0	0	0	0	0	0	0	0	0	0	0	0	0	0	0	0	0	0	0	0	0	0	0	2	0	0	0
AX-90361339	A/C	1	50418733	0	0	0	0	0	0	0	0	0	0	0	2	0	0	0	0	0	0	2	0	0	0	0	0	0	0	0	0	0	0	0	0	0	0	0	0	0	0	0	0	0	0	2	0	0	0
AX-90318509	G/A	1	50421690	0	0	0	0	0	0	0	0	0	0	0	2	0	0	0	0	0	0	2	0	0	0	0	0	0	0	0	0	0	0	0	0	0	0	0	0	0	0	0	0	0	0	2	0	0	0
AX-90443557	C/T	1	50433263	0	0	2	0	0	2	2	0	2	0	2	2	0	2	0	2	0	2	2	0	2	0	0	0	0	0	2	2	0	0	0	0	0	2	0	2	2	2	2	0	2	0	2	2	0	2
AX-90342713	A/G	1	50437756	0	0	2	0	0	2	2	0	2	0	2	2	0	2	0	2	0	2	2	0	2	0	0	0	0	0	2	2	0	0	0	0	0	2	0	2	2	2	2	0	2	0	2	2	0	2
AX-90457254	C/A	1	50438144	0	0	0	0	0	0	0	0	0	0	0	2	0	0	0	0	0	0	2	0	0	0	0	0	0	0	0	0	0	0	0	0	0	0	0	0	0	0	0	0	0	0	2	0	0	0
AX-90337555	A/C	1	50440356	0	0	2	0	0	2	2	0	2	0	2	2	0	2	0	2	0	2	2	0	2	0	0	0	0	0	2	2	0	0	0	0	0	2	0	2	2	2	2	0	2	0	2	2	0	2
AX-90503738	A/G	1	50440409	0	0	2	0	0	2	2	0	2	0	2	2	0	2	0	2	0	2	2	0	2	0	0	0	0	0	2	2	0	0	0	0	0	2	0	2	2	2	2	0	2	0	2	2	0	2
AX-90405864	A/T	1	50441054	0	0	2	0	0	2	2	0	2	0	2	2	0	2	0	2	0	2	2	0	2	0	0	0	0	0	2	2	0	0	0	0	0	2	0	2	2	2	2	0	2	0	2	2	0	2
AX-90369164	T/C	1	50442773	0	0	2	0	0	2	2	0	2	0	2	2	0	2	0	2	0	2	2	0	2	0	0	0	0	0	2	2	0	0	0	0	0	2	0	2	2	2	2	0	2	0	2	2	0	2
AX-90430952	A/G	1	50442907	0	0	2	0	0	2	2	0	2	0	2	2	0	2	0	2	0	2	2	0	2	0	0	0	0	0	2	2	0	0	0	0	0	2	0	2	2	2	2	0	2	0	2	2	0	2
AX-90419086	G/C	1	50444364	0	0	2	0	0	2	2	0	2	0	2	2	0	2	0	2	0	2	2	0	2	0	0	0	0	0	2	2	0	0	0	0	0	2	0	2	2	2	2	0	2	0	2	2	0	2
AX-90518503	G/C	1	50446843	0	0	0	0	0	0	0	0	0	0	0	2	0	0	0	0	0	2	2	0	2	0	0	0	0	0	2	2	0	0	0	0	0	0	0	2	2	2	0	0	2	0	2	2	0	2
AX-90430578	G/A	1	50446984	0	0	2	0	0	2	2	0	2	0	2	2	0	2	0	2	0	0	2	0	0	0	0	0	0	0	0	0	0	0	0	0	0	2	0	0	0	0	2	0	0	0	2	0	0	0
AX-90492105	C/T	1	50447921	0	0	2	0	0	2	2	0	2	0	2	2	0	2	0	2	0	2	2	0	2	0	0	0	0	0	2	2	0	0	0	0	0	2	0	2	2	2	2	0	2	0	2	2	0	2
AX-90433890	G/A	1	50448138	0	0	2	0	0	2	2	0	2	0	2	0	0	2	0	2	0	0	0	0	0	0	0	0	0	0	0	0	0	0	0	0	0	2	0	0	0	0	2	0	0	0	0	0	0	0
AX-90486898	C/T	1	50448413	0	0	2	0	0	2	2	0	2	0	2	2	0	2	0	2	0	2	2	0	2	0	0	0	0	0	2	2	0	0	0	0	0	2	0	2	2	2	2	0	2	0	2	2	0	2
AX-90418482	G/A	1	50448786	0	0	0	0	0	0	0	0	0	0	0	0	0	0	0	0	0	2	0	0	2	0	0	0	0	0	2	2	0	0	0	0	0	0	0	2	2	2	0	0	2	0	0	2	0	2
AX-90324276	G/T	1	50451035	0	0	2	0	0	2	2	0	2	0	2	2	0	2	0	2	0	2	2	0	2	0	0	0	0	0	2	2	0	0	0	0	0	2	0	2	2	2	2	0	2	0	2	2	0	2
AX-90412699	T/G	1	50460779	0	0	2	0	0	2	2	0	2	0	2	0	0	2	0	2	0	2	0	0	2	0	0	0	0	0	2	2	0	0	0	0	0	2	0	2	2	2	2	0	2	0	0	2	0	2
AX-90433119	A/G	1	50464305	0	0	2	0	0	2	2	0	2	0	2	0	0	2	0	2	0	2	0	0	2	0	0	0	0	0	2	2	0	0	0	0	0	2	0	2	2	2	2	0	2	0	0	2	0	2
AX-90455612	A/C	1	50469539	0	0	2	0	0	2	2	0	2	0	2	0	0	2	0	2	0	0	0	0	0	0	0	0	0	0	0	0	0	0	0	0	0	2	0	0	0	0	2	0	0	0	2	0	0	0
AX-90413064	G/A	1	50482615	0	0	2	0	0	2	2	0	2	0	2	2	0	2	0	2	0	0	2	0	0	0	0	0	0	0	2	0	0	0	0	0	0	2	0	0	0	0	2	0	2	0	2	0	0	2
AX-90440423	T/C	1	50498863	0	0	0	0	0	0	0	0	0	0	0	2	0	0	0	0	0	0	2	0	0	0	0	0	0	0	0	0	0	0	0	0	0	0	0	0	0	0	0	0	0	0	0	0	0	0
AX-90373576	C/T	1	50499324	0	0	2	0	0	2	2	0	2	0	2	2	0	2	0	2	0	0	2	0	0	0	0	0	0	0	0	0	0	0	0	0	0	2	0	0	0	0	2	0	0	0	2	0	0	0
AX-90349001	A/G	1	50502637	0	0	2	0	0	2	2	0	2	0	2	0	0	2	0	2	0	0	0	0	0	0	0	0	0	0	0	0	0	0	0	0	0	2	0	0	0	0	2	0	0	0	2	0	0	0
AX-90450965	G/T	1	50502982	0	0	2	0	0	2	2	0	2	0	2	2	0	2	0	2	0	0	2	0	0	0	0	0	0	0	0	0	0	0	0	0	0	2	0	0	0	0	2	0	0	0	2	0	0	0
AX-90395808	C/T	1	50503970	0	0	0	0	0	0	0	0	0	0	0	2	0	0	0	0	0	0	2	0	0	0	0	0	0	0	0	0	0	0	0	0	0	0	0	0	0	0	0	0	0	0	0	0	0	0
AX-90336148	G/A	1	50509684	0	0	0	0	0	0	0	0	2	0	0	2	0	0	0	0	0	0	2	0	0	0	0	0	0	0	0	0	0	0	0	0	0	0	0	0	0	0	0	0	0	0	0	0	0	2
AX-90376072	G/A	1	50509807	0	0	0	0	0	0	0	0	2	0	0	2	0	0	0	0	0	0	2	0	0	0	0	0	0	0	0	0	0	0	0	0	0	0	0	0	0	0	0	0	0	0	0	0	0	2
AX-90431969	G/A	1	50509850	0	0	0	0	0	0	0	0	2	0	0	2	0	0	0	0	0	0	2	0	0	0	0	0	0	0	0	0	0	0	0	0	0	0	0	0	0	0	0	0	0	0	0	0	0	2
AX-90502525	A/G	1	50523283	0	0	0	0	0	0	0	0	0	2	0	0	0	0	0	0	0	0	0	0	0	0	0	0	0	0	0	0	2	0	0	2	2	0	0	0	0	0	0	0	0	2	0	0	2	0
AX-90335107	A/C	1	50524528	0	0	0	0	0	0	0	0	0	2	0	0	0	0	0	0	0	0	0	0	0	0	0	0	0	0	0	0	2	0	0	2	2	0	0	0	0	0	0	0	0	2	0	0	2	0
AX-90428581	A/G	1	50525694	0	0	0	0	0	0	0	0	2	2	0	2	0	0	0	0	0	0	2	0	0	0	0	0	0	0	2	0	2	0	0	2	2	0	0	0	0	0	0	0	2	2	0	0	2	2
AX-90474420	T/C	1	50526474	0	0	0	0	0	0	0	0	2	2	0	2	0	0	0	0	0	0	2	0	0	0	0	0	0	0	2	0	2	0	0	2	2	0	0	0	0	0	0	0	2	2	0	0	2	2
AX-90454883	G/A	1	50526872	0	0	0	0	0	0	0	0	2	0	0	2	0	0	0	0	0	0	2	0	0	0	0	0	0	0	0	0	0	0	0	0	0	0	0	0	0	0	0	0	0	0	0	0	0	2
AX-90450641	T/G	1	50527724	0	0	2	0	0	2	2	0	2	2	2	2	0	0	0	0	0	0	2	0	0	0	0	0	0	0	2	0	2	0	0	2	2	2	0	0	0	0	2	0	2	2	2	0	2	2
AX-90487332	T/C	1	50566155	0	0	0	2	0	0	0	0	0	2	0	0	0	0	0	0	2	0	0	0	0	0	0	0	0	0	0	0	2	0	0	2	2	0	0	0	0	0	0	0	0	2	0	0	2	0
AX-90454821	G/A	1	50574635	0	0	0	2	0	0	0	0	0	2	0	0	0	0	0	0	2	0	0	0	0	0	0	0	0	0	0	0	2	0	0	2	2	0	0	0	0	0	0	0	0	2	0	0	2	0
AX-90460672	G/A	1	50583877	0	0	0	2	0	0	0	0	0	2	0	0	0	0	0	0	2	0	0	0	0	0	0	0	0	0	2	0	2	0	0	2	2	0	0	0	0	0	0	0	2	2	0	0	2	0
AX-90445633	T/C	1	50583951	0	0	0	2	0	0	0	0	0	2	0	0	0	0	0	0	2	0	0	0	0	0	0	0	0	0	0	0	2	0	0	2	2	0	0	0	0	0	0	0	0	2	0	0	2	0
AX-90352939	T/C	1	50584395	0	0	0	2	0	0	0	0	0	2	0	0	0	0	0	0	2	0	0	0	0	0	0	0	0	0	0	0	2	0	0	2	2	0	0	0	0	0	0	0	0	2	0	0	2	0
AX-90360018	T/C	1	50589252	0	0	0	2	0	0	0	0	0	2	0	0	0	0	0	0	2	0	0	0	0	0	0	0	0	0	0	0	2	0	0	2	2	0	0	0	0	0	0	0	0	2	0	0	2	0
AX-90353158	A/T	1	50607731	0	0	2	0	0	2	2	0	2	0	2	2	0	0	0	0	0	0	2	0	0	0	0	0	0	0	2	0	0	0	0	0	0	2	0	0	0	0	2	0	2	0	2	0	0	2
AX-90376157	A/G	1	50620943	0	0	2	0	0	2	2	0	2	0	2	2	0	0	0	0	0	0	2	0	0	0	0	0	0	0	2	0	0	0	0	0	0	2	0	0	0	0	2	0	2	0	2	0	0	2
AX-90440837	A/C	1	50624267	0	0	2	0	0	2	2	0	2	0	2	2	0	0	0	0	0	0	2	0	0	0	0	0	0	0	2	0	0	0	0	0	0	2	0	0	0	0	2	0	2	0	2	0	0	2
AX-90307037	T/C	1	50625240	0	0	0	2	0	0	0	0	0	2	0	0	0	0	0	0	2	0	0	0	0	2	0	0	0	0	0	0	2	0	0	2	2	0	0	0	0	0	0	0	0	2	0	0	2	0
AX-90468379	T/C	1	50626163	0	0	2	0	0	2	2	0	2	0	2	2	0	0	0	0	0	0	2	0	0	0	0	0	0	0	2	0	0	0	0	0	0	2	0	0	0	0	2	0	2	0	2	0	0	2
AX-90467794	T/C	1	50628152	0	0	0	2	0	0	0	0	0	2	0	0	0	0	0	0	2	0	0	0	0	2	0	0	0	0	0	0	2	0	0	2	2	0	0	0	0	0	0	0	0	2	0	0	2	0
AX-90362043	T/C	1	50644508	0	0	0	2	0	0	0	0	0	2	0	0	0	2	0	0	2	2	0	0	2	0	0	0	0	2	0	2	2	0	0	2	2	0	0	2	2	2	0	2	0	2	0	2	2	0
AX-90522422	G/T	1	50651354	0	0	0	0	0	0	0	0	0	0	0	0	0	2	0	0	0	2	0	0	2	0	0	0	0	2	0	2	0	0	0	0	0	0	0	2	2	2	0	2	0	0	0	2	0	0
AX-90514196	C/T	1	50658424	0	0	2	0	0	2	2	0	2	0	2	2	0	0	0	0	0	0	2	0	0	0	0	0	0	0	2	0	0	0	0	0	0	2	0	0	0	0	2	0	0	0	2	0	0	2
AX-90344850	T/C	1	50660742	0	0	2	0	0	2	2	0	2	0	2	2	0	0	0	0	0	0	2	0	0	0	0	0	0	0	2	0	0	0	0	0	0	2	0	0	0	0	2	0	0	0	2	0	0	2
AX-90312613	A/G	1	50660999	2	2	0	0	2	0	0	2	0	0	0	0	2	0	2	2	0	0	0	2	0	2	2	2	2	0	0	0	0	2	2	0	0	0	2	0	0	0	0	0	2	0	0	0	0	0
AX-90421858	T/C	1	50662139	0	0	2	0	0	2	2	0	2	0	2	2	0	0	0	0	0	0	2	0	0	0	0	0	0	0	2	0	0	0	0	0	0	2	0	0	0	0	2	0	0	0	2	0	0	2
AX-90359191	A/C	1	50662813	2	2	0	0	2	0	0	2	0	0	0	0	2	0	2	2	0	0	0	2	0	2	2	2	2	0	0	0	0	2	2	0	0	0	2	0	0	0	0	0	2	0	0	0	0	0
AX-90361185	T/C	1	50664447	2	2	0	0	2	0	0	2	0	0	0	0	2	0	2	2	0	0	0	2	0	2	2	2	2	0	0	0	0	2	2	0	0	0	2	0	0	0	0	0	2	0	0	0	0	0
AX-90334920	G/A	1	50670179	0	0	0	0	0	0	0	0	0	0	0	0	0	2	0	0	0	2	0	0	2	0	0	0	0	2	0	2	0	0	0	0	0	0	0	2	2	2	0	2	0	0	0	2	0	0
AX-90442025	C/T	1	50673074	0	0	0	2	0	0	0	0	0	2	0	0	0	0	0	0	2	0	0	0	0	0	0	0	0	0	0	0	2	0	0	2	2	0	0	0	0	0	0	0	0	2	0	0	2	0
AX-90430507	G/A	1	50684496	0	0	2	2	0	2	2	0	2	2	2	2	0	0	0	0	2	0	2	0	0	0	0	0	0	0	2	0	2	0	0	2	2	2	0	0	0	0	2	0	0	2	2	0	2	2
AX-90356005	T/A	1	50689980	0	0	2	0	0	2	2	0	2	0	2	2	0	0	0	0	0	0	2	0	0	0	0	0	0	0	2	0	0	0	0	0	0	2	0	0	0	0	2	0	0	0	2	0	0	2
AX-90355622	T/C	1	50702185	0	0	2	2	0	2	2	0	2	2	2	2	0	0	0	0	2	0	2	0	0	0	0	0	0	0	2	0	2	0	0	2	2	2	0	0	0	0	2	2	0	2	2	0	2	2
AX-90359503	A/G	1	50702258	0	0	2	0	0	2	2	0	2	0	2	2	0	0	0	0	0	0	2	0	0	0	0	0	0	0	2	0	0	0	0	0	0	2	0	0	0	0	2	0	0	0	2	0	0	2
AX-90476080	A/C	1	50702309	0	0	0	2	0	0	0	0	0	2	0	0	0	0	0	0	2	0	0	0	0	0	0	0	0	0	0	0	2	0	0	2	2	0	0	0	0	0	0	2	0	2	0	0	2	0
AX-90358852	C/A	1	50703222	0	0	2	0	0	2	2	0	2	0	2	2	0	2	2	2	0	2	2	0	2	0	0	0	0	2	2	2	0	0	0	0	0	2	0	2	2	2	2	0	0	0	2	2	0	2
AX-90452887	T/C	1	50711807	0	0	0	0	0	0	0	0	0	0	0	0	0	2	2	2	0	2	0	0	2	0	0	0	0	2	0	2	0	0	0	0	0	0	0	2	2	2	0	0	0	0	0	2	0	0
AX-90341729	T/C	1	50727254	0	0	2	0	0	2	2	0	2	0	2	2	0	0	0	0	0	0	2	0	0	0	2	0	0	0	2	0	0	0	0	0	0	2	0	0	0	0	2	0	0	0	2	0	0	2
AX-90441874	T/C	1	50728097	0	0	2	0	0	2	2	0	2	0	2	2	0	0	0	0	0	0	2	0	0	0	2	0	0	0	2	0	0	0	0	0	0	2	0	0	0	0	2	0	0	0	2	0	0	2
AX-90402757	C/T	1	50728967	0	0	2	0	0	2	2	0	2	0	2	2	0	0	0	0	0	0	2	0	0	0	2	0	0	0	2	0	0	0	0	0	0	2	0	0	0	0	2	0	0	0	2	0	0	2
AX-90403824	A/G	1	50732722	0	0	2	0	0	2	2	0	2	0	2	2	0	0	0	0	0	0	2	0	0	0	2	0	0	0	2	0	0	0	0	0	0	2	0	0	0	0	2	0	0	0	2	0	0	2
AX-90321444	G/A	1	50735037	0	0	2	0	0	2	2	0	2	0	2	2	0	2	2	2	0	2	2	0	2	0	2	0	0	2	2	2	0	0	0	0	0	2	0	2	2	2	2	0	0	0	2	2	0	2
AX-90459436	G/A	1	50735649	0	0	2	0	0	2	2	0	2	0	2	2	0	0	0	0	0	0	2	0	0	0	2	0	0	0	2	0	0	0	0	0	0	2	0	0	0	0	2	0	0	0	2	0	0	2
AX-90388615	A/G	1	50743162	0	0	2	0	0	2	2	0	2	0	2	2	0	0	0	0	0	0	2	0	0	0	2	0	0	0	2	0	0	0	0	0	0	2	0	0	0	0	2	0	0	0	2	0	0	2
AX-90451605	G/T	1	50746150	0	0	0	0	0	0	0	0	0	0	0	0	0	2	2	2	0	2	0	0	2	0	0	0	0	2	0	2	0	0	0	0	0	0	0	2	2	2	0	0	0	0	0	2	0	0
AX-90472131	G/T	1	50748942	0	0	2	1	0	2	2	0	2	0	2	2	0	0	0	0	0	0	2	0	0	0	2	0	0	0	2	0	0	0	0	0	0	2	0	0	0	0	2	0	0	0	2	0	0	2
AX-90334302	G/A	1	50750368	0	0	2	0	0	2	2	0	2	0	2	2	0	0	0	0	0	0	2	0	0	0	2	0	0	0	2	0	0	0	0	0	0	2	0	0	0	0	2	0	0	0	2	0	0	2
AX-90389279	G/T	1	50757203	0	0	2	0	0	2	2	0	2	0	2	2	0	2	2	2	0	2	2	0	2	0	2	0	0	2	2	2	0	0	0	0	0	2	0	2	2	2	2	0	0	0	2	2	0	2
AX-90403151	C/T	1	50758485	0	0	0	0	0	0	0	0	0	0	0	0	0	2	2	2	0	2	0	0	2	0	0	0	0	2	0	2	0	0	0	0	0	0	0	2	2	2	0	0	0	0	0	2	0	0
AX-90404256	C/A	1	50769380	0	0	0	2	2	0	0	0	0	0	0	0	0	2	0	2	2	0	0	0	2	0	0	0	0	2	0	2	0	0	0	0	2	0	0	2	2	2	0	0	0	0	0	0	0	0
AX-90368294	G/A	1	50771421	0	0	0	0	0	0	0	0	2	0	2	2	0	0	0	0	0	2	2	0	0	0	2	0	0	0	0	0	0	0	0	0	0	2	0	0	0	0	2	0	0	0	2	2	0	2
AX-90432684	G/A	1	50776387	0	0	0	0	0	0	0	0	2	0	2	2	0	0	0	0	0	2	2	0	0	0	2	0	0	0	0	0	0	0	0	0	0	2	0	0	0	0	2	0	0	0	2	2	0	2
AX-90368492	C/A	1	50777391	0	0	0	0	0	0	0	0	2	0	2	2	0	0	0	0	0	2	2	0	0	0	2	0	0	0	0	0	0	0	0	0	0	2	0	0	0	0	2	0	0	0	2	2	0	2
AX-90358590	T/C	1	50783122	0	0	0	2	2	0	0	0	2	0	2	2	0	2	0	2	2	2	2	0	2	0	2	0	0	2	0	2	0	0	0	0	2	2	0	2	2	2	2	0	0	0	2	2	0	2
AX-90378448	T/C	1	50783269	0	0	0	2	2	0	0	0	2	0	2	2	0	2	0	2	2	2	2	0	2	0	2	0	0	2	0	2	0	0	0	0	2	2	0	2	2	2	2	0	0	0	2	2	0	2
AX-90320120	A/G	1	50785051	0	0	0	2	2	0	0	0	2	0	2	2	0	2	0	2	2	2	2	0	2	0	2	0	0	2	0	2	0	0	0	0	2	2	0	2	2	2	2	0	0	0	2	2	0	2
AX-90499914	A/G	1	50786844	0	0	0	0	0	0	0	0	2	0	2	2	0	0	0	0	0	2	2	0	0	0	2	0	0	0	0	0	0	0	0	0	0	0	0	0	0	0	0	0	0	0	2	2	0	2
AX-90347406	G/A	1	50789016	0	0	0	2	2	0	0	0	2	0	1	2	0	2	0	2	2	2	2	0	2	0	2	0	0	2	0	2	0	0	0	0	2	2	0	2	2	2	2	0	0	0	2	2	0	2
AX-90486729	T/C	1	50799740	0	0	0	0	0	0	0	0	2	0	2	2	0	0	0	0	0	2	2	0	0	0	2	0	0	0	0	0	0	0	0	0	0	0	0	0	0	0	0	0	0	0	2	2	0	2
AX-90485632	T/C	1	50830841	0	0	0	0	0	0	0	0	0	0	2	2	0	0	0	0	0	0	2	0	0	0	2	0	0	0	0	0	0	0	0	0	0	0	0	0	0	0	0	0	0	0	2	0	0	0
AX-90523707	T/C	1	50831245	0	0	0	2	2	0	0	0	2	0	0	0	0	2	0	0	2	2	0	0	2	0	0	0	0	2	0	2	0	0	0	0	2	2	0	2	2	2	2	0	0	0	0	2	0	2
AX-90310144	G/C	1	50831864	0	0	0	0	0	0	0	0	0	0	2	2	0	0	0	0	0	0	2	0	0	0	2	0	0	0	0	0	0	0	0	0	0	0	0	0	0	0	0	0	0	0	2	0	0	0
AX-90402736	C/G	1	50860563	0	0	0	2	2	0	0	0	2	0	0	0	0	2	0	0	2	2	0	0	2	0	0	0	0	2	0	2	0	0	0	0	2	2	0	2	2	2	2	0	0	0	0	2	0	2
AX-90306998	C/T	1	50877795	0	0	2	0	0	2	2	0	0	0	0	0	0	0	2	2	0	0	0	2	0	0	0	2	2	0	0	0	0	0	0	0	0	0	0	0	0	0	0	2	0	0	0	0	0	0
AX-90507646	G/C	1	50884516	0	0	2	0	0	2	2	0	0	0	2	2	0	0	2	2	0	0	2	2	0	0	2	2	2	0	0	0	0	0	0	0	0	0	0	0	0	0	0	2	0	0	2	0	0	0
AX-90359955	A/C	1	50885178	0	0	2	0	0	2	2	0	0	0	0	0	0	0	2	2	0	0	0	2	0	0	0	2	2	0	0	0	0	0	0	0	0	0	0	0	0	0	0	2	0	0	0	0	0	0
AX-90514954	T/C	1	50912999	0	0	0	2	2	0	0	0	2	0	2	2	0	2	0	0	2	2	2	0	2	0	2	0	0	2	0	2	0	0	0	0	2	2	0	2	2	2	2	0	0	0	2	2	0	2
AX-90402488	A/G	1	50915180	0	0	0	2	2	0	0	0	2	0	2	2	0	2	0	0	2	2	2	0	2	0	2	0	0	2	0	2	0	0	0	0	2	2	0	2	2	2	2	0	0	0	2	2	0	2
AX-90475446	C/A	1	50925330	2	2	0	0	0	0	0	2	0	2	0	0	2	0	0	0	0	0	0	0	0	2	0	0	0	0	2	0	2	2	2	2	0	0	2	0	0	0	0	0	2	2	0	0	2	0
AX-90329851	C/T	1	50945043	0	0	0	0	0	0	0	0	0	0	0	0	0	0	0	0	0	0	0	2	0	0	0	2	2	0	0	0	0	0	0	0	0	0	0	0	0	0	0	0	0	0	0	0	0	0
AX-90429770	A/G	1	50954538	0	0	2	0	0	2	2	0	0	0	0	0	0	0	2	2	0	0	0	2	0	0	0	2	2	0	0	0	0	0	0	0	0	0	0	0	0	0	0	2	0	0	0	0	0	0
AX-90357568	C/T	1	50981860	0	0	0	0	0	0	0	0	0	0	2	2	0	0	2	2	0	0	2	2	0	0	2	2	2	0	0	0	0	0	0	0	0	0	0	0	0	0	0	2	0	0	2	0	0	0
AX-90370940	G/T	1	51006906	0	0	0	0	0	0	0	0	0	0	2	2	0	0	2	2	0	0	2	2	0	0	2	2	2	0	0	0	0	0	0	0	0	0	0	0	0	0	0	2	0	0	2	0	0	0
AX-90308304	G/A	1	51007163	0	0	0	0	0	0	0	0	0	0	2	2	0	0	2	2	0	0	2	2	0	0	2	2	2	0	0	0	0	0	0	0	0	0	0	0	0	0	0	2	0	0	2	0	0	0
AX-90365961	G/T	1	51016259	0	0	0	2	2	0	0	0	2	0	0	0	0	2	0	0	2	2	0	0	2	0	0	0	0	2	0	2	0	0	0	0	2	2	0	2	2	2	2	0	0	0	0	2	0	2
AX-90317159	A/T	1	51016698	0	0	0	2	2	0	0	0	2	0	0	0	0	2	0	0	2	2	0	0	2	0	0	0	0	2	0	2	0	0	0	0	2	2	0	2	2	2	2	0	0	0	0	2	0	2
AX-90482512	G/T	1	51017818	0	0	0	0	0	0	0	0	0	0	0	0	0	0	2	2	0	0	0	2	0	0	0	2	2	0	0	0	0	0	0	0	0	0	0	0	0	0	0	2	0	0	0	0	0	0
AX-90427847	G/A	1	51021086	0	0	0	0	0	0	0	0	0	0	2	2	0	0	2	2	0	0	2	2	0	0	2	2	2	0	0	0	0	0	0	0	0	0	0	0	0	0	0	2	0	0	2	0	0	0
AX-90460534	G/A	1	51027532	0	0	0	2	2	0	0	0	2	0	2	2	0	2	0	0	2	2	2	0	2	0	2	0	0	2	0	2	0	0	0	0	2	2	0	2	2	2	2	0	0	0	2	2	0	2
AX-90405174	T/C	1	51028188	0	0	0	2	2	0	0	0	2	0	0	0	0	2	0	0	2	2	0	0	2	0	0	0	0	2	0	2	0	0	0	0	2	2	0	2	2	2	2	0	0	0	0	2	0	2
AX-90456861	C/A	1	51032719	0	0	0	2	2	0	0	0	2	0	0	0	0	2	0	0	2	2	0	0	2	0	0	0	0	2	0	2	0	0	0	0	2	2	0	2	2	2	2	0	0	0	0	2	0	2
AX-90470894	C/T	1	51033548	0	0	0	2	2	0	0	0	2	0	0	0	0	2	0	0	2	2	0	0	2	0	0	0	0	2	0	2	0	0	0	0	2	2	0	2	2	2	2	0	0	0	0	2	0	2
AX-90386264	G/A	1	51033956	0	0	0	2	2	0	0	0	2	0	0	0	0	2	0	0	2	2	0	0	2	0	0	0	0	2	0	2	0	0	0	0	2	2	0	2	2	2	2	0	0	0	0	2	0	2
AX-90308369	C/T	1	51034082	0	0	0	2	2	0	0	0	2	0	0	0	0	2	0	0	2	2	0	0	2	0	0	0	0	2	0	2	0	0	0	0	2	2	0	2	2	2	2	0	0	0	0	2	0	2
AX-90354733	C/A	1	51043630	0	0	0	2	2	0	0	0	0	0	2	2	0	2	0	0	2	2	2	0	2	0	2	0	0	2	0	2	0	0	0	0	2	2	0	2	2	2	2	0	2	0	2	2	0	2
AX-90411974	A/G	1	51046530	0	0	0	2	2	0	0	0	0	0	0	0	0	2	0	0	2	2	0	0	0	0	0	0	0	2	0	0	0	0	0	0	2	2	0	0	0	0	2	0	0	0	2	2	0	0
AX-90417877	G/A	1	51046785	2	2	2	0	0	2	2	2	2	2	0	0	2	0	0	0	0	0	0	0	0	2	0	0	0	0	2	0	2	2	2	2	0	0	2	0	0	0	0	0	2	2	0	0	2	0
AX-90495861	A/C	1	51052340	0	0	0	2	2	0	0	0	0	0	0	0	0	2	2	2	2	2	0	2	2	0	0	2	2	2	0	2	0	0	0	0	2	2	0	2	2	2	2	2	0	0	2	2	0	2
AX-90511139	C/T	1	51082520	0	0	0	0	0	0	0	0	0	0	2	2	0	2	0	0	0	2	2	0	0	0	0	0	0	2	0	0	0	0	0	0	2	2	0	0	0	0	2	0	0	0	2	2	0	0
AX-90412504	G/C	1	51088472	0	0	0	0	0	0	0	0	0	0	0	0	0	2	2	2	0	2	0	2	2	0	0	2	2	2	0	2	0	0	0	0	2	2	0	2	2	2	2	2	0	0	2	2	0	2
AX-90358549	T/C	1	51089772	0	0	0	0	0	0	0	0	0	0	0	0	0	0	2	2	0	0	0	2	2	0	0	2	2	0	0	2	0	0	0	0	0	0	0	2	2	2	0	2	0	0	0	0	0	2
AX-90493719	C/A	1	51089916	0	0	0	0	0	0	0	0	0	0	2	2	0	2	2	2	0	2	2	2	2	0	0	2	2	2	0	2	0	0	0	0	2	2	0	2	2	2	2	2	0	0	2	2	0	2
AX-90499122	A/G	1	51091347	2	0	0	2	0	2	2	0	0	0	2	2	2	2	0	0	2	2	2	0	0	2	0	0	0	2	2	0	0	2	2	0	2	2	0	0	0	0	2	0	2	0	2	2	0	0
AX-90457411	G/A	1	51099680	2	0	0	2	0	2	2	0	0	0	0	0	2	0	0	0	2	0	0	0	0	2	0	0	0	0	2	0	0	2	2	0	0	0	0	0	0	0	0	0	2	0	0	0	0	0
AX-90443959	T/C	1	51100803	0	0	0	0	0	0	0	0	0	0	2	2	0	2	0	0	0	2	2	0	0	0	0	0	0	2	0	0	0	0	0	0	2	2	0	0	0	0	2	0	0	0	2	2	0	0
[truncated: 66,376 more rows]
[truncated: 240 more columns]
