# Supplementary material for: Genome-wide association study on soybean canopy wilting under drought stress conditions in a rainout-shelter greenhouse
Source: Front Plant Sci. 2026 Jun 9;17:1840313. doi: 10.3389/fpls.2026.1840313 (PMC13287008; doi:10.3389/fpls.2026.1840313)
Supplement: Supplementary file 11 [file Table1.xlsx]

## Sheet: phenotype_BLUE data
Taxa	BLUE
G1	3.81916
G2	3.37471
G3	3.04138
G4	3.15249
G5	2.70745
G6	3.33245
G7	3.37471
G8	4.15249
G9	2.70805
G10	3.37471
G11	1.93027
G12	3.2636
G13	3.37471
G14	3.37471
G15	3.14948
G16	2.70805
G17	3.04138
G18	3.2636
G19	3.2636
G20	3.04138
G21	3.04138
G22	3.37471
G23	3.2636
G24	2.59694
G25	3.04138
G26	3.04138
G27	3.48582
G28	3.93027
G29	3.15249
G30	3.04138
G31	3.48582
G32	3.81916
G33	2.2636
G34	2.59694
G35	3.37471
G36	3.70805
G37	3.93027
G38	3.81916
G39	3.37471
G40	2.93027
G41	2.21283
G42	3.72091
G43	2.2636
G44	4.2636
G45	3.15249
G46	3.59694
G47	3.59694
G48	4.04138
G49	2.93027
G50	2.93027
G51	3.33245
G52	3.72091
G53	3.15249
G54	3.93027
G55	3.70805
G56	3.37471
G57	3.81916
G58	3.37471
G59	4.04138
G60	3.59694
G61	3.2636
G62	2.48582
G63	3.48582
G64	2.70805
G65	3.70805
G66	2.59694
G67	2.2636
G68	2.70805
G69	3.2636
G70	3.04138
G71	3.70745
G72	3.59694
G73	3.04138
G74	2.59694
G75	2.48582
G76	3.04138
G77	2.48582
G78	3.37471
G79	3.59694
G80	3.04138
G81	3.48582
G82	4.04138
G83	3.59694
G84	3.48582
G85	3.00662
G86	2.59694
G87	2.70805
G88	2.15249
G89	2.37471
G90	2.93027
G91	2.81916
G92	2.81916
G93	3.04138
G94	2.70805
G95	1.81916
G96	3.37471
G97	2.70805
G98	3.2636
G99	2.37471
G100	4.48582
G101	3.48582
G102	2.37471
G103	4.48582
G104	3.08245
G105	3.37471
G106	2.20745
G107	2.93027
G108	2.95745
G109	2.58245
G110	3.70745
G111	2.45745
G112	2.70805
G113	4.37471
G114	3.04138
G115	3.81916
G116	2.93027
G117	3.48582
G118	3.58245
G119	3.70805
G120	3.93027
G121	3.2636
G122	2.70805
G123	3.15249
G124	3.04138
G125	3.37471
G126	3.81916
G127	2.70805
G128	3.93027
G129	3.59694
G130	4.15249
G131	3.2636
G132	3.04138
G133	2.59694
G134	4.04138
G135	3.93027
G136	3.70805
G137	2.04138
G138	3.48582
G139	3.48582
G140	4.59694
G141	3.48582
G142	2.37471
G143	2.2636
G144	2.93027
G145	3.59694
G146	4.04138
G147	2.59694
G148	3.37471
G149	3.2636
G150	3.2636
G151	3.59694
G152	3.59694
G153	3.59694
G154	2.93027
G155	3.59694
G156	2.93027
G157	3.15249
G158	3.2636
G159	2.04138
G160	3.15249
G161	3.70805
G162	2.93027
G163	2.37471
G164	2.48582
G165	2.37471
G166	2.37471
G167	2.59694
G168	2.37471
G169	3.15249
G170	3.37471
G171	3.59694
G172	2.81916
G173	3.37471
G174	4.15249
G175	2.2636
G176	3.2636
G177	3.48582
G178	3.2636
G179	3.86377
G180	3.59694
G181	3.04138
G182	2.15249
G183	2.48582
G184	2.43519
G185	3.15249
G186	2.70805
G187	3.37471
G188	3.59694
G189	3.15249
G190	3.15249
G191	2.48582
G192	3.2636
G193	1.70805
G194	2.37471
G195	2.59694
G196	2.15249
G197	4.04138
G198	1.70805
G199	3.59694
G200	3.48582
G201	2.70805
G202	3.70805
G203	3.93027
G204	3.2636
G205	3.2636
G206	3.72091
G207	3.48582
G208	3.15249
G209	2.81916
G210	3.59694
G211	3.04138
G212	3.72091
G213	3.15249
G214	3.15249
G215	3.15249
G216	3.2636
G217	4.04138
G218	4.29234
G219	3.59694
G220	3.37471
G221	3.2636
G222	3.15249
G223	3.83245
G224	3.48582
G225	3.93027
G226	3.04138
G227	3.04138
G228	2.2636
G229	3.81916
G230	4.04138
G231	2.37471
G232	3.81916
G233	3.37471
G234	3.2636
G235	3.48582
G236	2.81916
G237	3.70805
G238	3.48582
G239	3.2636
G240	2.37471
G241	3.2636
G242	3.37471
G243	3.04138
G244	2.59694
G245	3.48582
G246	3.59694
G247	3.70805
G248	3.70805
G249	3.59694
G250	3.37471
G251	3.70805
G252	2.81916
G253	3.2636
G254	2.86377
G255	3.20745
G256	3.2636
G257	3.70805
G258	3.70805
G259	2.70805
G260	3.57805
G261	3.15249
G262	3.59694
G263	3.59694
G264	3.04138
G265	3.72225
G266	3.48582
G267	3.93027
G268	4.04138
G269	3.2636
G270	3.37471
G271	3.59694
G272	3.04138
G273	3.37471
G274	3.15249
G275	3.37471
G276	4.15249
G277	3.70805
G278	3.70805
G279	2.59694
G280	2.59694
G281	3.04138
G282	2.81916
G283	2.59694
G284	3.48582
G285	2.70805
G286	3.15249
