# Supplementary material for: Genome-wide association study on soybean canopy wilting under drought stress conditions in a rainout-shelter greenhouse
Source: Front Plant Sci. 2026 Jun 9;17:1840313. doi: 10.3389/fpls.2026.1840313 (PMC13287008; doi:10.3389/fpls.2026.1840313)
Supplement: Supplementary file 12 [file Table2.xlsx]

## Sheet: phenotype_raw data
Entry	21_R1	21_R2	22_R1	22_R2	22_R3	22_R4	22_R5	23_R1	23_R2
G1	2	4	5	5	5	5	5	3	3
G2	3	1	1	5	5	5	5	4	4
G3	3	1	5	2	5	5	5	2	2
G4	3	1	1	5	5	5	5	3	3
G5	2	NA	5	5	5	1	3	2	2
G6	NA	5	5	4	5	5	1	2	3
G7	5	1	5	4	5	5	1	3	4
G8	4	4	5	5	5	5	5	4	3
G9	3	3	4	4	5	1	2	2	3
G10	2	3	4	5	5	5	2	3	4
G11	3	1	1	2	4	2	2	2	3
G12	4	1	5	5	5	5	4	2	1
G13	2	4	5	5	5	2	4	4	2
G14	4	4	5	4	4	3	4	3	2
G15	4	4	5	4	4	3	1	NA	NA
G16	3	3	1	4	5	1	3	3	4
G17	1	3	5	1	5	3	3	5	4
G18	3	4	3	4	5	1	5	4	3
G19	3	1	5	4	4	5	5	1	4
G20	2	4	4	3	5	2	3	2	5
G21	1	3	5	3	4	5	4	3	2
G22	3	4	5	5	5	1	4	2	4
G23	3	4	1	4	4	5	3	4	4
G24	2	5	2	5	4	3	3	1	1
G25	1	3	5	5	5	3	3	2	3
G26	1	3	5	5	5	2	2	2	5
G27	1	2	5	5	5	5	5	5	1
G28	1	2	5	5	5	5	5	5	5
G29	2	3	4	5	5	5	4	2	1
G30	2	3	4	5	5	5	4	1	1
G31	2	4	5	5	5	5	5	2	1
G32	3	1	5	5	5	5	5	4	4
G33	3	1	5	5	2	1	1	3	2
G34	2	2	4	5	1	1	5	2	4
G35	2	2	5	5	4	5	4	2	4
G36	2	2	5	5	5	5	4	4	4
G37	2	2	5	5	5	5	5	5	4
G38	3	2	5	5	5	5	5	5	2
G39	5	4	5	2	5	3	3	4	2
G40	3	1	5	1	5	5	4	2	3
G41	2	1	5	4	5	5	3	4	4
G42	1	3	5	5	5	5	5	NA	NA
G43	1	3	3	2	2	3	5	2	2
G44	3	3	5	5	5	5	5	5	5
G45	2	2	2	5	5	5	4	4	2
G46	4	1	5	5	5	4	5	2	4
G47	5	1	5	1	5	5	5	4	4
G48	5	4	4	5	5	5	5	2	4
G49	3	3	3	3	3	5	4	3	2
G50	5	3	5	1	4	3	4	3	1
G51	NA	2	4	3	3	5	5	4	4
G52	2	3	4	5	5	5	5	NA	NA
G53	2	3	4	4	5	5	4	2	2
G54	4	2	5	5	5	5	5	4	3
G55	2	5	5	1	4	5	5	5	4
G56	2	4	5	1	5	5	5	2	4
G57	4	2	5	5	5	5	5	2	4
G58	1	4	4	4	5	5	5	1	4
G59	1	5	5	5	5	5	5	4	4
G60	1	4	3	5	5	5	5	3	4
G61	1	4	3	1	5	5	5	4	4
G62	3	1	1	1	5	5	4	1	4
G63	3	1	4	5	5	5	5	2	4
G64	1	3	5	3	4	5	1	2	3
G65	2	5	5	5	4	5	3	4	3
G66	3	1	2	2	1	5	5	3	4
G67	1	4	1	1	1	5	5	4	1
G68	3	1	2	2	4	5	2	4	4
G69	2	3	1	5	4	5	5	4	3
G70	2	2	1	5	5	5	5	3	2
G71	2	NA	5	5	5	5	5	4	2
G72	2	1	5	5	5	5	5	5	2
G73	3	1	1	5	3	5	5	3	4
G74	3	4	1	1	4	5	4	3	1
G75	2	2	2	2	1	5	5	2	4
G76	2	1	5	5	1	5	3	4	4
G77	3	1	1	2	5	3	2	4	4
G78	4	2	5	5	5	5	4	2	1
G79	4	1	5	5	5	5	5	2	3
G80	3	1	1	5	5	5	5	4	1
G81	1	2	5	5	5	5	5	4	2
G82	4	2	5	5	5	5	5	4	4
G83	1	3	3	5	5	5	5	4	4
G84	2	2	5	5	5	5	5	1	4
G85	3	1	3	2	5	5	5	NA	NA
G86	4	1	5	1	4	5	2	3	1
G87	1	3	1	5	3	5	3	3	3
G88	2	1	1	4	1	5	3	2	3
G89	3	1	4	5	1	5	1	2	2
G90	2	1	1	5	5	5	5	3	2
G91	1	3	4	5	1	5	3	2	4
G92	1	3	5	3	5	5	3	1	2
G93	1	3	3	2	5	5	3	4	4
G94	1	2	4	5	5	3	3	3	1
G95	1	2	1	4	1	3	1	2	4
G96	4	1	5	5	5	5	2	5	1
G97	3	1	1	5	5	5	2	1	4
G98	3	2	2	5	5	5	3	5	2
G99	3	1	1	2	5	5	1	2	4
G100	5	3	5	5	5	5	5	5	5
G101	2	3	5	5	5	5	5	1	3
G102	1	3	1	5	1	1	5	2	5
G103	5	3	5	5	5	5	5	5	5
G104	NA	1	2	4	5	5	5	2	4
G105	1	3	1	5	5	5	5	4	4
G106	1	NA	5	1	1	5	2	2	4
G107	3	1	2	3	4	5	5	2	4
G108	2	NA	5	1	1	5	5	4	4
G109	1	NA	1	4	5	5	5	1	2
G110	2	NA	5	5	5	5	5	2	4
G111	1	NA	5	2	5	5	1	1	3
G112	1	4	5	1	5	5	1	4	1
G113	4	3	5	5	5	5	5	5	5
G114	1	3	1	4	5	5	4	4	3
G115	4	4	5	5	5	5	5	2	2
G116	5	2	5	1	5	5	1	1	4
G117	1	1	5	4	5	5	4	5	4
G118	NA	2	5	2	5	5	4	5	4
G119	3	1	4	5	5	5	5	4	4
G120	4	3	5	4	5	5	4	4	4
G121	3	4	1	5	5	5	3	2	4
G122	1	2	1	5	5	5	3	4	1
G123	4	4	2	5	5	5	1	1	4
G124	3	1	2	5	5	5	5	2	2
G125	2	4	5	5	5	5	3	2	2
G126	4	3	5	5	5	5	5	2	3
G127	1	4	3	5	5	1	3	4	1
G128	3	3	4	5	5	5	5	3	5
G129	1	3	5	5	5	5	5	5	1
G130	5	5	5	5	5	5	4	4	2
G131	4	3	1	5	5	5	5	2	2
G132	4	1	3	5	5	5	2	1	4
G133	1	1	1	5	5	5	4	2	2
G134	3	4	5	5	5	5	5	2	5
G135	4	4	4	5	5	5	5	2	4
G136	4	4	5	5	5	5	2	4	2
G137	1	3	3	2	1	5	1	3	2
G138	4	3	5	5	4	4	1	4	4
G139	1	3	5	5	4	5	5	2	4
G140	5	4	5	5	5	5	5	5	5
G141	4	4	1	5	5	5	4	4	2
G142	3	3	5	1	1	4	2	3	2
G143	3	1	1	5	4	1	4	2	2
G144	1	2	1	5	5	5	2	4	4
G145	5	2	4	4	4	5	3	4	4
G146	5	5	3	4	5	5	4	3	5
G147	1	1	4	4	5	5	2	3	1
G148	4	5	5	3	4	4	4	2	2
G149	4	2	5	5	3	5	2	4	2
G150	1	3	5	4	5	3	5	4	2
G151	4	2	5	4	5	5	5	1	4
G152	3	4	1	4	5	5	5	4	4
G153	1	5	5	4	5	5	4	1	5
G154	3	2	1	4	5	2	5	3	4
G155	4	4	5	5	5	5	1	4	2
G156	1	5	1	5	5	4	2	2	4
G157	1	3	4	4	5	5	3	4	2
G158	1	2	5	5	5	2	3	5	4
G159	1	3	1	1	4	5	1	2	3
G160	2	3	1	5	5	5	5	2	3
G161	2	2	4	5	5	5	5	4	4
G162	1	3	1	5	4	3	5	4	3
G163	2	3	1	4	4	3	1	2	4
G164	1	1	1	5	4	5	1	3	4
G165	2	1	4	2	5	1	4	3	2
G166	3	1	3	1	3	4	3	2	4
G167	3	1	3	4	4	5	2	2	2
G168	3	1	3	2	4	4	1	3	3
G169	1	2	5	4	5	5	3	2	4
G170	5	2	3	2	5	5	5	3	3
G171	1	3	3	4	5	5	5	5	4
G172	3	3	3	1	4	5	2	3	4
G173	3	1	5	5	5	5	5	2	2
G174	2	5	5	5	4	5	5	4	5
G175	1	3	2	5	1	5	4	1	1
G176	1	3	5	5	5	5	5	1	2
G177	3	1	5	5	4	4	5	4	3
G178	2	2	5	5	5	4	4	4	1
G179	4	2	5	5	5	4	5	NA	NA
G180	1	3	5	5	4	4	5	4	4
G181	3	1	5	5	1	4	4	4	3
G182	1	4	2	1	1	4	4	2	3
G183	1	1	4	2	3	5	3	4	2
G184	3	1	3	1	3	5	4	NA	NA
G185	3	1	5	4	4	4	4	4	2
G186	3	4	4	2	3	5	3	2	1
G187	1	3	5	5	3	5	5	2	4
G188	2	2	5	5	5	5	4	2	5
G189	3	1	5	4	5	5	3	1	4
G190	1	3	5	5	5	5	1	4	2
G191	3	1	2	2	3	5	3	2	4
G192	3	3	3	4	4	4	5	2	4
G193	3	1	1	1	5	1	1	2	3
G194	3	1	1	5	5	4	2	1	2
G195	3	3	2	1	5	5	1	2	4
G196	4	4	1	2	4	1	2	2	2
G197	4	1	5	5	5	5	5	5	4
G198	1	3	2	2	3	1	1	3	2
G199	2	2	4	4	5	4	5	4	5
G200	3	2	5	4	5	5	5	2	3
G201	3	1	3	5	5	4	1	1	4
G202	3	1	5	5	5	5	5	3	4
G203	4	4	5	5	5	5	5	2	3
G204	1	3	5	4	5	5	4	3	2
G205	3	4	4	5	5	3	1	2	5
G206	3	2	5	5	5	5	4	NA	NA
G207	4	5	4	5	5	5	2	1	3
G208	4	1	4	5	5	5	1	4	2
G209	1	2	3	5	5	3	5	2	2
G210	2	2	5	5	5	5	5	2	4
G211	1	3	5	2	5	5	4	2	3
G212	5	2	5	5	4	4	4	NA	NA
G213	3	1	4	5	5	5	3	4	1
G214	3	4	5	5	4	4	1	1	4
G215	4	5	4	5	5	4	1	1	2
G216	4	4	2	5	4	4	5	2	2
G217	3	4	5	5	5	5	2	5	5
G218	5	3	5	5	5	5	5	NA	NA
G219	3	1	5	5	5	5	5	2	4
G220	3	3	5	5	5	4	2	2	4
G221	2	4	5	5	5	5	2	1	3
G222	3	3	3	5	5	5	2	2	3
G223	NA	3	5	5	5	5	4	4	3
G224	2	2	5	5	5	5	4	3	3
G225	3	1	5	5	5	5	5	5	4
G226	3	1	5	4	5	5	4	1	2
G227	2	1	5	5	5	5	4	1	2
G228	3	1	1	5	4	2	4	1	2
G229	4	3	5	5	5	2	4	5	4
G230	3	1	5	5	5	5	5	5	5
G231	4	2	1	5	5	1	2	1	3
G232	3	2	5	5	5	5	5	3	4
G233	3	1	4	5	5	5	3	5	2
G234	2	1	5	5	5	5	3	2	4
G235	3	1	5	5	5	4	4	4	3
G236	3	1	1	5	5	5	2	3	3
G237	2	2	5	5	5	5	3	5	4
G238	5	1	2	5	5	5	5	1	5
G239	3	1	5	5	1	5	5	4	3
G240	1	4	3	5	1	4	3	2	1
G241	1	1	5	5	5	5	4	4	2
G242	3	1	4	5	5	5	4	2	4
G243	1	2	4	5	4	5	4	3	2
G244	2	2	1	5	5	4	4	2	1
G245	1	4	3	5	5	5	5	3	3
G246	1	3	5	4	5	4	5	4	4
G247	2	2	5	5	5	4	5	4	4
G248	1	5	5	5	5	5	5	1	4
G249	5	1	5	4	5	5	4	4	2
G250	2	3	5	5	5	4	3	3	3
G251	3	2	5	5	5	5	5	1	5
G252	1	2	5	5	5	2	2	2	4
G253	2	1	5	5	4	4	3	5	3
G254	3	1	3	5	5	5	1	NA	NA
G255	NA	2	3	4	5	5	4	2	4
G256	2	2	2	5	5	5	5	4	2
G257	3	1	5	5	5	5	4	4	4
G258	1	3	5	5	5	5	5	4	3
G259	1	3	5	5	5	1	1	1	5
G260	3	1	5	5	4	5	5	NA	NA
G261	2	3	2	5	5	5	2	3	4
G262	2	4	5	5	4	5	5	3	2
G263	2	2	5	5	5	5	2	4	5
G264	1	3	5	4	5	5	3	2	2
G265	NA	2	5	4	5	5	5	NA	NA
G266	1	3	5	5	4	5	5	2	4
G267	3	3	5	5	5	5	5	3	4
G268	3	5	5	5	5	5	5	1	5
G269	3	1	5	3	5	5	4	1	5
G270	3	1	4	1	5	4	5	5	5
G271	1	1	4	5	5	5	4	5	5
G272	3	3	1	5	1	5	4	4	4
G273	1	3	4	5	5	5	5	2	3
G274	1	1	4	5	5	5	4	1	5
G275	1	2	5	5	5	5	1	4	5
G276	3	3	5	5	5	5	5	5	4
G277	5	1	5	4	4	5	5	4	3
G278	4	4	4	5	5	5	5	2	2
G279	3	1	5	1	2	5	2	3	4
G280	3	3	5	1	1	2	5	3	3
G281	3	3	5	3	4	4	2	2	4
G282	3	1	5	1	5	4	1	4	4
G283	2	1	5	1	5	5	1	4	2
G284	5	1	5	5	5	4	5	3	1
G285	4	1	1	3	5	4	5	2	2
G286	5	3	4	1	2	1	4	4	1
