# Supplementary material for: Genome-wide association study on soybean canopy wilting under drought stress conditions in a rainout-shelter greenhouse
Source: Front Plant Sci. 2026 Jun 9;17:1840313. doi: 10.3389/fpls.2026.1840313 (PMC13287008; doi:10.3389/fpls.2026.1840313)
Supplement: Supplementary file 13 [file Table3.xlsx]

## Sheet: Days_to_maturity
Genotype	Days_to_maturity
G1	119
G2	111
G3	104
G4	134
G5	123
G6	104
G7	130
G8	ns
G9	118
G10	132
G11	123
G12	103
G13	123
G14	150
G15	157
G16	157
G17	143
G18	156
G19	118
G20	135
G21	134
G22	123
G23	130
G24	126
G25	126
G26	120
G27	130
G28	130
G29	123
G30	119
G31	119
G32	108
G33	127
G34	133
G35	91
G36	133
G37	130
G38	133
G39	127
G40	135
G41	107
G42	134
G43	137
G44	130
G45	137
G46	126
G47	119
G48	119
G49	119
G50	108
G51	134
G52	147
G53	123
G54	119
G55	137
G56	134
G57	130
G58	119
G59	127
G60	134
G61	120
G62	137
G63	137
G64	142
G65	91
G66	143
G67	122
G68	113
G69	114
G70	107
G71	114
G72	108
G73	118
G74	136
G75	143
G76	146
G77	150
G78	143
G79	108
G80	119
G81	118
G82	107
G83	119
G84	130
G85	133
G86	156
G87	151
G88	157
G89	157
G90	151
G91	151
G92	113
G93	128
G94	139
G95	150
G96	122
G97	113
G98	113
G99	126
G100	119
G101	105
G102	118
G103	88
G104	104
G105	134
G106	133
G107	111
G108	130
G109	130
G110	130
G111	137
G112	127
G113	142
G114	134
G115	140
G116	134
G117	129
G118	123
G119	127
G120	123
G121	127
G122	123
G123	118
G124	103
G125	137
G126	132
G127	151
G128	136
G129	123
G130	98
G131	143
G132	113
G133	132
G134	130
G135	126
G136	130
G137	123
G138	103
G139	157
G140	123
G141	142
G142	114
G143	123
G144	130
G145	103
G146	88
G147	136
G148	112
G149	157
G150	133
G151	146
G152	137
G153	134
G154	132
G155	99
G156	119
G157	114
G158	118
G159	151
G160	150
G161	137
G162	150
G163	136
G164	129
G165	136
G166	133
G167	151
G168	151
G169	114
G170	123
G171	118
G172	127
G173	118
G174	108
G175	133
G176	130
G177	119
G178	103
G179	104
G180	108
G181	130
G182	123
G183	123
G184	122
G185	108
G186	123
G187	99
G188	84
G189	120
G190	130
G191	151
G192	91
G193	126
G194	130
G195	150
G196	137
G197	147
G198	122
G199	88
G200	88
G201	132
G202	139
G203	130
G204	102
G205	129
G206	103
G207	119
G208	143
G209	144
G210	103
G211	103
G212	103
G213	119
G214	133
G215	140
G216	144
G217	144
G218	97
G219	133
G220	99
G221	99
G222	84
G223	88
G224	108
G225	108
G226	114
G227	103
G228	108
G229	108
G230	129
G231	144
G232	144
G233	112
G234	115
G235	108
G236	118
G237	140
G238	144
G239	157
G240	132
G241	136
G242	126
G243	129
G244	118
G245	151
G246	144
G247	105
G248	103
G249	119
G250	134
G251	99
G252	127
G253	137
G254	140
G255	126
G256	127
G257	120
G258	119
G259	144
G260	156
G261	156
G262	140
G263	137
G264	129
G265	114
G266	103
G267	134
G268	99
G269	102
G270	142
G271	137
G272	137
G273	136
G274	136
G275	134
G276	134
G277	134
G278	140
G279	ns
G280	ns
G281	ns
G282	ns
G283	ns
G284	ns
G285	ns
G286	ns
