# Supplementary material for: Genome-wide association study on soybean canopy wilting under drought stress conditions in a rainout-shelter greenhouse
Source: Front Plant Sci. 2026 Jun 9;17:1840313. doi: 10.3389/fpls.2026.1840313 (PMC13287008; doi:10.3389/fpls.2026.1840313)
Supplement: Supplementary file 14 [file Table4.xlsx]

## Sheet: Table README
Supplementary Table 1. Distribution of days to maturity among 277 soybean accessions evaluated under greenhouse conditions. Days to maturity were calculated as the number of days from planting to physiological maturity. Nine accessions with missing maturity data were excluded from this summary. Accessions were grouped into maturity intervals based on observed days to maturity.
Supplementary Table 2. Experimental timeline of drought stress imposition and phenotypic evaluation across years (2021–2023). Soybean accessions were planted in mid-April in each year. Drought stress was imposed at the early vegetative stage (V3–V5), and phenotypic evaluations were conducted during the mid-to-late growing season. Due to differences in maturity group, exact phenotyping dates varie…
Supplementary Table 3. The number of SNPs distributed across 20 chromosomes used in the genome-wide association study.
Supplementary Table 4. Representative tolerant and susceptible soybean accessions based on canopy wilting scores across three consecutive years (2021–2023). Annual mean values were calculated from replicate measurements within each year, and the combined mean represents the average wilting score across all three years. Accessions corresponding to approximately the lowest and highest 1% of the pop…
Supplementary Table 5. Environmental conditions during the soybean growing period (May–August) from 2021 to 2023. Values represent mean temperature, number of hourly observations ≥35°C, total precipitation, and relative humidity based on hourly weather data.
Supplementary Table 6. Soil moisture (PF) measurements recorded at four positions (Plot 1–4) during the drought period in 2022.
Supplementary Table 7. Detailed information of 286 soybean accessions used for genome-wide association analysis of canopy wilting under drought stress, including accession identifiers, origin, maturity traits.

## Sheet: Supplementary Table 1.
Days to maturity (days)	Number of accessions (n)	Percentage (%)
≤95	10	3.61
96–105	28	10.11
106–115	31	11.19
116–130	96	34.66
>130	112	40.43
Total	277	100

## Sheet: Supplementary Table 2.
Year	Planting date	Drought stress initiation	Phenotypic evaluation
2021	2026-04-15	2026-05-10	2026-07-19
2022	2026-04-15	2026-05-11	2026-08-10
2023	2026-04-21	2026-05-30	2026-08-12

## Sheet: Supplementary Table 3.
Chromosome	Number of SNP
1	2833
2	3927
3	3123
4	3612
5	2845
6	3927
7	3013
8	3646
9	4056
10	3279
11	2508
12	2204
13	4098
14	3082
15	4433
16	3466
17	3739
18	4551
19	3435
20	2598
Total	68375

## Sheet: Supplementary Table 4.
Entry	IT number	2021 mean	2022 mean	2023 mean	Combined mean	Classification
193	263407	2	1.8	2.5	2	Tolerant
198	267339	2	1.8	2.5	2	Tolerant
95	170892	1.5	2	3	2.1	Tolerant
103	173052	4	5	5	4.8	Susceptible
100	171001	4	5	5	4.8	Susceptible
140	195514	4.5	5	5	4.9	Susceptible

## Sheet: Supplementary Table 5.
Year	Mean temperature (°C)	Number of hourly observations ≥35°C	Total Precipitation (mm)	Relative humidity (%)
2021	22.59	2	279.6	66.42
2022	25.55	23	178.7	68.28
2023	25.81	13	611.8	71.76

## Sheet: Supplementary Table 6.
Date	plot 1	plot 2	plot 3	plot 4
22.05.16	2.41	3.73	1.94	3.38
22.05.18	2.49	3.91	2.01	3.47
22.05.20	2.77	3.99	2.33	3.66
22.05.22	2.88	4.28	2.66	3.88
22.05.24	3.09	4.32	3.02	4.06
22.05.26	3.29	4.44	3.35	4.21
22.05.28	3.47	4.79	3.53	4.43
22.05.30	3.66	4.7	3.76	4.44
22.06.01	3.8	4.7	3.9	4.44
22.06.03	3.93	4.76	4.05	4.54
22.06.04	3.96	4.78	4.11	5.27
22.06.06	3.99	4.74	4.13	4.53
22.06.09	4.03	4.62	4.11	4.49
22.06.13	4.17	4.73	4.27	4.55
22.06.15	4.16	4.73	4.24	4.54
22.06.17	4.23	4.73	4.3	4.54
22.06.19	4.32	4.71	4.37	4.57
22.06.21	4.37	4.7	4.42	4.55
22.06.23	4.41	4.69	4.45	4.53
22.06.25	4.35	4.69	4.44	4.52
22.06.27	4.42	4.64	4.46	4.51
22.06.29	4.43	4.65	4.45	4.49
22.07.01	4.44	4.65	4.46	4.47
22.07.03	4.45	4.63	4.49	4.49
22.07.05	4.46	4.61	4.49	4.46
22.07.07	4.46	4.61	4.46	4.43
22.07.09	4.45	4.6	4.48	4.4
22.07.11	4.45	4.59	4.5	4.41
22.07.13	4.45	4.57	4.48	4.42
22.07.15	4.38	4.51	4.42	4.36
22.07.17	4.47	4.57	4.51	4.36
22.07.19	4.46	4.55	4.49	4.31
22.07.29	4.43	4.5	4.5	4.29
22.07.31	4.43	4.49	4.51	4.3
22.08.02	4.43	4.46	4.48	4.26
22.08.04	4.4	4.47	4.48	4.25
22.08.06	4.4	4.47	4.47	4.25
22.08.08	4.4	4.45	4.46	4.27
22.08.10	4.4	4.46	4.47	4.24

## Sheet: Supplementary Table 7.
Genotype	Entry	IT Number	Accession Name	Origin	Maturity days	Source
1	9	21882	광교	KOR	119	RDA
2	10	21889	금강대립	KOR	111	RDA
3	12	22041	Capital	CAN	104	RDA
4	18	22201	Curtis	USA	134	RDA
5	20	22249	FC31697	CRI	123	RDA
6	27	22788	Patterson	MAR	104	RDA
7	29	22976	PI95853	KOR	130	RDA
8	34	23016	PI181421	AFG	ns	RDA
9	36	23028	PI184045	SVN	118	RDA
10	40	23220	SI75090	UNK	132	RDA
11	43	23236	Sooty	CHN	123	RDA
12	44	23240	Soysota	ITA	103	RDA
13	50	23453	541-1	KOR	123	RDA
14	51	23479	Santa Maria	VEN	150	RDA
15	54	23489	PI222549	ARG	157	RDA
16	55	23504	Pelican sm-ICA	COL	157	RDA
17	58	23530	LEE	USA	143	RDA
18	59	23541	Jupiter	USA	156	RDA
19	64	23601	1322	UNK	118	RDA
20	65	23602	Master piece	ZAF	135	RDA
21	72	23848	YN109-1	KOR	134	RDA
22	75	23948	YN210-3	KOR	123	RDA
23	78	24099	YJ208-1	KOR	130	RDA
24	81	24186	L78-434	USA	126	RDA
25	95	24681	Pixie	USA	126	RDA
26	101	25668	74022	KOR	120	RDA
27	102	101015	콩나물콩	KOR	130	RDA
28	103	101256	눈깜장이콩	KOR	130	RDA
29	104	103322	흑태	KOR	123	RDA
30	105	103548	반찬콩	KOR	119	RDA
31	106	103631	경남거창-1985-3631	KOR	119	RDA
32	109	104201	경기평택-1985-4201	KOR	108	RDA
33	110	104441	경남함양-1985-4441	KOR	127	RDA
34	111	104789	경북금릉-1985-4789	KOR	133	RDA
35	112	104865	대두	KOR	91	RDA
36	113	104874	콩나물콩	KOR	133	RDA
37	114	104935	콩나물콩	KOR	130	RDA
38	116	104997	콩나물콩	KOR	133	RDA
39	123	108806	서목태	KOR	127	RDA
40	124	108929	생개다리(콩나물콩)	KOR	135	RDA
41	130	113203	유태	KOR	107	RDA
42	133	115412	KAS210-35	KOR	134	RDA
43	136	115500	KAS 300-10	KOR	137	RDA
44	149	134351	새알콩	KOR	130	RDA
45	150	134415	SLSB326-2	KOR	137	RDA
46	158	141627	KAS361-22	KOR	126	RDA
47	164	141890	KAS606-29	KOR	119	RDA
48	169	142807	황금콩	KOR	119	RDA
49	171	142811	팔달콩	KOR	119	RDA
50	189	144019	팔달콩	KOR	108	RDA
51	199	153820	KLS87220	KOR	134	RDA
52	202	153901	KLS87327	KOR	147	RDA
53	209	154391	KAS600-10-2	KOR	123	RDA
54	217	154703	KAS646-18	KOR	119	RDA
55	220	154725	KAS651-22	KOR	137	RDA
56	221	154726	KAS651-23	KOR	134	RDA
57	226	155155	경북상주-1988-5160	KOR	130	RDA
58	228	155946	KLS 87206	KOR	119	RDA
59	231	156011	Enrei	JPN	127	RDA
60	266	157861	Bongwhoa SLSN-3	KOR	134	RDA
61	268	157951	남해콩	KOR	120	RDA
62	269	157957	Nonok	MYS	137	RDA
63	270	157958	Nunara Eliya local	LKA	137	RDA
64	278	158049	PI194656	SWE	142	RDA
65	282	158069	PI238923	DEU	91	RDA
66	288	158099	Sable	ZWE	143	RDA
67	298	160295	T290H	USA	122	RDA
68	304	161015	Sprite 87	USA	113	RDA
69	308	161390	FC31679	CRI	114	RDA
70	313	161681	PI70478	CHN	107	RDA
71	317	161788	PI80485	JPN	114	RDA
72	330	162620	PI97605	ETH	108	RDA
73	331	162629	PI104708	POL	118	RDA
74	339	162869	전북임실-1989-5589	KOR	136	RDA
75	342	162974	Buffalo	ZWE	143	RDA
76	344	162985	Pickett	USA	146	RDA
77	351	164848	Tropical	UNK	150	RDA
78	355	165081	Johnston	USA	143	RDA
79	366	165249	PI464917	CHN	108	RDA
80	372	165389	PI476352B	KGZ	119	RDA
81	378	165491	T223	USA	118	RDA
82	380	165514	T253	USA	107	RDA
83	389	167700	SLS "90-62	KOR	119	RDA
84	390	167728	SLS "90-90	KOR	130	RDA
85	391	167734	SLS "90-96	KOR	133	RDA
86	397	168177	S.P.SOYBEAN	UNK	156	RDA
87	398	168184	520 KEDELE FLORES	IDN	151	RDA
88	401	168217	KALITUR	IND	157	RDA
89	403	168223	TGX299-449	NGA	157	RDA
90	404	168233	TGX533-21D	NGA	151	RDA
91	405	168243	TGX814-148D	NGA	151	RDA
92	407	168249	F₃-NO.122	UNK	113	RDA
93	408	170841	Century	USA	128	RDA
94	411	170889	Hood 75	USA	139	RDA
95	412	170892	Hutton	USA	150	RDA
96	413	170903	LN 83-2356	USA	122	RDA
97	414	170913	Mead	USA	113	RDA
98	418	170944	Sprite	USA	113	RDA
99	419	170947	TN4-86	UNK	126	RDA
100	421	171001	PI458541	CHN	119	RDA
101	422	171029	PI464896	CHN	105	RDA
102	430	171246	T221	USA	118	RDA
103	445	173052	Kamianetz Graine Jaune Unie	FRA	88	RDA
104	452	175833	흰콩	KOR	104	RDA
105	457	177361	검정콩-4	KOR	134	RDA
106	459	177366	검정콩-4	KOR	133	RDA
107	460	177432	검정콩-1	KOR	111	RDA
108	464	177606	검정콩-3	KOR	130	RDA
109	465	177639	검정콩-1	KOR	130	RDA
110	466	177640	검정콩-2	KOR	130	RDA
111	467	177655	검정콩-7	KOR	137	RDA
112	471	177701	검정콩-4	KOR	127	RDA
113	478	177942	검정콩-2	KOR	142	RDA
114	480	177987	검정콩-2	KOR	134	RDA
115	485	178041	검정콩-1	KOR	140	RDA
116	493	178210	검정콩	KOR	134	RDA
117	496	179932	SI75064	UNK	129	RDA
118	497	179978	목포시험장-1993-1618	KOR	123	RDA
119	500	180029	목포시험장-1993-1669	KOR	127	RDA
120	501	180134	목포시험장-1993-1774	KOR	123	RDA
121	502	180191	SS86007-1-2	KOR	127	RDA
122	503	180285	SS84036-43-4-1-1	KOR	123	RDA
123	504	180381	1311-99	UNK	118	RDA
124	505	180419	PI507174A	JPN	103	RDA
125	508	181514	KAS304-2	KOR	137	RDA
126	519	185208	영시전작-1994-2869	TWN	132	RDA
127	522	185237	Tanbaguro	JPN	151	RDA
128	527	185257	영시전작-1994-2918	TWN	136	RDA
129	528	185269	PI196151	JPN	123	RDA
130	531	185294	Shiratori Edamame	UNK	98	RDA
131	534	185315	New Ta Pien #2	UNK	143	RDA
132	536	185318	GC87027-1S-6	TWN	113	RDA
133	539	185339	GC85062-10-2-1	TWN	132	RDA
134	546	186166	전남담양-1994-3827	KOR	130	RDA
135	548	189209	만리콩	KOR	126	RDA
136	554	189277	94유자77	KOR	130	RDA
137	558	189678	강원인제-1995-1446	KOR	123	RDA
138	563	195156	콩나물콩	KOR	103	RDA
139	564	195321	COL-HJW-1996-77	COL	157	RDA
140	565	195514	장콩	KOR	123	RDA
141	567	196846	검정밥밑콩	KOR	142	RDA
142	577	199096	Kazakhstanskas 200	KAZ	114	RDA
143	591	203618	약콩	KOR	123	RDA
144	592	208266	Zaredo F-267	ARG	130	RDA
145	593	208283	Ju-li-gun	CHN	103	RDA
146	595	208303	Sin-che-do	CHN	88	RDA
147	596	208304	WIR5528	ISR	136	RDA
148	601	208340	Gibridnaya 670	KAZ	112	RDA
149	602	208356	106	BOL	157	RDA
150	604	208934	녹색나물콩	KOR	133	RDA
151	614	212798	NPL-NIS-1999-C99-28	UNK	146	RDA
152	616	212859	대원콩	KOR	137	RDA
153	619	213173	소록콩	KOR	134	RDA
154	620	213322	136	UZB	132	RDA
155	621	213324	전남고흥-1999-28	KOR	99	RDA
156	622	216044	여2함쌍청	CHN	119	RDA
157	623	216907	ITA-LDJ-2001-9	ITA	114	RDA
158	626	219500	NEBSOY	USA	118	RDA
159	628	219502	BR-80-20469	BRA	151	RDA
160	631	219693	N94-2575	USA	150	RDA
161	632	219730	J772	KOR	137	RDA
162	640	223596	Vernal	USA	150	RDA
163	641	224029	KLG 12098	USA	136	RDA
164	642	224032	KLG 12123	USA	129	RDA
165	643	224060	KLG 12187	USA	136	RDA
166	644	224101	KLG 13591	KOR	133	RDA
167	645	224422	BTN-NYW-1999-4	BTN	151	RDA
168	649	225051	NO.49 E 73	MDG	151	RDA
169	651	226762	(Yuwoltae)	KOR	114	RDA
170	653	226857	PI 458046	KOR	123	RDA
171	654	227853	UZB-GJG-1998-192	UZB	118	RDA
172	655	228484	ORD 8109	KOR	127	RDA
173	656	228784	KAS C-180	TWN	118	RDA
174	657	229977	CNS 80A	DZA	108	RDA
175	658	230216	ORD 8159	KOR	133	RDA
176	661	230768	Ulsan	KOR	130	RDA
177	662	238323	Jiu yue huang	CHN	119	RDA
178	664	242171	Imeretinskaja	GEO	103	RDA
179	666	242605	황금콩	KOR	104	RDA
180	670	252350	PI 458040	KOR	108	RDA
181	671	252428	KAS361-29	KOR	130	RDA
182	674	252507	GS11	KOR	123	RDA
183	683	263017	KAERI-GNT 210-4	KOR	123	RDA
184	691	263101	GL2688	PRK	122	RDA
185	692	263112	Tokachi hadaka	JPN	108	RDA
186	695	263168	새단백	KOR	123	RDA
187	696	263172	밀양199호	KOR	99	RDA
188	697	263245	Ac colibri	CAN	84	RDA
189	698	263257	KAS643-28	KOR	120	RDA
190	699	263276	GSI 14766	KOR	130	RDA
191	703	263311	MLG 2584	IDN	151	RDA
192	707	263392	Dobrudza	BGR	91	RDA
193	709	263407	Kawanda 11	UGA	126	RDA
194	710	263455	Bukalasa 4	UGA	130	RDA
195	711	263464	SG 439	TWN	150	RDA
196	712	263627	하동 2P	KOR	137	RDA
197	717	263785	MLG 2621	IDN	147	RDA
198	723	267339	AGS368-1	USA	122	RDA
199	725	267357	Chikala	CAN	88	RDA
200	727	267361	Dobrudzanski stambovij 4	BGR	88	RDA
201	728	267368	CS 00539	UNK	132	RDA
202	729	267387	Rhosa	ZAF	139	RDA
203	732	269595	CS 00767	KOR	130	RDA
204	733	269658	Eg Special	PHL	102	RDA
205	734	269659	Ford	PHL	129	RDA
206	749	269968	공교94210-4	CHN	103	RDA
207	752	269982	두루올	KOR	119	RDA
208	767	274187	Glaburos	UNK	143	RDA
209	771	274234	CS00869	KOR	144	RDA
210	773	274311	Jiu nong 20	CHN	103	RDA
211	778	274321	Sui nong 1	CHN	103	RDA
212	784	274350	Zhangchun 6	CHN	103	RDA
213	793	274501	경상대-2007-14477	KOR	119	RDA
214	794	274510	경상대-2007-14492	KOR	133	RDA
215	814	274744	GSI 15140	KOR	140	RDA
216	815	274762	GSI 15192	KOR	144	RDA
217	816	274774	GSI 15225	KOR	144	RDA
218	818	274882	Ji 50	CHN	97	RDA
219	820	274891	넉독검정	KOR	133	RDA
220	824	274940	Matsu Ura No. 24	JPN	99	RDA
221	825	274950	경상대-2011-15248	KOR	99	RDA
222	826	274953	경상대-2011-15298	KOR	84	RDA
223	831	275989	Polukulturnaya C10	CHN	88	RDA
224	832	275990	GUN-CHZHU-LIN 1658	CHN	108	RDA
225	833	276017	Ji yi 2002-1	CHN	108	RDA
226	834	276019	Ping'an 1005	CHN	114	RDA
227	835	276021	He jiao 9509-8	CHN	103	RDA
228	838	276198	검정콩	KOR	108	RDA
229	839	276202	Gongjiao 95169-1	CHN	108	RDA
230	845	276315	AGS 380	USA	129	RDA
231	847	276384	CS 01444	KOR	144	RDA
232	848	276386	청두	JPN	144	RDA
233	857	276480	Dongnong 91-135	CHN	112	RDA
234	858	276482	Jiu nong 5	CHN	115	RDA
235	860	276484	He 96-448	CHN	108	RDA
236	862	277882	Norredo	USA	118	RDA
237	865	280129	KAS 590-10	KOR	140	RDA
238	866	283293	MYS-CGT-1999-135	MYS	144	RDA
239	867	283294	MYS-CGT-1999-136	MYS	157	RDA
240	869	283366	KUSL20004	THA	132	RDA
241	870	283367	SK2	THA	136	RDA
242	876	283607	Kulat	PAK	126	RDA
243	878	283792	THA-JSH-2008-81017	THA	129	RDA
244	880	283922	Uzbek-6	UZB	118	RDA
245	882	284084	Yezin 8	MMR	151	RDA
246	883	284108	전남곡성-2010-재래콩	KOR	144	RDA
247	886	284120	길농 11	CHN	105	RDA
248	889	284182	CHN-LMC-2011-28	CHN	103	RDA
249	890	284567	Kleverhof 527	HUN	119	RDA
250	892	285969	YCS 18	KOR	134	RDA
251	897	289026	GREENISH	DZA	99	RDA
252	900	289365	Dian 86-5	MMR	127	RDA
253	901	289390	CM-4	MMR	137	RDA
254	906	308620	서리태	KOR	140	RDA
255	907	319462	KLG 16310	VNM	126	RDA
256	908	319772	밀양319호	KOR	127	RDA
257	912	323394	CS 02638	CHN	120	RDA
258	913	324099	CS 00728	CHN	119	RDA
259	925	45013	L-171	COL	144	RDA
260	926	.	Viet Khai 5	VNM	156	RDA
261	927	K047174	Can Tho 4	VNM	156	RDA
262	932	K135601	속청	KOR	140	RDA
263	935	K150211	GSI 14768	KOR	137	RDA
264	936	K152476	KLG 12119	USA	129	RDA
265	944	.	Jilin 14	CHN	114	RDA
266	965	K187357	Yannong 341	CHN	103	RDA
267	980	K227528	CS 02775	JPN	134	RDA
268	981	K227529	CS 02776	JPN	99	RDA
269	983	.	Xino	ROM	102	RDA
270	989	K265220	밀양306호	KOR	142	RDA
271	990	K265221	밀양307호	KOR	137	RDA
272	997	K267931	PE6	KOR	137	RDA
273	998	K267932	PE7	KOR	136	RDA
274	1003	K268041	PE1087	KOR	136	RDA
275	1004	K268047	PE1182	KOR	134	RDA
276	1005	K268084	PE1569	KOR	134	RDA
277	1006	K268099	PE1622	KOR	134	RDA
278	1007	K268120	PE1708	KOR	140	RDA
279	1024	165479	T201	USA	ns	RDA
280	1025	170966	Williams 82	USA	ns	RDA
281	1029	211814	소원콩	KOR	ns	RDA
282	1032	231497	197	NPL	ns	RDA
283	1038	263843	Peking	CHN	ns	RDA
284	1039	304286	중모3010호	KOR	ns	RDA
285	1041	353025	KLG 16137	PRK	ns	RDA
286	2000	263156	풍산나물콩	KOR	ns	RDA
