# Supplementary material for: Genome-wide association study on soybean canopy wilting under drought stress conditions in a rainout-shelter greenhouse
Source: Front Plant Sci. 2026 Jun 9;17:1840313. doi: 10.3389/fpls.2026.1840313 (PMC13287008; doi:10.3389/fpls.2026.1840313)
Supplement: Supplementary file 15 [file Table5.xlsx]

## Sheet: 2021
Time	Temperature (°C)	Precipitation (mm)	Relative humidity (%)
2021-05-10	16.2		35
2021-05-10 01:00:00	13.9		45
2021-05-10 02:00:00	14		45
2021-05-10 03:00:00	13		48
2021-05-10 04:00:00	12.6		50
2021-05-10 05:00:00	13.2	0	47
2021-05-10 06:00:00	14.1	0	45
2021-05-10 07:00:00	13.2	0.1	59
2021-05-10 08:00:00	13.3	0	74
2021-05-10 09:00:00	14.1		61
2021-05-10 10:00:00	15.7	0	44
2021-05-10 11:00:00	13.3	0.6	66
2021-05-10 12:00:00	14		60
2021-05-10 13:00:00	15.6		58
2021-05-10 14:00:00	15.2		59
2021-05-10 15:00:00	13.1	0.8	81
2021-05-10 16:00:00	13.2	0.3	84
2021-05-10 17:00:00	14.3	0	79
2021-05-10 18:00:00	15		70
2021-05-10 19:00:00	13.8		83
2021-05-10 20:00:00	13.4		82
2021-05-10 21:00:00	13.5		80
2021-05-10 22:00:00	13.5	0	81
2021-05-10 23:00:00	13.5		82
2021-05-11	13.4		87
2021-05-11 01:00:00	13.3		84
2021-05-11 02:00:00	12.9		86
2021-05-11 03:00:00	12.8		89
2021-05-11 04:00:00	12.8	0	86
2021-05-11 05:00:00	12.7	0.1	88
2021-05-11 06:00:00	12.4	0.1	90
2021-05-11 07:00:00	12.9	0.1	89
2021-05-11 08:00:00	12.9	0.3	89
2021-05-11 09:00:00	13.2	0.5	89
2021-05-11 10:00:00	13.9	0.2	86
2021-05-11 11:00:00	15.6	0	74
2021-05-11 12:00:00	17.2		55
2021-05-11 13:00:00	17.8		55
2021-05-11 14:00:00	17.8		52
2021-05-11 15:00:00	17.8		53
2021-05-11 16:00:00	17.9		53
2021-05-11 17:00:00	17.5		52
2021-05-11 18:00:00	17.2		48
2021-05-11 19:00:00	16.2		55
2021-05-11 20:00:00	15.5		60
2021-05-11 21:00:00	15.2		64
2021-05-11 22:00:00	15.2		61
2021-05-11 23:00:00	14.8		64
2021-05-12	14.6		67
2021-05-12 01:00:00	14.4		68
2021-05-12 02:00:00	14.3		71
2021-05-12 03:00:00	13.8		69
2021-05-12 04:00:00	13.5		70
2021-05-12 05:00:00	13.5		73
2021-05-12 06:00:00	13.9		73
2021-05-12 07:00:00	15.3		67
2021-05-12 08:00:00	16.6		60
2021-05-12 09:00:00	17.4		56
2021-05-12 10:00:00	18.3		54
2021-05-12 11:00:00	18.5		53
2021-05-12 12:00:00	20.1		51
2021-05-12 13:00:00	20.2		51
2021-05-12 14:00:00	20.8		47
2021-05-12 15:00:00	22.3		43
2021-05-12 16:00:00	22.2		42
2021-05-12 17:00:00	21.9		42
2021-05-12 18:00:00	20.2		47
2021-05-12 19:00:00	18.3		51
2021-05-12 20:00:00	17.1		57
2021-05-12 21:00:00	16.2		58
2021-05-12 22:00:00	15.5		59
2021-05-12 23:00:00	15		64
2021-05-13	14.2		72
2021-05-13 01:00:00	13.8		75
2021-05-13 02:00:00	13.3		79
2021-05-13 03:00:00	12.4		82
2021-05-13 04:00:00	12		84
2021-05-13 05:00:00	11.5		86
2021-05-13 06:00:00	11.2		85
2021-05-13 07:00:00	13		78
2021-05-13 08:00:00	15.7		65
2021-05-13 09:00:00	18.2		53
2021-05-13 10:00:00	20.6		35
2021-05-13 11:00:00	23.2		34
2021-05-13 12:00:00	26		34
2021-05-13 13:00:00	27.3		34
2021-05-13 14:00:00	27.9		32
2021-05-13 15:00:00	28.8		33
2021-05-13 16:00:00	29.5		31
2021-05-13 17:00:00	28.9		34
2021-05-13 18:00:00	27.2		35
2021-05-13 19:00:00	25.7		37
2021-05-13 20:00:00	23.1		41
2021-05-13 21:00:00	21.3		43
2021-05-13 22:00:00	20.2		49
2021-05-13 23:00:00	19		54
2021-05-14	17.8		60
2021-05-14 01:00:00	17		68
2021-05-14 02:00:00	16.4		71
2021-05-14 03:00:00	15.7		75
2021-05-14 04:00:00	15.2		76
2021-05-14 05:00:00	14.6		80
2021-05-14 06:00:00	14.3		82
2021-05-14 07:00:00	16.5		71
2021-05-14 08:00:00	18.1		65
2021-05-14 09:00:00	20.5		64
2021-05-14 10:00:00	23.5		55
2021-05-14 11:00:00	25.4		51
2021-05-14 12:00:00	27.2		42
2021-05-14 13:00:00	28.8		38
2021-05-14 14:00:00	29.8		35
2021-05-14 15:00:00	29.5		37
2021-05-14 16:00:00	28.9		41
2021-05-14 17:00:00	27.6		45
2021-05-14 18:00:00	26.7		46
2021-05-14 19:00:00	25.4		48
2021-05-14 20:00:00	23.4		55
2021-05-14 21:00:00	22.1		60
2021-05-14 22:00:00	21.3		61
2021-05-14 23:00:00	20.6		65
2021-05-15	19.8		68
2021-05-15 01:00:00	19.3		71
2021-05-15 02:00:00	18.8		74
2021-05-15 03:00:00	18.4		77
2021-05-15 04:00:00	18.3		76
2021-05-15 05:00:00	18.2		77
2021-05-15 06:00:00	18.2		76
2021-05-15 07:00:00	17.8	0.2	80
2021-05-15 08:00:00	17.7	0.6	90
2021-05-15 09:00:00	17.8	0	86
2021-05-15 10:00:00	17.6	4.1	91
2021-05-15 11:00:00	18	3.2	95
2021-05-15 12:00:00	18.8	0.5	93
2021-05-15 13:00:00	19.5	0	90
2021-05-15 14:00:00	20	0.1	93
2021-05-15 15:00:00	20.9		89
2021-05-15 16:00:00	21.4		87
2021-05-15 17:00:00	22.1		82
2021-05-15 18:00:00	22.3		81
2021-05-15 19:00:00	22.4		81
2021-05-15 20:00:00	21.5		90
2021-05-15 21:00:00	21.7		89
2021-05-15 22:00:00	21.4		92
2021-05-15 23:00:00	21.3		92
2021-05-16	21.2		94
2021-05-16 01:00:00	21		93
2021-05-16 02:00:00	21.3	0	92
2021-05-16 03:00:00	20.9	6.3	93
2021-05-16 04:00:00	20.7	3.4	98
2021-05-16 05:00:00	20.6	6	97
2021-05-16 06:00:00	20.6	0.5	99
2021-05-16 07:00:00	21.3	0.1	98
2021-05-16 08:00:00	21.5		94
2021-05-16 09:00:00	21.9	0.6	96
2021-05-16 10:00:00	22.4		94
2021-05-16 11:00:00	22.5	0.5	93
2021-05-16 12:00:00	22.6	0.7	90
2021-05-16 13:00:00	23	0.4	93
2021-05-16 14:00:00	23.4	0	86
2021-05-16 15:00:00	23.1	0.6	89
2021-05-16 16:00:00	23.2	0	88
2021-05-16 17:00:00	22.4	1.2	90
2021-05-16 18:00:00	21.9	1	91
2021-05-16 19:00:00	18.5	2.4	94
2021-05-16 20:00:00	16.7	0.2	94
2021-05-16 21:00:00	15.4		93
2021-05-16 22:00:00	14.8		92
2021-05-16 23:00:00	13.9	0.6	93
2021-05-17	14	0.2	92
2021-05-17 01:00:00	14.1		92
2021-05-17 02:00:00	14.1		92
2021-05-17 03:00:00	14		91
2021-05-17 04:00:00	14.2		89
2021-05-17 05:00:00	14.5		86
2021-05-17 06:00:00	13.9	0.2	92
2021-05-17 07:00:00	13.9	1.1	91
2021-05-17 08:00:00	14	2	95
2021-05-17 09:00:00	14.1	0.4	93
2021-05-17 10:00:00	14.9	0	90
2021-05-17 11:00:00	14.7	0.1	93
2021-05-17 12:00:00	15.2	0.6	94
2021-05-17 13:00:00	15.2	0.1	93
2021-05-17 14:00:00	16	0.1	90
2021-05-17 15:00:00	15.3	0.5	91
2021-05-17 16:00:00	15.1	1.8	95
2021-05-17 17:00:00	15	1.2	96
2021-05-17 18:00:00	14.8	0.5	96
2021-05-17 19:00:00	14.6	0.6	94
2021-05-17 20:00:00	14.3	0.3	96
2021-05-17 21:00:00	14.1	0.4	95
2021-05-17 22:00:00	13.8	0.6	96
2021-05-17 23:00:00	13.5	0.9	96
2021-05-18	13.7	0	95
2021-05-18 01:00:00	13.8		95
2021-05-18 02:00:00	13.5		96
2021-05-18 03:00:00	13.6		96
2021-05-18 04:00:00	13.6		95
2021-05-18 05:00:00	13.6		97
2021-05-18 06:00:00	13.7	0.1	97
2021-05-18 07:00:00	14.3	0	96
2021-05-18 08:00:00	15.2		93
2021-05-18 09:00:00	16.2		87
2021-05-18 10:00:00	16.7		85
2021-05-18 11:00:00	17.9		80
2021-05-18 12:00:00	19		77
2021-05-18 13:00:00	19.9		73
2021-05-18 14:00:00	19.9		69
2021-05-18 15:00:00	21.5		62
2021-05-18 16:00:00	22.3		56
2021-05-18 17:00:00	23.2		52
2021-05-18 18:00:00	23.1		53
2021-05-18 19:00:00	22		56
2021-05-18 20:00:00	19.9		72
2021-05-18 21:00:00	18.2		86
2021-05-18 22:00:00	17.6		87
2021-05-18 23:00:00	16.5		89
2021-05-19	16		90
2021-05-19 01:00:00	16.1		90
2021-05-19 02:00:00	16.9		91
2021-05-19 03:00:00	16.6		91
2021-05-19 04:00:00	16.5		92
2021-05-19 05:00:00	16.3		92
2021-05-19 06:00:00	16.2		94
2021-05-19 07:00:00	16.9		90
2021-05-19 08:00:00	19.4		78
2021-05-19 09:00:00	21.7		59
2021-05-19 10:00:00	23.4		51
2021-05-19 11:00:00	25.3		37
2021-05-19 12:00:00	27.5		31
2021-05-19 13:00:00	27.2		28
2021-05-19 14:00:00	28.8		27
2021-05-19 15:00:00	28.5		27
2021-05-19 16:00:00	28.9		27
2021-05-19 17:00:00	28.2		26
2021-05-19 18:00:00	26.7		36
2021-05-19 19:00:00	25.4		40
2021-05-19 20:00:00	23.6		42
2021-05-19 21:00:00	22.4		54
2021-05-19 22:00:00	21.8		59
2021-05-19 23:00:00	20.3		66
2021-05-20	20		67
2021-05-20 01:00:00	19.1		75
2021-05-20 02:00:00	18.1		79
2021-05-20 03:00:00	17.6		81
2021-05-20 04:00:00	17.3		84
2021-05-20 05:00:00	16.7		86
2021-05-20 06:00:00	16.6		83
2021-05-20 07:00:00	17		77
2021-05-20 08:00:00	17.7	0	76
2021-05-20 09:00:00	18.1	0	67
2021-05-20 10:00:00	17	0.5	80
2021-05-20 11:00:00	16.2	1.7	85
2021-05-20 12:00:00	15.8	7.1	89
2021-05-20 13:00:00	16.6	1.9	81
2021-05-20 14:00:00	16.3	0	79
2021-05-20 15:00:00	16.5	0.1	78
2021-05-20 16:00:00	15.6	0	91
2021-05-20 17:00:00	16	0	88
2021-05-20 18:00:00	15.7	0.1	92
2021-05-20 19:00:00	15.4	0.2	93
2021-05-20 20:00:00	15.1	0.1	94
2021-05-20 21:00:00	15	0.2	94
2021-05-20 22:00:00	14.9	0	95
2021-05-20 23:00:00	14.8	0.1	96
2021-05-21	14.8	0.2	97
2021-05-21 01:00:00	14.9	0	96
2021-05-21 02:00:00	15.1		96
2021-05-21 03:00:00	15.3		96
2021-05-21 04:00:00	16		89
2021-05-21 05:00:00	15.7		91
2021-05-21 06:00:00	15.8		89
2021-05-21 07:00:00	16.1		85
2021-05-21 08:00:00	17.4		79
2021-05-21 09:00:00	18.2		67
2021-05-21 10:00:00	19.1		63
2021-05-21 11:00:00	19.9		59
2021-05-21 12:00:00	19.8		53
2021-05-21 13:00:00	19.9		53
2021-05-21 14:00:00	20.9		52
2021-05-21 15:00:00	19.9		53
2021-05-21 16:00:00	18.9		57
2021-05-21 17:00:00	18.4		59
2021-05-21 18:00:00	18.1		62
2021-05-21 19:00:00	17.9		63
2021-05-21 20:00:00	17.5		64
2021-05-21 21:00:00	17.2		66
2021-05-21 22:00:00	16.9		69
2021-05-21 23:00:00	16.7		73
2021-05-22	16.8		71
2021-05-22 01:00:00	16.5		72
2021-05-22 02:00:00	15.9		74
2021-05-22 03:00:00	15.4		75
2021-05-22 04:00:00	14.1		86
2021-05-22 05:00:00	14.9		77
2021-05-22 06:00:00	14.6		83
2021-05-22 07:00:00	16.5		71
2021-05-22 08:00:00	17.6		66
2021-05-22 09:00:00	19.1		61
2021-05-22 10:00:00	21.1		52
2021-05-22 11:00:00	22.6		49
2021-05-22 12:00:00	23.3		46
2021-05-22 13:00:00	24.5		43
2021-05-22 14:00:00	25		43
2021-05-22 15:00:00	25.8		43
2021-05-22 16:00:00	26.8		39
2021-05-22 17:00:00	27.2		38
2021-05-22 18:00:00	26.1		43
2021-05-22 19:00:00	24.8		47
2021-05-22 20:00:00	23.9		48
2021-05-22 21:00:00	23.2		50
2021-05-22 22:00:00	22.2		54
2021-05-22 23:00:00	21.4		57
2021-05-23	20.6		60
2021-05-23 01:00:00	20.5		59
2021-05-23 02:00:00	17.2		78
2021-05-23 03:00:00	16.4		79
2021-05-23 04:00:00	15.4		82
2021-05-23 05:00:00	15		84
2021-05-23 06:00:00	15.5		81
2021-05-23 07:00:00	18.1		69
2021-05-23 08:00:00	20.3		64
2021-05-23 09:00:00	22.6		51
2021-05-23 10:00:00	23.5		50
2021-05-23 11:00:00	25.2		46
2021-05-23 12:00:00	26.9		41
2021-05-23 13:00:00	28.6		35
2021-05-23 14:00:00	29.4		27
2021-05-23 15:00:00	29.6		29
2021-05-23 16:00:00	29.6		29
2021-05-23 17:00:00	29.6		30
2021-05-23 18:00:00	28.9		35
2021-05-23 19:00:00	26.7		43
2021-05-23 20:00:00	26.3		40
2021-05-23 21:00:00	24.9		52
2021-05-23 22:00:00	23.9		55
2021-05-23 23:00:00	23.8		53
2021-05-24	24		52
2021-05-24 01:00:00	23.7		52
2021-05-24 02:00:00	22.1		61
2021-05-24 03:00:00	21.8		64
2021-05-24 04:00:00	21		70
2021-05-24 05:00:00	20.8		69
2021-05-24 06:00:00	20.6	0.1	74
2021-05-24 07:00:00	19.2	0.4	84
2021-05-24 08:00:00	19.7	0.2	84
2021-05-24 09:00:00	20.8		74
2021-05-24 10:00:00	21.1		71
2021-05-24 11:00:00	22.8		58
2021-05-24 12:00:00	24.9		52
2021-05-24 13:00:00	25.3		42
2021-05-24 14:00:00	26.3		42
2021-05-24 15:00:00	24.8		43
2021-05-24 16:00:00	24.5		41
2021-05-24 17:00:00	25.3		35
2021-05-24 18:00:00	24.7		28
2021-05-24 19:00:00	24.1		22
2021-05-24 20:00:00	23.1		24
2021-05-24 21:00:00	22.6		24
2021-05-24 22:00:00	21.7		25
2021-05-24 23:00:00	20.7		28
2021-05-25	18.1		39
2021-05-25 01:00:00	16.4		49
2021-05-25 02:00:00	15.7		52
2021-05-25 03:00:00	14.1		59
2021-05-25 04:00:00	14		60
2021-05-25 05:00:00	14		59
2021-05-25 06:00:00	13.7		65
2021-05-25 07:00:00	14		67
2021-05-25 08:00:00	15.1		58
2021-05-25 09:00:00	17	0	55
2021-05-25 10:00:00	16.1	0	62
2021-05-25 11:00:00	19.8		46
2021-05-25 12:00:00	21.3		45
2021-05-25 13:00:00	22.7		32
2021-05-25 14:00:00	22.6		30
2021-05-25 15:00:00	23.4		27
2021-05-25 16:00:00	23.2		23
2021-05-25 17:00:00	22.8		23
2021-05-25 18:00:00	21.7		23
2021-05-25 19:00:00	21		20
2021-05-25 20:00:00	19.9		23
2021-05-25 21:00:00	19		24
2021-05-25 22:00:00	16.8		33
2021-05-25 23:00:00	15		43
2021-05-26	13.7		50
2021-05-26 01:00:00	13.4		48
2021-05-26 02:00:00	12.8		57
2021-05-26 03:00:00	12.1		60
2021-05-26 04:00:00	11.8		62
2021-05-26 05:00:00	11.9		62
2021-05-26 06:00:00	11.7		66
2021-05-26 07:00:00	12		64
2021-05-26 08:00:00	13.4		60
2021-05-26 09:00:00	15.8		50
2021-05-26 10:00:00	16.4		43
2021-05-26 11:00:00	19.6		32
2021-05-26 12:00:00	20.6		32
2021-05-26 13:00:00	21.9		31
2021-05-26 14:00:00	23		31
2021-05-26 15:00:00	23.5		27
2021-05-26 16:00:00	23.9		29
2021-05-26 17:00:00	23.5		28
2021-05-26 18:00:00	22.3		35
2021-05-26 19:00:00	21.4		32
2021-05-26 20:00:00	20.2		32
2021-05-26 21:00:00	19.7		30
2021-05-26 22:00:00	20		38
2021-05-26 23:00:00	18.6		45
2021-05-27	18.3		54
2021-05-27 01:00:00	17.7		60
2021-05-27 02:00:00	17		59
2021-05-27 03:00:00	16.5		63
2021-05-27 04:00:00	16.1		66
2021-05-27 05:00:00	15.5		71
2021-05-27 06:00:00	15.3		73
2021-05-27 07:00:00	16.5		68
2021-05-27 08:00:00	16.9		65
2021-05-27 09:00:00	17.2		66
2021-05-27 10:00:00	18		64
2021-05-27 11:00:00	19		60
2021-05-27 12:00:00	18.6		67
2021-05-27 13:00:00	20.9		58
2021-05-27 14:00:00	22.3		55
2021-05-27 15:00:00	24.2		46
2021-05-27 16:00:00	24.7		37
2021-05-27 17:00:00	24.4		36
2021-05-27 18:00:00	23.9		31
2021-05-27 19:00:00	22.9		32
2021-05-27 20:00:00	21.6		32
2021-05-27 21:00:00	20.5		34
2021-05-27 22:00:00	18.4		50
2021-05-27 23:00:00	17.1		53
2021-05-28	15.3		67
2021-05-28 01:00:00	13.7		71
2021-05-28 02:00:00	12.8		74
2021-05-28 03:00:00	12.2		82
2021-05-28 04:00:00	11.7		82
2021-05-28 05:00:00	10.9		85
2021-05-28 06:00:00	11.4		84
2021-05-28 07:00:00	12.9		75
2021-05-28 08:00:00	16		61
2021-05-28 09:00:00	19.3		53
2021-05-28 10:00:00	22.3		41
2021-05-28 11:00:00	25.4		32
2021-05-28 12:00:00	27.3		29
2021-05-28 13:00:00	28.2		26
2021-05-28 14:00:00	19.5		51
2021-05-28 15:00:00	14.7	9.2	87
2021-05-28 16:00:00	14.7	4.6	95
2021-05-28 17:00:00	15.4		89
2021-05-28 18:00:00	16.7		78
2021-05-28 19:00:00	16.5		84
2021-05-28 20:00:00	16.2		88
2021-05-28 21:00:00	15.9		88
2021-05-28 22:00:00	15.3		90
2021-05-28 23:00:00	14.9		92
2021-05-29	16.3		72
2021-05-29 01:00:00	15.9		76
2021-05-29 02:00:00	16.6		61
2021-05-29 03:00:00	16.3		62
2021-05-29 04:00:00	15.7		64
2021-05-29 05:00:00	15		67
2021-05-29 06:00:00	16		65
2021-05-29 07:00:00	16.1		68
2021-05-29 08:00:00	18.6		54
2021-05-29 09:00:00	19.1		50
2021-05-29 10:00:00	21.8		44
2021-05-29 11:00:00	23		37
2021-05-29 12:00:00	24		31
2021-05-29 13:00:00	25.3		30
2021-05-29 14:00:00	25.8		30
2021-05-29 15:00:00	25.3		31
2021-05-29 16:00:00	25.9		32
2021-05-29 17:00:00	25.5		34
2021-05-29 18:00:00	23.6		39
2021-05-29 19:00:00	22.5		41
2021-05-29 20:00:00	22.2		43
2021-05-29 21:00:00	21.5		50
2021-05-29 22:00:00	19.5		59
2021-05-29 23:00:00	19		56
2021-05-30	17.4		67
2021-05-30 01:00:00	16.1		75
2021-05-30 02:00:00	15.4		80
2021-05-30 03:00:00	14.9		86
2021-05-30 04:00:00	13.9		88
2021-05-30 05:00:00	13.5		90
2021-05-30 06:00:00	14		87
2021-05-30 07:00:00	16		77
2021-05-30 08:00:00	17.6		66
2021-05-30 09:00:00	19.6		55
2021-05-30 10:00:00	21.7		48
2021-05-30 11:00:00	23.6		31
2021-05-30 12:00:00	25.2		31
2021-05-30 13:00:00	26.1		33
2021-05-30 14:00:00	27.5		34
2021-05-30 15:00:00	27.2		32
2021-05-30 16:00:00	28		32
2021-05-30 17:00:00	26.1		38
2021-05-30 18:00:00	24.7		43
2021-05-30 19:00:00	23.6		47
2021-05-30 20:00:00	21.9		52
2021-05-30 21:00:00	20.5		54
2021-05-30 22:00:00	19.6		59
2021-05-30 23:00:00	18.9		61
2021-05-31	18.6		64
2021-05-31 01:00:00	18.5	0	65
2021-05-31 02:00:00	16.4	0.6	85
2021-05-31 03:00:00	16.5		88
2021-05-31 04:00:00	16.1	0.1	88
2021-05-31 05:00:00	16.5	0	90
2021-05-31 06:00:00	15.6	0.6	90
2021-05-31 07:00:00	15.7	0.6	91
2021-05-31 08:00:00	16.5	0	87
2021-05-31 09:00:00	19.3		75
2021-05-31 10:00:00	20.6		63
2021-05-31 11:00:00	22.3		54
2021-05-31 12:00:00	24.3		51
2021-05-31 13:00:00	26		45
2021-05-31 14:00:00	27.5		40
2021-05-31 15:00:00	27.6		39
2021-05-31 16:00:00	26.2		46
2021-05-31 17:00:00	25.8		51
2021-05-31 18:00:00	24		57
2021-05-31 19:00:00	22.4		59
2021-05-31 20:00:00	21.1		61
2021-05-31 21:00:00	20.1		67
2021-05-31 22:00:00	19.5		68
2021-05-31 23:00:00	18.7		71
2021-06-01	18.3		70
2021-06-01 01:00:00	17.5		76
2021-06-01 02:00:00	17.1		81
2021-06-01 03:00:00	16.8		83
2021-06-01 04:00:00	16.4		86
2021-06-01 05:00:00	16		88
2021-06-01 06:00:00	16.4		86
2021-06-01 07:00:00	17.1		82
2021-06-01 08:00:00	18.7		76
2021-06-01 09:00:00	20.4		62
2021-06-01 10:00:00	22.6		57
2021-06-01 11:00:00	23.4		51
2021-06-01 12:00:00	25.6		46
2021-06-01 13:00:00	26.4		42
2021-06-01 14:00:00	27.7		39
2021-06-01 15:00:00	28.4		37
2021-06-01 16:00:00	29.2		30
2021-06-01 17:00:00	29		27
2021-06-01 18:00:00	27.9		33
2021-06-01 19:00:00	27		39
2021-06-01 20:00:00	25.9		47
2021-06-01 21:00:00	24.6		52
2021-06-01 22:00:00	23.9		54
2021-06-01 23:00:00	23.3		57
2021-06-02	22.3		62
2021-06-02 01:00:00	21.6		65
2021-06-02 02:00:00	20.8		68
2021-06-02 03:00:00	20.1		71
2021-06-02 04:00:00	19		76
2021-06-02 05:00:00	18.4		74
2021-06-02 06:00:00	18.4		79
2021-06-02 07:00:00	19.7		77
2021-06-02 08:00:00	21		64
2021-06-02 09:00:00	23.4		57
2021-06-02 10:00:00	24.2		52
2021-06-02 11:00:00	27.4		40
2021-06-02 12:00:00	28.3		38
2021-06-02 13:00:00	29.6		29
2021-06-02 14:00:00	29.2		37
2021-06-02 15:00:00	29.1		33
2021-06-02 16:00:00	29.3		29
2021-06-02 17:00:00	28.3		34
2021-06-02 18:00:00	28		29
2021-06-02 19:00:00	26.6		38
2021-06-02 20:00:00	24.6		42
2021-06-02 21:00:00	23.2		43
2021-06-02 22:00:00	22.9		50
2021-06-02 23:00:00	21.2		59
2021-06-03	19.9		65
2021-06-03 01:00:00	19.5		68
2021-06-03 02:00:00	18.2		76
2021-06-03 03:00:00	18		75
2021-06-03 04:00:00	17.6		77
2021-06-03 05:00:00	16.8		82
2021-06-03 06:00:00	17.2		81
2021-06-03 07:00:00	18.2		76
2021-06-03 08:00:00	19.6		70
2021-06-03 09:00:00	18.7	0.2	81
2021-06-03 10:00:00	18.6	1.9	89
2021-06-03 11:00:00	18.9	0.7	89
2021-06-03 12:00:00	18.8	2.4	93
2021-06-03 13:00:00	18.3	1.2	92
2021-06-03 14:00:00	19	2	93
2021-06-03 15:00:00	19.1	1.2	93
2021-06-03 16:00:00	19.5	1.1	95
2021-06-03 17:00:00	19.3	0.3	93
2021-06-03 18:00:00	19.3	0.5	94
2021-06-03 19:00:00	19.3	0.6	95
2021-06-03 20:00:00	19.1	0.4	95
2021-06-03 21:00:00	19.1	0.3	97
2021-06-03 22:00:00	19.1	0.7	95
2021-06-03 23:00:00	19.1	2.3	94
2021-06-04	19	1.7	93
2021-06-04 01:00:00	18.8	0.7	91
2021-06-04 02:00:00	18.4	0.4	92
2021-06-04 03:00:00	18.1	1.5	91
2021-06-04 04:00:00	17.7	1.2	88
2021-06-04 05:00:00	18		88
2021-06-04 06:00:00	17.2		75
2021-06-04 07:00:00	18.5		60
2021-06-04 08:00:00	18.5		61
2021-06-04 09:00:00	20.4		60
2021-06-04 10:00:00	20.8		49
2021-06-04 11:00:00	21.9		49
2021-06-04 12:00:00	22.9		40
2021-06-04 13:00:00	23.5		37
2021-06-04 14:00:00	24		35
2021-06-04 15:00:00	25.6		30
2021-06-04 16:00:00	26.7		29
2021-06-04 17:00:00	26.3		31
2021-06-04 18:00:00	26.4		30
2021-06-04 19:00:00	25.7		31
2021-06-04 20:00:00	23.7		36
2021-06-04 21:00:00	22.1		44
2021-06-04 22:00:00	21.9		41
2021-06-04 23:00:00	20.2		51
2021-06-05	17.9		61
2021-06-05 01:00:00	17		65
2021-06-05 02:00:00	16		65
2021-06-05 03:00:00	15.3		66
2021-06-05 04:00:00	14.7		69
2021-06-05 05:00:00	13.9		74
2021-06-05 06:00:00	15		64
2021-06-05 07:00:00	16.6		63
2021-06-05 08:00:00	19.3		48
2021-06-05 09:00:00	21.1		42
2021-06-05 10:00:00	23.1		38
2021-06-05 11:00:00	26.2		38
2021-06-05 12:00:00	28.1		37
2021-06-05 13:00:00	28.7		35
2021-06-05 14:00:00	29		35
2021-06-05 15:00:00	29.7		34
2021-06-05 16:00:00	29.9		34
2021-06-05 17:00:00	29.5		36
2021-06-05 18:00:00	29.2		35
2021-06-05 19:00:00	27.1		48
2021-06-05 20:00:00	25.6		56
2021-06-05 21:00:00	24.9		60
2021-06-05 22:00:00	22.9		69
2021-06-05 23:00:00	22		75
2021-06-06	21.5		76
2021-06-06 01:00:00	20.9		82
2021-06-06 02:00:00	20.6		81
2021-06-06 03:00:00	19.9		85
2021-06-06 04:00:00	19		88
2021-06-06 05:00:00	18.9		89
2021-06-06 06:00:00	18.8		89
2021-06-06 07:00:00	20.8		80
2021-06-06 08:00:00	22.1		70
2021-06-06 09:00:00	23.1		62
2021-06-06 10:00:00	23.9		59
2021-06-06 11:00:00	26.2		49
2021-06-06 12:00:00	24.2	0.2	54
2021-06-06 13:00:00	27.5	0	42
2021-06-06 14:00:00	28		44
2021-06-06 15:00:00	28.6		39
2021-06-06 16:00:00	29.3		40
2021-06-06 17:00:00	28.9		41
2021-06-06 18:00:00	29.4		38
2021-06-06 19:00:00	27.7		48
2021-06-06 20:00:00	26.4		53
2021-06-06 21:00:00	24.8		59
2021-06-06 22:00:00	23.9		65
2021-06-06 23:00:00	22.9		68
2021-06-07	22.4		71
2021-06-07 01:00:00	22		71
2021-06-07 02:00:00	21		75
2021-06-07 03:00:00	20.3		80
2021-06-07 04:00:00	19.6		84
2021-06-07 05:00:00	18.5		88
2021-06-07 06:00:00	18.9		87
2021-06-07 07:00:00	20.8		80
2021-06-07 08:00:00	23.3		65
2021-06-07 09:00:00	24.6		57
2021-06-07 10:00:00	27.5		46
2021-06-07 11:00:00	28		39
2021-06-07 12:00:00	29.4		34
2021-06-07 13:00:00	29.6		34
2021-06-07 14:00:00	31.1		32
2021-06-07 15:00:00	30.1		34
2021-06-07 16:00:00	30.4		34
2021-06-07 17:00:00	29.9		35
2021-06-07 18:00:00	29.8		37
2021-06-07 19:00:00	28.8		40
2021-06-07 20:00:00	27		49
2021-06-07 21:00:00	25.3		58
2021-06-07 22:00:00	24.4		59
2021-06-07 23:00:00	23.8		62
2021-06-08	23.7		63
2021-06-08 01:00:00	22.8		69
2021-06-08 02:00:00	22.5		71
2021-06-08 03:00:00	21.4		77
2021-06-08 04:00:00	21.4		76
2021-06-08 05:00:00	20.9		80
2021-06-08 06:00:00	20.9		82
2021-06-08 07:00:00	22.9		72
2021-06-08 08:00:00	24		64
2021-06-08 09:00:00	25.7		58
2021-06-08 10:00:00	27		52
2021-06-08 11:00:00	28.4		47
2021-06-08 12:00:00	30.1		37
2021-06-08 13:00:00	30.9		36
2021-06-08 14:00:00	31.2		33
2021-06-08 15:00:00	32		29
2021-06-08 16:00:00	32.5		28
2021-06-08 17:00:00	29.3		41
2021-06-08 18:00:00	27.6		44
2021-06-08 19:00:00	26.3		46
2021-06-08 20:00:00	24.9		49
2021-06-08 21:00:00	23.7		50
2021-06-08 22:00:00	23		51
2021-06-08 23:00:00	22.6		53
2021-06-09	22		55
2021-06-09 01:00:00	21.7		56
2021-06-09 02:00:00	21.3		59
2021-06-09 03:00:00	20.9		64
2021-06-09 04:00:00	20.3		65
2021-06-09 05:00:00	20.1		68
2021-06-09 06:00:00	20.4		67
2021-06-09 07:00:00	20.7		66
2021-06-09 08:00:00	22.1		63
2021-06-09 09:00:00	23.8		53
2021-06-09 10:00:00	26		45
2021-06-09 11:00:00	27.7		41
2021-06-09 12:00:00	29.3		32
2021-06-09 13:00:00	30.2		33
2021-06-09 14:00:00	31.6		28
2021-06-09 15:00:00	32.5		26
2021-06-09 16:00:00	32.2		30
2021-06-09 17:00:00	31.3		36
2021-06-09 18:00:00	29.6		43
2021-06-09 19:00:00	28.2		45
2021-06-09 20:00:00	26.4		49
2021-06-09 21:00:00	24.5		55
2021-06-09 22:00:00	23.3		59
2021-06-09 23:00:00	22.3		62
2021-06-10	21.5		64
2021-06-10 01:00:00	21		66
2021-06-10 02:00:00	20.3		69
2021-06-10 03:00:00	19.8		71
2021-06-10 04:00:00	19.3		74
2021-06-10 05:00:00	19.3		71
2021-06-10 06:00:00	19.4		72
2021-06-10 07:00:00	19.3		72
2021-06-10 08:00:00	20.6		66
2021-06-10 09:00:00	22.6		56
2021-06-10 10:00:00	25		45
2021-06-10 11:00:00	27.6		39
2021-06-10 12:00:00	28.9		36
2021-06-10 13:00:00	29.8		35
2021-06-10 14:00:00	29.2		36
2021-06-10 15:00:00	29		40
2021-06-10 16:00:00	28.5		45
2021-06-10 17:00:00	27.6		47
2021-06-10 18:00:00	26.4		50
2021-06-10 19:00:00	25.6		54
2021-06-10 20:00:00	25.3		56
2021-06-10 21:00:00	24.9		57
2021-06-10 22:00:00	24.5		60
2021-06-10 23:00:00	23.9		64
2021-06-11	22.9	0	75
2021-06-11 01:00:00	22.8	0	75
2021-06-11 02:00:00	22.5	0.1	79
2021-06-11 03:00:00	21.7	0.8	84
2021-06-11 04:00:00	21.8	0.4	77
2021-06-11 05:00:00	21.4	0.8	80
2021-06-11 06:00:00	21	0.4	84
2021-06-11 07:00:00	21.5	0.5	82
2021-06-11 08:00:00	20.4	0.3	89
2021-06-11 09:00:00	20.2	1.7	89
2021-06-11 10:00:00	21.1	0.4	90
2021-06-11 11:00:00	21.4	0.1	91
2021-06-11 12:00:00	21.9		89
2021-06-11 13:00:00	22.2		87
2021-06-11 14:00:00	22.4		88
2021-06-11 15:00:00	23.6		85
2021-06-11 16:00:00	24.4		75
2021-06-11 17:00:00	25.5		72
2021-06-11 18:00:00	24.5		72
2021-06-11 19:00:00	23.8		74
2021-06-11 20:00:00	23.3		78
2021-06-11 21:00:00	22.2		86
2021-06-11 22:00:00	22.4		85
2021-06-11 23:00:00	22.2		85
2021-06-12	21.7		89
2021-06-12 01:00:00	21.4		90
2021-06-12 02:00:00	21.1		90
2021-06-12 03:00:00	20.9		92
2021-06-12 04:00:00	20.8		92
2021-06-12 05:00:00	21		92
2021-06-12 06:00:00	20.8		91
2021-06-12 07:00:00	21.5		89
2021-06-12 08:00:00	23.1		82
2021-06-12 09:00:00	23.9		76
2021-06-12 10:00:00	25.4		67
2021-06-12 11:00:00	26.5		62
2021-06-12 12:00:00	27.3		58
2021-06-12 13:00:00	27.4		57
2021-06-12 14:00:00	26.4		61
2021-06-12 15:00:00	26.9		60
2021-06-12 16:00:00	26.9		62
2021-06-12 17:00:00	26.5		63
2021-06-12 18:00:00	26.2		64
2021-06-12 19:00:00	25.3		68
2021-06-12 20:00:00	24.5		72
2021-06-12 21:00:00	23.8		74
2021-06-12 22:00:00	23.1		79
2021-06-12 23:00:00	22.8		81
2021-06-13	22.8		83
2021-06-13 01:00:00	22.5		85
2021-06-13 02:00:00	22.4		86
2021-06-13 03:00:00	21.8	0.1	90
2021-06-13 04:00:00	22		88
2021-06-13 05:00:00	22		90
2021-06-13 06:00:00	22		89
2021-06-13 07:00:00	22.8		85
2021-06-13 08:00:00	24		77
2021-06-13 09:00:00	25.5		67
2021-06-13 10:00:00	27.2		61
2021-06-13 11:00:00	27.9		55
2021-06-13 12:00:00	30		52
2021-06-13 13:00:00	29.3		52
2021-06-13 14:00:00	30		47
2021-06-13 15:00:00	29.8		47
2021-06-13 16:00:00	30.1		45
2021-06-13 17:00:00	30.1		47
2021-06-13 18:00:00	28.3		52
2021-06-13 19:00:00	26.5		62
2021-06-13 20:00:00	24.8		67
2021-06-13 21:00:00	23.7		73
2021-06-13 22:00:00	22.8		77
2021-06-13 23:00:00	22.5		79
2021-06-14	22.2		82
2021-06-14 01:00:00	21.7		85
2021-06-14 02:00:00	21.3		85
2021-06-14 03:00:00	21.3		87
2021-06-14 04:00:00	21.4		86
2021-06-14 05:00:00	21.5		85
2021-06-14 06:00:00	21.4		86
2021-06-14 07:00:00	21.8		83
2021-06-14 08:00:00	22.3		83
2021-06-14 09:00:00	23.1		79
2021-06-14 10:00:00	24.7		65
2021-06-14 11:00:00	26		54
2021-06-14 12:00:00	26.4		56
2021-06-14 13:00:00	26.2		52
2021-06-14 14:00:00	26.3		56
2021-06-14 15:00:00	28		51
2021-06-14 16:00:00	27.1		50
2021-06-14 17:00:00	27		55
2021-06-14 18:00:00	26.4		56
2021-06-14 19:00:00	24.8		62
2021-06-14 20:00:00	23.6		67
2021-06-14 21:00:00	22.8		68
2021-06-14 22:00:00	22.2		71
2021-06-14 23:00:00	21.5		72
2021-06-15	21.4		72
2021-06-15 01:00:00	21		77
2021-06-15 02:00:00	20.7		77
2021-06-15 03:00:00	20.4		80
2021-06-15 04:00:00	20.2		81
2021-06-15 05:00:00	20		83
2021-06-15 06:00:00	20.3		82
2021-06-15 07:00:00	21		77
2021-06-15 08:00:00	21.5		77
2021-06-15 09:00:00	21.9		71
2021-06-15 10:00:00	22.7		66
2021-06-15 11:00:00	23.6		66
2021-06-15 12:00:00	23.6		63
2021-06-15 13:00:00	22.7	0.1	72
2021-06-15 14:00:00	22.5	1	73
2021-06-15 15:00:00	22.6	0	70
2021-06-15 16:00:00	22.6		69
2021-06-15 17:00:00	22.4	0	73
2021-06-15 18:00:00	22.4		72
2021-06-15 19:00:00	21.4		80
2021-06-15 20:00:00	20.7	0.3	80
2021-06-15 21:00:00	20.3	0.8	87
2021-06-15 22:00:00	20.6	0.8	85
2021-06-15 23:00:00	20.1	0	80
2021-06-16	19.7		83
2021-06-16 01:00:00	19.3	0.1	87
2021-06-16 02:00:00	19.4	0.1	84
2021-06-16 03:00:00	19.1		84
2021-06-16 04:00:00	18.3	0	84
2021-06-16 05:00:00	18.1	0.3	84
2021-06-16 06:00:00	18.2		85
2021-06-16 07:00:00	18.5		85
2021-06-16 08:00:00	19.7		82
2021-06-16 09:00:00	20.7		76
2021-06-16 10:00:00	21.2		73
2021-06-16 11:00:00	22.2		69
2021-06-16 12:00:00	21.9		65
2021-06-16 13:00:00	21.8		66
2021-06-16 14:00:00	22.2		64
2021-06-16 15:00:00	22.7		62
2021-06-16 16:00:00	22.6		63
2021-06-16 17:00:00	21.9		67
2021-06-16 18:00:00	21.8		68
2021-06-16 19:00:00	21.4		69
2021-06-16 20:00:00	20.5		72
2021-06-16 21:00:00	20		72
2021-06-16 22:00:00	19.8		75
2021-06-16 23:00:00	19.6		72
2021-06-17	19.1		76
2021-06-17 01:00:00	18.7		76
2021-06-17 02:00:00	18.6		75
2021-06-17 03:00:00	18.6		73
2021-06-17 04:00:00	18.3		75
2021-06-17 05:00:00	18.4		75
2021-06-17 06:00:00	18.4		73
2021-06-17 07:00:00	18.5		76
2021-06-17 08:00:00	18.9		72
2021-06-17 09:00:00	19.2		69
2021-06-17 10:00:00	19.2		72
2021-06-17 11:00:00	20.1		67
2021-06-17 12:00:00	20.4		67
2021-06-17 13:00:00	22		62
2021-06-17 14:00:00	23.2		58
2021-06-17 15:00:00	22.6		60
2021-06-17 16:00:00	22.8		60
2021-06-17 17:00:00	22.5		62
2021-06-17 18:00:00	22.1		64
2021-06-17 19:00:00	21.2	0	69
2021-06-17 20:00:00	20.9	0	68
2021-06-17 21:00:00	20.3		73
2021-06-17 22:00:00	19.7		77
2021-06-17 23:00:00	19.3	0	74
2021-06-18	18.7	0.1	86
2021-06-18 01:00:00	18.4	0	85
2021-06-18 02:00:00	18.6		84
2021-06-18 03:00:00	18.5	0.1	86
2021-06-18 04:00:00	18.3	0.8	86
2021-06-18 05:00:00	18	1.4	90
2021-06-18 06:00:00	18.2	0.2	87
2021-06-18 07:00:00	18.5	0.4	89
2021-06-18 08:00:00	19.5	0.1	92
2021-06-18 09:00:00	20.2		87
2021-06-18 10:00:00	21		85
2021-06-18 11:00:00	23.1		75
2021-06-18 12:00:00	23.1		70
2021-06-18 13:00:00	25.2		67
2021-06-18 14:00:00	25.9		59
2021-06-18 15:00:00	26.3		58
2021-06-18 16:00:00	26.1		60
2021-06-18 17:00:00	26.1		59
2021-06-18 18:00:00	26		57
2021-06-18 19:00:00	26		57
2021-06-18 20:00:00	25.4		62
2021-06-18 21:00:00	24.5		68
2021-06-18 22:00:00	23.6		69
2021-06-18 23:00:00	23.1		70
2021-06-19	21.7		76
2021-06-19 01:00:00	21.7		72
2021-06-19 02:00:00	20.6		74
2021-06-19 03:00:00	20.4		80
2021-06-19 04:00:00	20		82
2021-06-19 05:00:00	19.7		82
2021-06-19 06:00:00	21.1		78
2021-06-19 07:00:00	22.2		66
2021-06-19 08:00:00	22.9		59
2021-06-19 09:00:00	23.9		52
2021-06-19 10:00:00	24.6		47
2021-06-19 11:00:00	26.6		41
2021-06-19 12:00:00	28.2		38
2021-06-19 13:00:00	28.3		37
2021-06-19 14:00:00	29.5		33
2021-06-19 15:00:00	30.9		29
2021-06-19 16:00:00	30		31
2021-06-19 17:00:00	30.5		27
2021-06-19 18:00:00	30		25
2021-06-19 19:00:00	29		28
2021-06-19 20:00:00	28.1		31
2021-06-19 21:00:00	25.5		46
2021-06-19 22:00:00	24.3		53
2021-06-19 23:00:00	23.3		54
2021-06-20	22		61
2021-06-20 01:00:00	21.1		64
2021-06-20 02:00:00	20.3		69
2021-06-20 03:00:00	19.8		70
2021-06-20 04:00:00	18.9		74
2021-06-20 05:00:00	18.4		82
2021-06-20 06:00:00	18.2		84
2021-06-20 07:00:00	18.4		82
2021-06-20 08:00:00	20.6		70
2021-06-20 09:00:00	23.3		56
2021-06-20 10:00:00	24.8		53
2021-06-20 11:00:00	27.4		50
2021-06-20 12:00:00	28.8		41
2021-06-20 13:00:00	32.2		24
2021-06-20 14:00:00	33.5		13
2021-06-20 15:00:00	33.3		19
2021-06-20 16:00:00	32.5		24
2021-06-20 17:00:00	32.4		24
2021-06-20 18:00:00	31.2		27
2021-06-20 19:00:00	30		34
2021-06-20 20:00:00	29.3		32
2021-06-20 21:00:00	28.9		28
2021-06-20 22:00:00	28.2		27
2021-06-20 23:00:00	25.8		39
2021-06-21	23.7		52
2021-06-21 01:00:00	22.7		57
2021-06-21 02:00:00	22		58
2021-06-21 03:00:00	21.8		56
2021-06-21 04:00:00	21		62
2021-06-21 05:00:00	20.8		58
2021-06-21 06:00:00	20.5		63
2021-06-21 07:00:00	21.5		54
2021-06-21 08:00:00	23.7		48
2021-06-21 09:00:00	24.4		46
2021-06-21 10:00:00	27.5		42
2021-06-21 11:00:00	27.7		37
2021-06-21 12:00:00	29		30
2021-06-21 13:00:00	30.4		30
2021-06-21 14:00:00	29.5		31
2021-06-21 15:00:00	31		28
2021-06-21 16:00:00	29.9		31
2021-06-21 17:00:00	27.1		47
2021-06-21 18:00:00	24.6		53
2021-06-21 19:00:00	22.8		55
2021-06-21 20:00:00	21.5		62
2021-06-21 21:00:00	20.6		64
2021-06-21 22:00:00	20.2		67
2021-06-21 23:00:00	19.7		64
2021-06-22	19.4		67
2021-06-22 01:00:00	19.1		66
2021-06-22 02:00:00	18.8		69
2021-06-22 03:00:00	18.3		72
2021-06-22 04:00:00	17.9		75
2021-06-22 05:00:00	18.4		73
2021-06-22 06:00:00	18.5		73
2021-06-22 07:00:00	19.4		64
2021-06-22 08:00:00	20.1		62
2021-06-22 09:00:00	21		62
2021-06-22 10:00:00	22.1		60
2021-06-22 11:00:00	22.4		58
2021-06-22 12:00:00	24.2		58
2021-06-22 13:00:00	25.2		51
2021-06-22 14:00:00	25.2		49
2021-06-22 15:00:00	24.3		54
2021-06-22 16:00:00	22.7	0	63
2021-06-22 17:00:00	22.3		64
2021-06-22 18:00:00	21	0.1	71
2021-06-22 19:00:00	20.7		67
2021-06-22 20:00:00	20.7		67
2021-06-22 21:00:00	20.4		70
2021-06-22 22:00:00	20.1		67
2021-06-22 23:00:00	20		67
2021-06-23	18.2	3.4	78
2021-06-23 01:00:00	18.1	0.2	86
2021-06-23 02:00:00	18.4		81
2021-06-23 03:00:00	18.3		79
2021-06-23 04:00:00	17.8		84
2021-06-23 05:00:00	17.7		85
2021-06-23 06:00:00	18		79
2021-06-23 07:00:00	18.4		77
2021-06-23 08:00:00	19		76
2021-06-23 09:00:00	19.3		75
2021-06-23 10:00:00	19.9		71
2021-06-23 11:00:00	21.3		69
2021-06-23 12:00:00	21.6		65
2021-06-23 13:00:00	23.1		61
2021-06-23 14:00:00	23.8		54
2021-06-23 15:00:00	23.7		58
2021-06-23 16:00:00	23.6		57
2021-06-23 17:00:00	23		61
2021-06-23 18:00:00	22		61
2021-06-23 19:00:00	21.4		67
2021-06-23 20:00:00	20.7		66
2021-06-23 21:00:00	20.4		68
2021-06-23 22:00:00	20.1		67
2021-06-23 23:00:00	19.9		67
2021-06-24	19.9		66
2021-06-24 01:00:00	19.5		72
2021-06-24 02:00:00	19.2		75
2021-06-24 03:00:00	19.1		72
2021-06-24 04:00:00	19		75
2021-06-24 05:00:00	19		74
2021-06-24 06:00:00	19		78
2021-06-24 07:00:00	19.4		73
2021-06-24 08:00:00	20.8		72
2021-06-24 09:00:00	20.8		70
2021-06-24 10:00:00	22.2		66
2021-06-24 11:00:00	23.9		59
2021-06-24 12:00:00	26.5		51
2021-06-24 13:00:00	27.1		45
2021-06-24 14:00:00	26.7		44
2021-06-24 15:00:00	27		46
2021-06-24 16:00:00	27.1		45
2021-06-24 17:00:00	27.9		42
2021-06-24 18:00:00	27.1		42
2021-06-24 19:00:00	26.1		48
2021-06-24 20:00:00	24.9		59
2021-06-24 21:00:00	23.7		62
2021-06-24 22:00:00	22.9		66
2021-06-24 23:00:00	21.7		72
2021-06-25	21		75
2021-06-25 01:00:00	20.6		78
2021-06-25 02:00:00	19.9		85
2021-06-25 03:00:00	19.5		88
2021-06-25 04:00:00	19.1		88
2021-06-25 05:00:00	18.8		87
2021-06-25 06:00:00	19.1		88
2021-06-25 07:00:00	19.7		81
2021-06-25 08:00:00	21.9		71
2021-06-25 09:00:00	23.2		63
2021-06-25 10:00:00	25.1		59
2021-06-25 11:00:00	27.1		53
2021-06-25 12:00:00	27.8		41
2021-06-25 13:00:00	28.6		35
2021-06-25 14:00:00	28.9		37
2021-06-25 15:00:00	29		41
2021-06-25 16:00:00	29.3		38
2021-06-25 17:00:00	29.6		41
2021-06-25 18:00:00	25.4	0.3	66
2021-06-25 19:00:00	22.2	7.3	85
2021-06-25 20:00:00	22.4	7.1	87
2021-06-25 21:00:00	22.5		87
2021-06-25 22:00:00	22		89
2021-06-25 23:00:00	21.9		88
2021-06-26	21.4		91
2021-06-26 01:00:00	21.2		91
2021-06-26 02:00:00	20.9		91
2021-06-26 03:00:00	20.6		90
2021-06-26 04:00:00	20.4		91
2021-06-26 05:00:00	20.2		91
2021-06-26 06:00:00	20.4		94
2021-06-26 07:00:00	20.3	0.1	89
2021-06-26 08:00:00	20.4	0.8	90
2021-06-26 09:00:00	20.4	0.3	90
2021-06-26 10:00:00	21.2	0.7	87
2021-06-26 11:00:00	22.3	0.1	81
2021-06-26 12:00:00	24.7		68
2021-06-26 13:00:00	26.2		55
2021-06-26 14:00:00	26.7		52
2021-06-26 15:00:00	26.3		46
2021-06-26 16:00:00	26		53
2021-06-26 17:00:00	25.7		58
2021-06-26 18:00:00	25.1		61
2021-06-26 19:00:00	24.6		58
2021-06-26 20:00:00	23.5		63
2021-06-26 21:00:00	23.2		64
2021-06-26 22:00:00	22.7		67
2021-06-26 23:00:00	22.3		70
2021-06-27	21.9		70
2021-06-27 01:00:00	21.5		75
2021-06-27 02:00:00	20.6		79
2021-06-27 03:00:00	20.4		80
2021-06-27 04:00:00	19.6		88
2021-06-27 05:00:00	19.4		89
2021-06-27 06:00:00	19.3		90
2021-06-27 07:00:00	20.5		83
2021-06-27 08:00:00	21.9		76
2021-06-27 09:00:00	23.7		64
2021-06-27 10:00:00	25.3		56
2021-06-27 11:00:00	26.4		49
2021-06-27 12:00:00	27.6		45
2021-06-27 13:00:00	28.3		41
2021-06-27 14:00:00	29.2		40
2021-06-27 15:00:00	28.8		41
2021-06-27 16:00:00	28.8		44
2021-06-27 17:00:00	28.1		46
2021-06-27 18:00:00	26.9		52
2021-06-27 19:00:00	25.5		54
2021-06-27 20:00:00	24.2		58
2021-06-27 21:00:00	23.2		59
2021-06-27 22:00:00	22.6		63
2021-06-27 23:00:00	22.3		69
2021-06-28	22.1		73
2021-06-28 01:00:00	21.8		73
2021-06-28 02:00:00	21.4		74
2021-06-28 03:00:00	21.4		76
2021-06-28 04:00:00	21.5		76
2021-06-28 05:00:00	21.6		76
2021-06-28 06:00:00	21.6		75
2021-06-28 07:00:00	22		72
2021-06-28 08:00:00	23.2		70
2021-06-28 09:00:00	24.5		64
2021-06-28 10:00:00	25.8		59
2021-06-28 11:00:00	25.7		56
2021-06-28 12:00:00	26.3		55
2021-06-28 13:00:00	26.7		54
2021-06-28 14:00:00	27.2		51
2021-06-28 15:00:00	27.7		49
2021-06-28 16:00:00	27.2		49
2021-06-28 17:00:00	26.6		54
2021-06-28 18:00:00	25.9		52
2021-06-28 19:00:00	24.7		60
2021-06-28 20:00:00	23.5		63
2021-06-28 21:00:00	22.8		67
2021-06-28 22:00:00	21.9		72
2021-06-28 23:00:00	21.4		77
2021-06-29	21.3		76
2021-06-29 01:00:00	20.8		79
2021-06-29 02:00:00	20.6		82
2021-06-29 03:00:00	20.8		81
2021-06-29 04:00:00	20.5		81
2021-06-29 05:00:00	20.4		82
2021-06-29 06:00:00	20.5		84
2021-06-29 07:00:00	20.9		79
2021-06-29 08:00:00	22.3		70
2021-06-29 09:00:00	24.2		62
2021-06-29 10:00:00	25.1		56
2021-06-29 11:00:00	25.8		52
2021-06-29 12:00:00	27.3		47
2021-06-29 13:00:00	27.3		47
2021-06-29 14:00:00	28.2		43
2021-06-29 15:00:00	29.5		41
2021-06-29 16:00:00	29.3		40
2021-06-29 17:00:00	29.5		41
2021-06-29 18:00:00	28.2		44
2021-06-29 19:00:00	27		52
2021-06-29 20:00:00	25	0	58
2021-06-29 21:00:00	23.5	1	77
2021-06-29 22:00:00	22.8		85
2021-06-29 23:00:00	22.5		76
2021-06-30	22.5		76
2021-06-30 01:00:00	22.3		76
2021-06-30 02:00:00	21.9		77
2021-06-30 03:00:00	21.9		79
2021-06-30 04:00:00	22		76
2021-06-30 05:00:00	21.9		78
2021-06-30 06:00:00	22		78
2021-06-30 07:00:00	22.1		79
2021-06-30 08:00:00	22.5		74
2021-06-30 09:00:00	23.5		69
2021-06-30 10:00:00	25.4		66
2021-06-30 11:00:00	25.2		61
2021-06-30 12:00:00	26.7		61
2021-06-30 13:00:00	27.7		52
2021-06-30 14:00:00	28.3		48
2021-06-30 15:00:00	28.9		47
2021-06-30 16:00:00	28.9		47
2021-06-30 17:00:00	28.2		52
2021-06-30 18:00:00	26.4	0	62
2021-06-30 19:00:00	25.8		62
2021-06-30 20:00:00	24.6		64
2021-06-30 21:00:00	23.8		66
2021-06-30 22:00:00	23		71
2021-06-30 23:00:00	22.2		73
2021-07-01	21.7		74
2021-07-01 01:00:00	21.3		79
2021-07-01 02:00:00	20.9		79
2021-07-01 03:00:00	20.4		84
2021-07-01 04:00:00	20.2		85
2021-07-01 05:00:00	19.9		86
2021-07-01 06:00:00	19.9		87
2021-07-01 07:00:00	20.8		80
2021-07-01 08:00:00	21.9		75
2021-07-01 09:00:00	23.2		69
2021-07-01 10:00:00	25.2		59
2021-07-01 11:00:00	26.8		55
2021-07-01 12:00:00	27.6		44
2021-07-01 13:00:00	29.9		35
2021-07-01 14:00:00	31.2		28
2021-07-01 15:00:00	31.7		27
2021-07-01 16:00:00	31.9		29
2021-07-01 17:00:00	31.2		32
2021-07-01 18:00:00	30		36
2021-07-01 19:00:00	28.3		39
2021-07-01 20:00:00	26.5		41
2021-07-01 21:00:00	25.3		45
2021-07-01 22:00:00	23.9		56
2021-07-01 23:00:00	23.1		59
2021-07-02	22.4		67
2021-07-02 01:00:00	21.8		75
2021-07-02 02:00:00	21.6		76
2021-07-02 03:00:00	20.9		83
2021-07-02 04:00:00	20.8		77
2021-07-02 05:00:00	20.5		81
2021-07-02 06:00:00	21.1		79
2021-07-02 07:00:00	21.7		74
2021-07-02 08:00:00	22.5		70
2021-07-02 09:00:00	23.5		66
2021-07-02 10:00:00	24.6		62
2021-07-02 11:00:00	24.8		63
2021-07-02 12:00:00	25.7		63
2021-07-02 13:00:00	26.9		61
2021-07-02 14:00:00	27.3		57
2021-07-02 15:00:00	28.5		54
2021-07-02 16:00:00	28.1		54
2021-07-02 17:00:00	27.5		57
2021-07-02 18:00:00	26.5		62
2021-07-02 19:00:00	25.3		64
2021-07-02 20:00:00	24.2		67
2021-07-02 21:00:00	23.5		70
2021-07-02 22:00:00	23.1		69
2021-07-02 23:00:00	22.8		69
2021-07-03	22.4		75
2021-07-03 01:00:00	22		76
2021-07-03 02:00:00	21.6		79
2021-07-03 03:00:00	22.9		75
2021-07-03 04:00:00	22.9		75
2021-07-03 05:00:00	23		74
2021-07-03 06:00:00	22.8		74
2021-07-03 07:00:00	23.3		74
2021-07-03 08:00:00	24.3		67
2021-07-03 09:00:00	24.6		67
2021-07-03 10:00:00	24	0	69
2021-07-03 11:00:00	24.3	0	66
2021-07-03 12:00:00	24		67
2021-07-03 13:00:00	23.4	0	70
2021-07-03 14:00:00	22.7	0.4	79
2021-07-03 15:00:00	21.8	1.6	83
2021-07-03 16:00:00	21.6	4.3	85
2021-07-03 17:00:00	21.5	4.1	86
2021-07-03 18:00:00	21.5	1	88
2021-07-03 19:00:00	21.7	0	88
2021-07-03 20:00:00	22	0.1	87
2021-07-03 21:00:00	21.9	1.1	86
2021-07-03 22:00:00	22	2.2	91
2021-07-03 23:00:00	21.6	3.4	90
2021-07-04	21.8	3.9	90
2021-07-04 01:00:00	22	3	91
2021-07-04 02:00:00	22.4	1.5	95
2021-07-04 03:00:00	23.5	0	93
2021-07-04 04:00:00	23.6	0.1	94
2021-07-04 05:00:00	23.7		95
2021-07-04 06:00:00	24		94
2021-07-04 07:00:00	25.4		91
2021-07-04 08:00:00	27.7		80
2021-07-04 09:00:00	29.6		67
2021-07-04 10:00:00	29.7		61
2021-07-04 11:00:00	30		55
2021-07-04 12:00:00	31.1		47
2021-07-04 13:00:00	31.9		47
2021-07-04 14:00:00	32.1		46
2021-07-04 15:00:00	31.2		49
2021-07-04 16:00:00	31.1		52
2021-07-04 17:00:00	30		54
2021-07-04 18:00:00	29.6		53
2021-07-04 19:00:00	28.9		51
2021-07-04 20:00:00	28		51
2021-07-04 21:00:00	27.4		52
2021-07-04 22:00:00	26.8		59
2021-07-04 23:00:00	26.3		57
2021-07-05	25.8		60
2021-07-05 01:00:00	25.3		62
2021-07-05 02:00:00	24.1		71
2021-07-05 03:00:00	23.6		76
2021-07-05 04:00:00	23.3		81
2021-07-05 05:00:00	23.1		79
2021-07-05 06:00:00	23		80
2021-07-05 07:00:00	23.8		78
2021-07-05 08:00:00	24.8		66
2021-07-05 09:00:00	25.3		63
2021-07-05 10:00:00	24.9		66
2021-07-05 11:00:00	25		64
2021-07-05 12:00:00	25		67
2021-07-05 13:00:00	26		67
2021-07-05 14:00:00	26.5		59
2021-07-05 15:00:00	25.5	0	67
2021-07-05 16:00:00	25.8	0	56
2021-07-05 17:00:00	25.8	0	59
2021-07-05 18:00:00	25.1	0	61
2021-07-05 19:00:00	24.1	0	70
2021-07-05 20:00:00	23.1	0.1	77
2021-07-05 21:00:00	21.9	1.4	87
2021-07-05 22:00:00	21	6	88
2021-07-05 23:00:00	20.9	5.9	91
2021-07-06	20.8	3.4	93
2021-07-06 01:00:00	20.7	2.3	91
2021-07-06 02:00:00	21	2.1	92
2021-07-06 03:00:00	21.1	1.6	92
2021-07-06 04:00:00	21.2	2.5	93
2021-07-06 05:00:00	21.1	1	93
2021-07-06 06:00:00	21.4	0.1	96
2021-07-06 07:00:00	21.6	0.4	96
2021-07-06 08:00:00	21.8	0.2	98
2021-07-06 09:00:00	22.7	0.1	93
2021-07-06 10:00:00	23		92
2021-07-06 11:00:00	23.7		90
2021-07-06 12:00:00	24.9		85
2021-07-06 13:00:00	25.6	0	81
2021-07-06 14:00:00	25.1	0	80
2021-07-06 15:00:00	23.7	0.3	82
2021-07-06 16:00:00	23.1	1.8	87
2021-07-06 17:00:00	22.4	2.2	87
2021-07-06 18:00:00	21.9	2.7	88
2021-07-06 19:00:00	21.9	0.5	93
2021-07-06 20:00:00	22.2	0	94
2021-07-06 21:00:00	22.1	0.4	93
2021-07-06 22:00:00	22.3	0	94
2021-07-06 23:00:00	22.4		92
2021-07-07	22.7		93
2021-07-07 01:00:00	22.9		95
2021-07-07 02:00:00	23	0.1	96
2021-07-07 03:00:00	22.9		97
2021-07-07 04:00:00	22.9		98
2021-07-07 05:00:00	23		95
2021-07-07 06:00:00	23		98
2021-07-07 07:00:00	23.2		96
2021-07-07 08:00:00	23.3	7.5	93
2021-07-07 09:00:00	23.6	10.7	94
2021-07-07 10:00:00	23.9	3	99
2021-07-07 11:00:00	24.1	4.4	94
2021-07-07 12:00:00	24.5	4	94
2021-07-07 13:00:00	24.6	3.3	94
2021-07-07 14:00:00	24.9	0.3	92
2021-07-07 15:00:00	25.6	0.6	90
2021-07-07 16:00:00	26.1	0.5	91
2021-07-07 17:00:00	25.5	0.9	91
2021-07-07 18:00:00	25.2	3	93
2021-07-07 19:00:00	25.2	1.4	97
2021-07-07 20:00:00	24.6		98
2021-07-07 21:00:00	24.7		97
2021-07-07 22:00:00	24.4		98
2021-07-07 23:00:00	24.2		96
2021-07-08	23.8		97
2021-07-08 01:00:00	23.4	0.1	92
2021-07-08 02:00:00	23	0.7	97
2021-07-08 03:00:00	22.9		98
2021-07-08 04:00:00	23.2	0.5	91
2021-07-08 05:00:00	22.7	9	95
2021-07-08 06:00:00	22.7	3.4	94
2021-07-08 07:00:00	23	0.9	92
2021-07-08 08:00:00	23.3	0.1	91
2021-07-08 09:00:00	24		87
2021-07-08 10:00:00	25.8		81
2021-07-08 11:00:00	26.4		73
2021-07-08 12:00:00	28.1		62
2021-07-08 13:00:00	28.6		62
2021-07-08 14:00:00	28.4	0	64
2021-07-08 15:00:00	28.2		65
2021-07-08 16:00:00	26.4	0	81
2021-07-08 17:00:00	25.2	0.2	88
2021-07-08 18:00:00	25.2		80
2021-07-08 19:00:00	25		73
2021-07-08 20:00:00	24.7		73
2021-07-08 21:00:00	24.5		74
2021-07-08 22:00:00	24.2		74
2021-07-08 23:00:00	24		74
2021-07-09	23.4		81
2021-07-09 01:00:00	23		87
2021-07-09 02:00:00	22.2	1.5	88
2021-07-09 03:00:00	22.2	0.5	95
2021-07-09 04:00:00	22.2	0	96
2021-07-09 05:00:00	22.2	0.3	94
2021-07-09 06:00:00	22.2		94
2021-07-09 07:00:00	22.3		95
2021-07-09 08:00:00	22.7	0	94
2021-07-09 09:00:00	23.3		91
2021-07-09 10:00:00	23.2	4.1	89
2021-07-09 11:00:00	24.1	2.1	92
2021-07-09 12:00:00	25.7		81
2021-07-09 13:00:00	26.7		72
2021-07-09 14:00:00	27.7		66
2021-07-09 15:00:00	28.3		69
2021-07-09 16:00:00	28.4		66
2021-07-09 17:00:00	29.1		66
2021-07-09 18:00:00	28.6		67
2021-07-09 19:00:00	26.3	0.5	81
2021-07-09 20:00:00	25.2	6.7	87
2021-07-09 21:00:00	23.7		83
2021-07-09 22:00:00	23.3		87
2021-07-09 23:00:00	22.9		92
2021-07-10	23.2		92
2021-07-10 01:00:00	23.1		92
2021-07-10 02:00:00	23.3		92
2021-07-10 03:00:00	23		94
2021-07-10 04:00:00	23.1		94
2021-07-10 05:00:00	23.3		95
2021-07-10 06:00:00	23.6		92
2021-07-10 07:00:00	24.2		89
2021-07-10 08:00:00	26.1		79
2021-07-10 09:00:00	27		73
2021-07-10 10:00:00	28.5		64
2021-07-10 11:00:00	28.1		66
2021-07-10 12:00:00	29.9		59
2021-07-10 13:00:00	30		57
2021-07-10 14:00:00	31.7		48
2021-07-10 15:00:00	31.2		48
2021-07-10 16:00:00	30.9		54
2021-07-10 17:00:00	31		54
2021-07-10 18:00:00	26.3	0	69
2021-07-10 19:00:00	23.4	2.2	74
2021-07-10 20:00:00	22.3	0.3	91
2021-07-10 21:00:00	21.8		95
2021-07-10 22:00:00	22.1		90
2021-07-10 23:00:00	21.8	0.1	87
2021-07-11	21.8	0	84
2021-07-11 01:00:00	21.8		88
2021-07-11 02:00:00	21.6		88
2021-07-11 03:00:00	21.8		88
2021-07-11 04:00:00	21.3		90
2021-07-11 05:00:00	21.1		91
2021-07-11 06:00:00	21.5		91
2021-07-11 07:00:00	22.8		87
2021-07-11 08:00:00	24.7		78
2021-07-11 09:00:00	26.4		75
2021-07-11 10:00:00	28.2		62
2021-07-11 11:00:00	29.9		55
2021-07-11 12:00:00	31.1		50
2021-07-11 13:00:00	32		43
2021-07-11 14:00:00	32.7		44
2021-07-11 15:00:00	31.9		46
2021-07-11 16:00:00	33.6		43
2021-07-11 17:00:00	29.4	0	53
2021-07-11 18:00:00	27.5	0	72
2021-07-11 19:00:00	28		69
2021-07-11 20:00:00	25.1		67
2021-07-11 21:00:00	23	3.4	85
2021-07-11 22:00:00	23	0.1	88
2021-07-11 23:00:00	22.8	0	89
2021-07-12	22.4		89
2021-07-12 01:00:00	22.6		88
2021-07-12 02:00:00	22.5		91
2021-07-12 03:00:00	22.6	0	89
2021-07-12 04:00:00	22.6		89
2021-07-12 05:00:00	22.6		88
2021-07-12 06:00:00	23.2		88
2021-07-12 07:00:00	24.2		83
2021-07-12 08:00:00	26.5		72
2021-07-12 09:00:00	26.8		73
2021-07-12 10:00:00	29.2		62
2021-07-12 11:00:00	30.3		57
2021-07-12 12:00:00	31.6		53
2021-07-12 13:00:00	32.3		50
2021-07-12 14:00:00	33.3		44
2021-07-12 15:00:00	33.2		43
2021-07-12 16:00:00	32.9		44
2021-07-12 17:00:00	32.5		50
2021-07-12 18:00:00	32.6		51
2021-07-12 19:00:00	27.2	0	59
2021-07-12 20:00:00	24.2	5.4	85
2021-07-12 21:00:00	24.2		86
2021-07-12 22:00:00	23.9		86
2021-07-12 23:00:00	23.7		90
2021-07-13	24.2		82
2021-07-13 01:00:00	23.7		87
2021-07-13 02:00:00	23.5		88
2021-07-13 03:00:00	23.2		89
2021-07-13 04:00:00	23		91
2021-07-13 05:00:00	23.2		88
2021-07-13 06:00:00	23.5		87
2021-07-13 07:00:00	24.4		82
2021-07-13 08:00:00	26.6		73
2021-07-13 09:00:00	28.6		63
2021-07-13 10:00:00	29.5		58
2021-07-13 11:00:00	30.4		53
2021-07-13 12:00:00	31.4		52
2021-07-13 13:00:00	31.8		50
2021-07-13 14:00:00	32.7		47
2021-07-13 15:00:00	33.7		43
2021-07-13 16:00:00	33.8		46
2021-07-13 17:00:00	32.7		50
2021-07-13 18:00:00	32.2		54
2021-07-13 19:00:00	31.4		56
2021-07-13 20:00:00	30.4		58
2021-07-13 21:00:00	29.5		60
2021-07-13 22:00:00	28.8		59
2021-07-13 23:00:00	28.5		61
2021-07-14	27.3		70
2021-07-14 01:00:00	26.5		75
2021-07-14 02:00:00	25.7		83
2021-07-14 03:00:00	25.6		82
2021-07-14 04:00:00	25.4		84
2021-07-14 05:00:00	24.8		85
2021-07-14 06:00:00	25.8		81
2021-07-14 07:00:00	28		69
2021-07-14 08:00:00	28.7		63
2021-07-14 09:00:00	29.2		62
2021-07-14 10:00:00	31.6		55
2021-07-14 11:00:00	31.6		49
2021-07-14 12:00:00	32.9		43
2021-07-14 13:00:00	33		43
2021-07-14 14:00:00	35.1		38
2021-07-14 15:00:00	34.1		37
2021-07-14 16:00:00	35.1		35
2021-07-14 17:00:00	33.8		42
2021-07-14 18:00:00	32.8		47
2021-07-14 19:00:00	31.6		57
2021-07-14 20:00:00	30.9		60
2021-07-14 21:00:00	30.3		63
2021-07-14 22:00:00	29.9		64
2021-07-14 23:00:00	29		69
2021-07-15	28.7		69
2021-07-15 01:00:00	28.3		68
2021-07-15 02:00:00	27.9		71
2021-07-15 03:00:00	27.1		74
2021-07-15 04:00:00	27		75
2021-07-15 05:00:00	26		80
2021-07-15 06:00:00	26.3		81
2021-07-15 07:00:00	27.2		72
2021-07-15 08:00:00	28.6		65
2021-07-15 09:00:00	30.1		60
2021-07-15 10:00:00	30.8		54
2021-07-15 11:00:00	32		50
2021-07-15 12:00:00	33.8		45
2021-07-15 13:00:00	32.4		48
2021-07-15 14:00:00	27.1	0.4	75
2021-07-15 15:00:00	29.3	0	65
2021-07-15 16:00:00	24.8	1.4	83
2021-07-15 17:00:00	24.3	1.8	84
2021-07-15 18:00:00	24.7		80
2021-07-15 19:00:00	25.1		76
2021-07-15 20:00:00	24.3		77
2021-07-15 21:00:00	24.4		78
2021-07-15 22:00:00	24.4		80
2021-07-15 23:00:00	24.8		82
2021-07-16	24.6		84
2021-07-16 01:00:00	24.1		86
2021-07-16 02:00:00	23.4		88
2021-07-16 03:00:00	23.5		88
2021-07-16 04:00:00	23.7		87
2021-07-16 05:00:00	23.7		88
2021-07-16 06:00:00	23.6		89
2021-07-16 07:00:00	24.1		85
2021-07-16 08:00:00	25.8		82
2021-07-16 09:00:00	27.5		68
2021-07-16 10:00:00	28.4		67
2021-07-16 11:00:00	29.4		59
2021-07-16 12:00:00	30.2		54
2021-07-16 13:00:00	30.9		52
2021-07-16 14:00:00	31.3		49
2021-07-16 15:00:00	30.5		49
2021-07-16 16:00:00	30.8		46
2021-07-16 17:00:00	30		50
2021-07-16 18:00:00	29.3		54
2021-07-16 19:00:00	28.3		60
2021-07-16 20:00:00	27.2		63
2021-07-16 21:00:00	26.6		67
2021-07-16 22:00:00	26.3		68
2021-07-16 23:00:00	26.1		70
2021-07-17	25.4		74
2021-07-17 01:00:00	24.5		73
2021-07-17 02:00:00	24.2		76
2021-07-17 03:00:00	23.9	0	81
2021-07-17 04:00:00	23.6		82
2021-07-17 05:00:00	23.4		83
2021-07-17 06:00:00	23.7		83
2021-07-17 07:00:00	24.2		79
2021-07-17 08:00:00	24.6		77
2021-07-17 09:00:00	27.2		64
2021-07-17 10:00:00	27.8		63
2021-07-17 11:00:00	28.2		54
2021-07-17 12:00:00	28.6		58
2021-07-17 13:00:00	28.8		56
2021-07-17 14:00:00	28.8		54
2021-07-17 15:00:00	29.7		54
2021-07-17 16:00:00	29.5		53
2021-07-17 17:00:00	29.4		55
2021-07-17 18:00:00	28.6		56
2021-07-17 19:00:00	28.1		58
2021-07-17 20:00:00	27.2		57
2021-07-17 21:00:00	26.8		61
2021-07-17 22:00:00	26.1		60
2021-07-17 23:00:00	25.3		66
2021-07-18	25.3		67
2021-07-18 01:00:00	24.7		70
2021-07-18 02:00:00	24		75
2021-07-18 03:00:00	23.7		76
2021-07-18 04:00:00	23.4		81
2021-07-18 05:00:00	23.1		83
2021-07-18 06:00:00	23		85
2021-07-18 07:00:00	24.2		81
2021-07-18 08:00:00	25.6		71
2021-07-18 09:00:00	27.1		65
2021-07-18 10:00:00	28.2		61
2021-07-18 11:00:00	28.9		58
2021-07-18 12:00:00	29.1		58
2021-07-18 13:00:00	30		54
2021-07-18 14:00:00	31.6		49
2021-07-18 15:00:00	30.7		53
2021-07-18 16:00:00	30.9		52
2021-07-18 17:00:00	28.5	0	64
2021-07-18 18:00:00	27.8	0.1	73
2021-07-18 19:00:00	27.9	0.2	66
2021-07-18 20:00:00	27.8		62
2021-07-18 21:00:00	27.1		62
2021-07-18 22:00:00	26.6		64
2021-07-18 23:00:00	25.9		68
2021-07-19	25.4		72
2021-07-19 01:00:00	25.2		74
2021-07-19 02:00:00	24.8		75
2021-07-19 03:00:00	24.6		81
2021-07-19 04:00:00	24.4		82
2021-07-19 05:00:00	24	0	87
2021-07-19 06:00:00	23.9	0.1	87
2021-07-19 07:00:00	24	0.3	87
2021-07-19 08:00:00	25	0.1	83
2021-07-19 09:00:00	25.8		78
2021-07-19 10:00:00	26.9		72
2021-07-19 11:00:00	28.1		60
2021-07-19 12:00:00	29.2		54
2021-07-19 13:00:00	29.9		51
2021-07-19 14:00:00	30.4		49
2021-07-19 15:00:00	30.7		51
2021-07-19 16:00:00	31.1		51
2021-07-19 17:00:00	30.6		52
2021-07-19 18:00:00	30.2		56
2021-07-19 19:00:00	27.4		70
2021-07-19 20:00:00	27.4		72
2021-07-19 21:00:00	27.2		73
2021-07-19 22:00:00	26.8		71
2021-07-19 23:00:00	26.7		71

## Sheet: 2022
Time	Temperature (°C)	Precipitation (mm)	Relative humidity (%)
2022-05-11	15.1		69
2022-05-11 01:00:00	14.8		74
2022-05-11 02:00:00	14.5		77
2022-05-11 03:00:00	14.5		77
2022-05-11 04:00:00	14.4		78
2022-05-11 05:00:00	14.4		77
2022-05-11 06:00:00	14.4		77
2022-05-11 07:00:00	14.8		76
2022-05-11 08:00:00	16.3		69
2022-05-11 09:00:00	18.6		59
2022-05-11 10:00:00	20.4		51
2022-05-11 11:00:00	22.4		41
2022-05-11 12:00:00	24.1		36
2022-05-11 13:00:00	25.2		36
2022-05-11 14:00:00	25.6		36
2022-05-11 15:00:00	25.9		36
2022-05-11 16:00:00	26.4		35
2022-05-11 17:00:00	25.9		37
2022-05-11 18:00:00	25.9		41
2022-05-11 19:00:00	25.4		43
2022-05-11 20:00:00	24.1		47
2022-05-11 21:00:00	22.8	0	54
2022-05-11 22:00:00	21.8		57
2022-05-11 23:00:00	20.1		72
2022-05-12	19.1		79
2022-05-12 01:00:00	19		80
2022-05-12 02:00:00	19.4		77
2022-05-12 03:00:00	19.5		72
2022-05-12 04:00:00	18.3		85
2022-05-12 05:00:00	18		87
2022-05-12 06:00:00	17.9		87
2022-05-12 07:00:00	18.4		85
2022-05-12 08:00:00	19.4		79
2022-05-12 09:00:00	22.5		61
2022-05-12 10:00:00	23.1		58
2022-05-12 11:00:00	23.9		52
2022-05-12 12:00:00	23.9		50
2022-05-12 13:00:00	23.2		51
2022-05-12 14:00:00	22.7		50
2022-05-12 15:00:00	22.8		50
2022-05-12 16:00:00	23.1		48
2022-05-12 17:00:00	22.2		52
2022-05-12 18:00:00	21		53
2022-05-12 19:00:00	19.7		56
2022-05-12 20:00:00	18.7		56
2022-05-12 21:00:00	17.9		57
2022-05-12 22:00:00	17.2		64
2022-05-12 23:00:00	16.4		71
2022-05-13	16		75
2022-05-13 01:00:00	15.4		78
2022-05-13 02:00:00	14.9		80
2022-05-13 03:00:00	14.6		83
2022-05-13 04:00:00	14.8		85
2022-05-13 05:00:00	14.8		82
2022-05-13 06:00:00	14.9		85
2022-05-13 07:00:00	15		84
2022-05-13 08:00:00	15.4		83
2022-05-13 09:00:00	16.1		79
2022-05-13 10:00:00	16.8		77
2022-05-13 11:00:00	17.6		76
2022-05-13 12:00:00	17.5		76
2022-05-13 13:00:00	17.6		75
2022-05-13 14:00:00	18		73
2022-05-13 15:00:00	18.7		71
2022-05-13 16:00:00	19.3		70
2022-05-13 17:00:00	16	0.8	100
2022-05-13 18:00:00	15.8	1.1	100
2022-05-13 19:00:00	14.6	0.7	100
2022-05-13 20:00:00	14.4	0	100
2022-05-13 21:00:00	14.4		99
2022-05-13 22:00:00	13.9		99
2022-05-13 23:00:00	13.7		98
2022-05-14	13.4		98
2022-05-14 01:00:00	13.2		99
2022-05-14 02:00:00	12.7		100
2022-05-14 03:00:00	13.2		100
2022-05-14 04:00:00	12.4		100
2022-05-14 05:00:00	11.3		100
2022-05-14 06:00:00	11.4		100
2022-05-14 07:00:00	12.9		91
2022-05-14 08:00:00	15.8		64
2022-05-14 09:00:00	17.1		53
2022-05-14 10:00:00	18.9		42
2022-05-14 11:00:00	21.6		28
2022-05-14 12:00:00	21.7		24
2022-05-14 13:00:00	22.7		25
2022-05-14 14:00:00	23.6		23
2022-05-14 15:00:00	23.6		24
2022-05-14 16:00:00	22.7		28
2022-05-14 17:00:00	22.8		28
2022-05-14 18:00:00	21.8		31
2022-05-14 19:00:00	20.3		35
2022-05-14 20:00:00	19.4		37
2022-05-14 21:00:00	18.4		36
2022-05-14 22:00:00	17.5		33
2022-05-14 23:00:00	16.7		33
2022-05-15	15.8		32
2022-05-15 01:00:00	15		33
2022-05-15 02:00:00	14.5		38
2022-05-15 03:00:00	14		42
2022-05-15 04:00:00	13.6		45
2022-05-15 05:00:00	13.3		49
2022-05-15 06:00:00	13.2		52
2022-05-15 07:00:00	13.6		51
2022-05-15 08:00:00	15.3		47
2022-05-15 09:00:00	15.7		44
2022-05-15 10:00:00	17.4		40
2022-05-15 11:00:00	18.8		33
2022-05-15 12:00:00	20		30
2022-05-15 13:00:00	20.6		28
2022-05-15 14:00:00	21.5		24
2022-05-15 15:00:00	22.5		22
2022-05-15 16:00:00	22.2		23
2022-05-15 17:00:00	22.5		23
2022-05-15 18:00:00	21.6		25
2022-05-15 19:00:00	20.2		31
2022-05-15 20:00:00	19		35
2022-05-15 21:00:00	16.7		55
2022-05-15 22:00:00	15.3		61
2022-05-15 23:00:00	14.6		62
2022-05-16	13.3		67
2022-05-16 01:00:00	12.7		64
2022-05-16 02:00:00	12.3		64
2022-05-16 03:00:00	12.2		60
2022-05-16 04:00:00	10.8		72
2022-05-16 05:00:00	10.2		78
2022-05-16 06:00:00	10.4		69
2022-05-16 07:00:00	11.9		60
2022-05-16 08:00:00	15.5		49
2022-05-16 09:00:00	18		28
2022-05-16 10:00:00	20.1		24
2022-05-16 11:00:00	20.9		25
2022-05-16 12:00:00	21.7		25
2022-05-16 13:00:00	23.1		23
2022-05-16 14:00:00	24.9		23
2022-05-16 15:00:00	25.2		21
2022-05-16 16:00:00	24.4		21
2022-05-16 17:00:00	24.9		22
2022-05-16 18:00:00	24.6		23
2022-05-16 19:00:00	23.4		26
2022-05-16 20:00:00	22.1		31
2022-05-16 21:00:00	20.6		33
2022-05-16 22:00:00	18.6		42
2022-05-16 23:00:00	16.4		48
2022-05-17	15.6		49
2022-05-17 01:00:00	14.8		54
2022-05-17 02:00:00	14.5		54
2022-05-17 03:00:00	13.1		59
2022-05-17 04:00:00	12.2		67
2022-05-17 05:00:00	11.5		74
2022-05-17 06:00:00	11.2		73
2022-05-17 07:00:00	14.7		60
2022-05-17 08:00:00	17.1		51
2022-05-17 09:00:00	20.1		42
2022-05-17 10:00:00	22.1		36
2022-05-17 11:00:00	24.1		27
2022-05-17 12:00:00	26		23
2022-05-17 13:00:00	27		21
2022-05-17 14:00:00	27.8		20
2022-05-17 15:00:00	27		23
2022-05-17 16:00:00	26.6		24
2022-05-17 17:00:00	26.8		23
2022-05-17 18:00:00	26.3		24
2022-05-17 19:00:00	24.3		30
2022-05-17 20:00:00	23.2		37
2022-05-17 21:00:00	21.6		40
2022-05-17 22:00:00	20.1		49
2022-05-17 23:00:00	18.5		52
2022-05-18	17.5		54
2022-05-18 01:00:00	16.8		59
2022-05-18 02:00:00	16.6		61
2022-05-18 03:00:00	15.2		70
2022-05-18 04:00:00	14.4		74
2022-05-18 05:00:00	13.7		75
2022-05-18 06:00:00	13.2		79
2022-05-18 07:00:00	15.3		67
2022-05-18 08:00:00	18.3		58
2022-05-18 09:00:00	20.9		49
2022-05-18 10:00:00	23.1		41
2022-05-18 11:00:00	25.6		31
2022-05-18 12:00:00	28.2		25
2022-05-18 13:00:00	28.6		24
2022-05-18 14:00:00	29.7		22
2022-05-18 15:00:00	30.7		23
2022-05-18 16:00:00	30.2		24
2022-05-18 17:00:00	30		25
2022-05-18 18:00:00	29		26
2022-05-18 19:00:00	28.1		30
2022-05-18 20:00:00	25.8		38
2022-05-18 21:00:00	25.5		36
2022-05-18 22:00:00	24.3		37
2022-05-18 23:00:00	24.2		32
2022-05-19	23.3		34
2022-05-19 01:00:00	22.6		33
2022-05-19 02:00:00	20		44
2022-05-19 03:00:00	18.8		48
2022-05-19 04:00:00	17.5		56
2022-05-19 05:00:00	17.2		50
2022-05-19 06:00:00	16.8		55
2022-05-19 07:00:00	19.4		45
2022-05-19 08:00:00	20.3		45
2022-05-19 09:00:00	22.6		32
2022-05-19 10:00:00	24.5		28
2022-05-19 11:00:00	26.4		21
2022-05-19 12:00:00	27.4		21
2022-05-19 13:00:00	27.7		23
2022-05-19 14:00:00	28.9		22
2022-05-19 15:00:00	29.1		22
2022-05-19 16:00:00	28.5		24
2022-05-19 17:00:00	27.7		27
2022-05-19 18:00:00	26.6		29
2022-05-19 19:00:00	25.5		32
2022-05-19 20:00:00	24.5		34
2022-05-19 21:00:00	22.4		41
2022-05-19 22:00:00	20.9		45
2022-05-19 23:00:00	20.9		45
2022-05-20	20		47
2022-05-20 01:00:00	19.3		51
2022-05-20 02:00:00	19.3		52
2022-05-20 03:00:00	18.6		56
2022-05-20 04:00:00	18.1		57
2022-05-20 05:00:00	17.6		60
2022-05-20 06:00:00	17.7		58
2022-05-20 07:00:00	18.2		57
2022-05-20 08:00:00	19.5		54
2022-05-20 09:00:00	20.9		50
2022-05-20 10:00:00	22.8		38
2022-05-20 11:00:00	23.1		34
2022-05-20 12:00:00	25.7		27
2022-05-20 13:00:00	26.5		27
2022-05-20 14:00:00	27.1		21
2022-05-20 15:00:00	27.5		19
2022-05-20 16:00:00	27.1		22
2022-05-20 17:00:00	28		25
2022-05-20 18:00:00	27.6		26
2022-05-20 19:00:00	26.4		31
2022-05-20 20:00:00	25.5		39
2022-05-20 21:00:00	23.7		48
2022-05-20 22:00:00	22.1		51
2022-05-20 23:00:00	21.1		57
2022-05-21	20.6		62
2022-05-21 01:00:00	20		64
2022-05-21 02:00:00	18.2		68
2022-05-21 03:00:00	18.6		67
2022-05-21 04:00:00	19.2		67
2022-05-21 05:00:00	18.8		70
2022-05-21 06:00:00	18.9		70
2022-05-21 07:00:00	20.1		67
2022-05-21 08:00:00	21.2		63
2022-05-21 09:00:00	22.2		58
2022-05-21 10:00:00	23.7		50
2022-05-21 11:00:00	25.1		43
2022-05-21 12:00:00	26		41
2022-05-21 13:00:00	27.3		39
2022-05-21 14:00:00	28.8		34
2022-05-21 15:00:00	28.9		33
2022-05-21 16:00:00	28.6		33
2022-05-21 17:00:00	28.8		36
2022-05-21 18:00:00	28		35
2022-05-21 19:00:00	26.8		42
2022-05-21 20:00:00	25.9		46
2022-05-21 21:00:00	24.8		50
2022-05-21 22:00:00	24		58
2022-05-21 23:00:00	22.8		61
2022-05-22	22.3		58
2022-05-22 01:00:00	21.6		58
2022-05-22 02:00:00	21		60
2022-05-22 03:00:00	20.8		57
2022-05-22 04:00:00	20.6		55
2022-05-22 05:00:00	20.1		57
2022-05-22 06:00:00	20.1		59
2022-05-22 07:00:00	20.9		56
2022-05-22 08:00:00	22.3		49
2022-05-22 09:00:00	24.2		43
2022-05-22 10:00:00	25.9		37
2022-05-22 11:00:00	27.8		35
2022-05-22 12:00:00	28.7		34
2022-05-22 13:00:00	31.1		31
2022-05-22 14:00:00	31.8		29
2022-05-22 15:00:00	31.8		29
2022-05-22 16:00:00	32.1		29
2022-05-22 17:00:00	31.9		28
2022-05-22 18:00:00	30.8		28
2022-05-22 19:00:00	29.6		33
2022-05-22 20:00:00	27.7		37
2022-05-22 21:00:00	22.2		55
2022-05-22 22:00:00	20.5		57
2022-05-22 23:00:00	20.1		57
2022-05-23	19.5		60
2022-05-23 01:00:00	18.9		62
2022-05-23 02:00:00	18.4		66
2022-05-23 03:00:00	17.5		71
2022-05-23 04:00:00	16.8		74
2022-05-23 05:00:00	16.1		76
2022-05-23 06:00:00	16		77
2022-05-23 07:00:00	17.4		71
2022-05-23 08:00:00	19.9		62
2022-05-23 09:00:00	22.4		55
2022-05-23 10:00:00	26.9		45
2022-05-23 11:00:00	28.1		40
2022-05-23 12:00:00	29.3		38
2022-05-23 13:00:00	29.7		36
2022-05-23 14:00:00	31.6		34
2022-05-23 15:00:00	31.3		33
2022-05-23 16:00:00	31.6		32
2022-05-23 17:00:00	31.3		33
2022-05-23 18:00:00	30.4		34
2022-05-23 19:00:00	29.6		35
2022-05-23 20:00:00	28.4		48
2022-05-23 21:00:00	25		57
2022-05-23 22:00:00	24.1		60
2022-05-23 23:00:00	23.1		63
2022-05-24	22.4		66
2022-05-24 01:00:00	21.2		71
2022-05-24 02:00:00	20.3		74
2022-05-24 03:00:00	20.7		72
2022-05-24 04:00:00	19.7		77
2022-05-24 05:00:00	21.3		55
2022-05-24 06:00:00	22		48
2022-05-24 07:00:00	22.8		45
2022-05-24 08:00:00	23.6		40
2022-05-24 09:00:00	25.3		35
2022-05-24 10:00:00	26.8		32
2022-05-24 11:00:00	28.6		29
2022-05-24 12:00:00	30.3		29
2022-05-24 13:00:00	31		28
2022-05-24 14:00:00	31.5		30
2022-05-24 15:00:00	32.1		29
2022-05-24 16:00:00	32.1		29
2022-05-24 17:00:00	33		28
2022-05-24 18:00:00	32.3		29
2022-05-24 19:00:00	29		46
2022-05-24 20:00:00	27		53
2022-05-24 21:00:00	26.2		52
2022-05-24 22:00:00	24.8		60
2022-05-24 23:00:00	23.3		70
2022-05-25	22.4		70
2022-05-25 01:00:00	21.7		74
2022-05-25 02:00:00	21.2		74
2022-05-25 03:00:00	20.7		75
2022-05-25 04:00:00	19.1		81
2022-05-25 05:00:00	19.1		79
2022-05-25 06:00:00	19.2		79
2022-05-25 07:00:00	21		72
2022-05-25 08:00:00	22.6		62
2022-05-25 09:00:00	25		55
2022-05-25 10:00:00	27.5		47
2022-05-25 11:00:00	28.5		44
2022-05-25 12:00:00	30		40
2022-05-25 13:00:00	30.5		38
2022-05-25 14:00:00	31.6		32
2022-05-25 15:00:00	33.2		26
2022-05-25 16:00:00	31.7		27
2022-05-25 17:00:00	31		29
2022-05-25 18:00:00	27.1		49
2022-05-25 19:00:00	25.7		56
2022-05-25 20:00:00	25.7		55
2022-05-25 21:00:00	24.8		62
2022-05-25 22:00:00	25.6		53
2022-05-25 23:00:00	25.1		54
2022-05-26	24.3		53
2022-05-26 01:00:00	23.8		50
2022-05-26 02:00:00	23		52
2022-05-26 03:00:00	22.5		51
2022-05-26 04:00:00	22.2		48
2022-05-26 05:00:00	21.4		55
2022-05-26 06:00:00	19.1		72
2022-05-26 07:00:00	19.2		60
2022-05-26 08:00:00	19.7		53
2022-05-26 09:00:00	20.6		46
2022-05-26 10:00:00	21.8		42
2022-05-26 11:00:00	22.2		40
2022-05-26 12:00:00	23.8		35
2022-05-26 13:00:00	24.6		31
2022-05-26 14:00:00	25.8		27
2022-05-26 15:00:00	27.2		26
2022-05-26 16:00:00	27.5		23
2022-05-26 17:00:00	26.8		26
2022-05-26 18:00:00	26.5		27
2022-05-26 19:00:00	25.3		32
2022-05-26 20:00:00	24.2		36
2022-05-26 21:00:00	22.7		40
2022-05-26 22:00:00	22.4		37
2022-05-26 23:00:00	21.5		38
2022-05-27	21.1		36
2022-05-27 01:00:00	18.6		46
2022-05-27 02:00:00	18.1		47
2022-05-27 03:00:00	17		51
2022-05-27 04:00:00	17		51
2022-05-27 05:00:00	17		49
2022-05-27 06:00:00	17.6		46
2022-05-27 07:00:00	19.9		40
2022-05-27 08:00:00	22		35
2022-05-27 09:00:00	23.3		35
2022-05-27 10:00:00	25.1		34
2022-05-27 11:00:00	27.1		29
2022-05-27 12:00:00	28.2		29
2022-05-27 13:00:00	29		28
2022-05-27 14:00:00	27.9		29
2022-05-27 15:00:00	29.2		27
2022-05-27 16:00:00	28.8		25
2022-05-27 17:00:00	28.4		25
2022-05-27 18:00:00	28.1		28
2022-05-27 19:00:00	27		33
2022-05-27 20:00:00	25.9		39
2022-05-27 21:00:00	24.9		40
2022-05-27 22:00:00	24		40
2022-05-27 23:00:00	23.6		37
2022-05-28	22		42
2022-05-28 01:00:00	21		44
2022-05-28 02:00:00	18.5		56
2022-05-28 03:00:00	17.2		61
2022-05-28 04:00:00	16.6		61
2022-05-28 05:00:00	15.7		70
2022-05-28 06:00:00	16.6		62
2022-05-28 07:00:00	19.4		54
2022-05-28 08:00:00	21.3		46
2022-05-28 09:00:00	23.4		40
2022-05-28 10:00:00	26.7		31
2022-05-28 11:00:00	27.2		30
2022-05-28 12:00:00	28.7		28
2022-05-28 13:00:00	29.8		26
2022-05-28 14:00:00	31.5		25
2022-05-28 15:00:00	32.5		23
2022-05-28 16:00:00	32.5		22
2022-05-28 17:00:00	32.2		21
2022-05-28 18:00:00	31		20
2022-05-28 19:00:00	30.1		24
2022-05-28 20:00:00	28.4		28
2022-05-28 21:00:00	27.9		29
2022-05-28 22:00:00	24.8		37
2022-05-28 23:00:00	23		43
2022-05-29	21.8		49
2022-05-29 01:00:00	20.3		55
2022-05-29 02:00:00	19.9		55
2022-05-29 03:00:00	18.6		65
2022-05-29 04:00:00	17.5		69
2022-05-29 05:00:00	16.8		69
2022-05-29 06:00:00	17.6		68
2022-05-29 07:00:00	19.6		57
2022-05-29 08:00:00	22.4		48
2022-05-29 09:00:00	24.6		39
2022-05-29 10:00:00	27.4		33
2022-05-29 11:00:00	28		29
2022-05-29 12:00:00	29.4		25
2022-05-29 13:00:00	30.3		23
2022-05-29 14:00:00	31.7		21
2022-05-29 15:00:00	32		23
2022-05-29 16:00:00	31.4		23
2022-05-29 17:00:00	31.4		23
2022-05-29 18:00:00	29		27
2022-05-29 19:00:00	27.5		31
2022-05-29 20:00:00	25.5		35
2022-05-29 21:00:00	24.8		38
2022-05-29 22:00:00	24.8		37
2022-05-29 23:00:00	23.9		38
2022-05-30	23.4		39
2022-05-30 01:00:00	22.8		44
2022-05-30 02:00:00	22.6		45
2022-05-30 03:00:00	22.6		47
2022-05-30 04:00:00	22		50
2022-05-30 05:00:00	21.4	0	57
2022-05-30 06:00:00	20.9		63
2022-05-30 07:00:00	21.5		56
2022-05-30 08:00:00	22.1		56
2022-05-30 09:00:00	23.6		50
2022-05-30 10:00:00	24.5		45
2022-05-30 11:00:00	26.4		39
2022-05-30 12:00:00	26.2		40
2022-05-30 13:00:00	27		39
2022-05-30 14:00:00	27.8		38
2022-05-30 15:00:00	27.8		40
2022-05-30 16:00:00	28		42
2022-05-30 17:00:00	27.8		47
2022-05-30 18:00:00	26.9		54
2022-05-30 19:00:00	25.1		63
2022-05-30 20:00:00	24.9		62
2022-05-30 21:00:00	24.3		65
2022-05-30 22:00:00	23.7		69
2022-05-30 23:00:00	22.8		71
2022-05-31	22		71
2022-05-31 01:00:00	21.1		75
2022-05-31 02:00:00	20.8		76
2022-05-31 03:00:00	20.3		71
2022-05-31 04:00:00	19.2		58
2022-05-31 05:00:00	18.8		59
2022-05-31 06:00:00	19.1		57
2022-05-31 07:00:00	20		51
2022-05-31 08:00:00	21.9		43
2022-05-31 09:00:00	23.7		37
2022-05-31 10:00:00	25		27
2022-05-31 11:00:00	26.2		24
2022-05-31 12:00:00	27.4		23
2022-05-31 13:00:00	28.3		23
2022-05-31 14:00:00	29.4		22
2022-05-31 15:00:00	29.7		23
2022-05-31 16:00:00	29.7		23
2022-05-31 17:00:00	29.9		25
2022-05-31 18:00:00	29.7		26
2022-05-31 19:00:00	28.8		27
2022-05-31 20:00:00	27		31
2022-05-31 21:00:00	25.8		35
2022-05-31 22:00:00	23.3		41
2022-05-31 23:00:00	23		42
2022-06-01	22.1		43
2022-06-01 01:00:00	20.4		50
2022-06-01 02:00:00	20.2		50
2022-06-01 03:00:00	19.7		49
2022-06-01 04:00:00	18.9		51
2022-06-01 05:00:00	19		52
2022-06-01 06:00:00	18.9		56
2022-06-01 07:00:00	19.7		55
2022-06-01 08:00:00	21		51
2022-06-01 09:00:00	23.2		43
2022-06-01 10:00:00	25.7		39
2022-06-01 11:00:00	26.4		39
2022-06-01 12:00:00	27.2		35
2022-06-01 13:00:00	29.7		30
2022-06-01 14:00:00	31.3		23
2022-06-01 15:00:00	32.4		21
2022-06-01 16:00:00	31.8		22
2022-06-01 17:00:00	30.9		21
2022-06-01 18:00:00	30.1		22
2022-06-01 19:00:00	28.2		26
2022-06-01 20:00:00	26.2		33
2022-06-01 21:00:00	24.5		39
2022-06-01 22:00:00	23.7		44
2022-06-01 23:00:00	23		51
2022-06-02	21.5		52
2022-06-02 01:00:00	21.3		58
2022-06-02 02:00:00	20.2		63
2022-06-02 03:00:00	19.6		63
2022-06-02 04:00:00	18.5		67
2022-06-02 05:00:00	17.7		70
2022-06-02 06:00:00	18.3		68
2022-06-02 07:00:00	20.1		65
2022-06-02 08:00:00	21.6		60
2022-06-02 09:00:00	24.3		52
2022-06-02 10:00:00	25.8		46
2022-06-02 11:00:00	27		34
2022-06-02 12:00:00	29.1		29
2022-06-02 13:00:00	31.3		26
2022-06-02 14:00:00	32.3		23
2022-06-02 15:00:00	32.8		22
2022-06-02 16:00:00	33		21
2022-06-02 17:00:00	32.5		23
2022-06-02 18:00:00	31.6		27
2022-06-02 19:00:00	29.9		31
2022-06-02 20:00:00	28.7		36
2022-06-02 21:00:00	28.2		40
2022-06-02 22:00:00	27.3		43
2022-06-02 23:00:00	26.3		49
2022-06-03	25.1		55
2022-06-03 01:00:00	24.5		59
2022-06-03 02:00:00	23.5		62
2022-06-03 03:00:00	23		63
2022-06-03 04:00:00	22.4		65
2022-06-03 05:00:00	21.9		66
2022-06-03 06:00:00	20.4		74
2022-06-03 07:00:00	21.2		69
2022-06-03 08:00:00	23.1		63
2022-06-03 09:00:00	25		54
2022-06-03 10:00:00	26.7		47
2022-06-03 11:00:00	28.3		43
2022-06-03 12:00:00	28.5		40
2022-06-03 13:00:00	29.5		40
2022-06-03 14:00:00	28.9		42
2022-06-03 15:00:00	28.7		42
2022-06-03 16:00:00	27.6		45
2022-06-03 17:00:00	25.7		51
2022-06-03 18:00:00	24		59
2022-06-03 19:00:00	22.1		68
2022-06-03 20:00:00	20.6		73
2022-06-03 21:00:00	19.8		77
2022-06-03 22:00:00	19.4		80
2022-06-03 23:00:00	19.1		82
2022-06-04	18.7		83
2022-06-04 01:00:00	18.7		83
2022-06-04 02:00:00	18.5		83
2022-06-04 03:00:00	18.2		86
2022-06-04 04:00:00	18.1		85
2022-06-04 05:00:00	18		85
2022-06-04 06:00:00	18.2		85
2022-06-04 07:00:00	19.1		79
2022-06-04 08:00:00	19.9		75
2022-06-04 09:00:00	20.9		70
2022-06-04 10:00:00	22.9		60
2022-06-04 11:00:00	24.3		52
2022-06-04 12:00:00	25.8		49
2022-06-04 13:00:00	27.5		47
2022-06-04 14:00:00	27.8		45
2022-06-04 15:00:00	28.2		45
2022-06-04 16:00:00	28.1		47
2022-06-04 17:00:00	27		52
2022-06-04 18:00:00	25.2		57
2022-06-04 19:00:00	24.1		60
2022-06-04 20:00:00	22.2		66
2022-06-04 21:00:00	21.5		67
2022-06-04 22:00:00	20.3		72
2022-06-04 23:00:00	19.4		77
2022-06-05	19		77
2022-06-05 01:00:00	18.5		81
2022-06-05 02:00:00	18.5		80
2022-06-05 03:00:00	18.3		81
2022-06-05 04:00:00	18.2		84
2022-06-05 05:00:00	17.9		87
2022-06-05 06:00:00	17.4	0.1	92
2022-06-05 07:00:00	18.2	0	84
2022-06-05 08:00:00	18.6	0	85
2022-06-05 09:00:00	18.8		82
2022-06-05 10:00:00	19.2	0	83
2022-06-05 11:00:00	18.9	0.1	87
2022-06-05 12:00:00	18.8	0.4	92
2022-06-05 13:00:00	18.1	0.9	97
2022-06-05 14:00:00	18.6	1	99
2022-06-05 15:00:00	18.3	2	100
2022-06-05 16:00:00	18.2	3.2	100
2022-06-05 17:00:00	18	2.8	100
2022-06-05 18:00:00	17.2	7.3	100
2022-06-05 19:00:00	17.3	4.4	100
2022-06-05 20:00:00	17.1	3.5	100
2022-06-05 21:00:00	17.3	2.5	100
2022-06-05 22:00:00	17.5	3.1	100
2022-06-05 23:00:00	17.1	0.7	100
2022-06-06	17.7	0.2	93
2022-06-06 01:00:00	17.6		93
2022-06-06 02:00:00	17		98
2022-06-06 03:00:00	16.8	0.1	99
2022-06-06 04:00:00	16.9	0.2	100
2022-06-06 05:00:00	17		100
2022-06-06 06:00:00	17.5		97
2022-06-06 07:00:00	18.1		92
2022-06-06 08:00:00	19.7		83
2022-06-06 09:00:00	20.3		82
2022-06-06 10:00:00	20.7		78
2022-06-06 11:00:00	21.9		71
2022-06-06 12:00:00	21.5		75
2022-06-06 13:00:00	22.2		68
2022-06-06 14:00:00	20.4	0	84
2022-06-06 15:00:00	20.9	0.3	77
2022-06-06 16:00:00	20.8	0.2	83
2022-06-06 17:00:00	19	0	83
2022-06-06 18:00:00	20		73
2022-06-06 19:00:00	18.9		82
2022-06-06 20:00:00	17.9		90
2022-06-06 21:00:00	17		87
2022-06-06 22:00:00	16.3		85
2022-06-06 23:00:00	16.1		87
2022-06-07	15.9		87
2022-06-07 01:00:00	15.7		89
2022-06-07 02:00:00	15.1		92
2022-06-07 03:00:00	14.8		94
2022-06-07 04:00:00	15.1		91
2022-06-07 05:00:00	14		96
2022-06-07 06:00:00	14.4		98
2022-06-07 07:00:00	15.4		91
2022-06-07 08:00:00	17.3		79
2022-06-07 09:00:00	18		71
2022-06-07 10:00:00	19.1		68
2022-06-07 11:00:00	21.1		58
2022-06-07 12:00:00	20.1		65
2022-06-07 13:00:00	19.4		68
2022-06-07 14:00:00	19.4		69
2022-06-07 15:00:00	18.8		72
2022-06-07 16:00:00	18.5		74
2022-06-07 17:00:00	16.8	0	88
2022-06-07 18:00:00	15.7	0.5	94
2022-06-07 19:00:00	15.2	0.1	95
2022-06-07 20:00:00	15	0.4	95
2022-06-07 21:00:00	15.1	0	96
2022-06-07 22:00:00	15	0	91
2022-06-07 23:00:00	14.6	0.1	96
2022-06-08	14.7		91
2022-06-08 01:00:00	14.5	0	93
2022-06-08 02:00:00	14.7		90
2022-06-08 03:00:00	14.5		91
2022-06-08 04:00:00	14.7		91
2022-06-08 05:00:00	14.6		91
2022-06-08 06:00:00	14.7		91
2022-06-08 07:00:00	15.6		86
2022-06-08 08:00:00	16.2		81
2022-06-08 09:00:00	16.7		82
2022-06-08 10:00:00	17.4		79
2022-06-08 11:00:00	18.2		75
2022-06-08 12:00:00	18.9		70
2022-06-08 13:00:00	19.7		67
2022-06-08 14:00:00	20.8		62
2022-06-08 15:00:00	21.1		61
2022-06-08 16:00:00	20.6		66
2022-06-08 17:00:00	22		60
2022-06-08 18:00:00	21.4		63
2022-06-08 19:00:00	20.2		70
2022-06-08 20:00:00	18.5		75
2022-06-08 21:00:00	17.3		78
2022-06-08 22:00:00	16.4		83
2022-06-08 23:00:00	15.8		86
2022-06-09	15.7		86
2022-06-09 01:00:00	15.2		89
2022-06-09 02:00:00	14.7		90
2022-06-09 03:00:00	14.2		94
2022-06-09 04:00:00	13.8		97
2022-06-09 05:00:00	13.5		98
2022-06-09 06:00:00	13.3		98
2022-06-09 07:00:00	14.7		92
2022-06-09 08:00:00	16.5		84
2022-06-09 09:00:00	18.9		72
2022-06-09 10:00:00	20.5		66
2022-06-09 11:00:00	22.3		60
2022-06-09 12:00:00	24.2		47
2022-06-09 13:00:00	26		46
2022-06-09 14:00:00	25.9		48
2022-06-09 15:00:00	27.7		46
2022-06-09 16:00:00	26.6		47
2022-06-09 17:00:00	26.4		47
2022-06-09 18:00:00	26		49
2022-06-09 19:00:00	24.5		62
2022-06-09 20:00:00	22.6		67
2022-06-09 21:00:00	21.1		72
2022-06-09 22:00:00	20.2		77
2022-06-09 23:00:00	18.8		82
2022-06-10	18.1		86
2022-06-10 01:00:00	17.5		89
2022-06-10 02:00:00	17		91
2022-06-10 03:00:00	16.6		93
2022-06-10 04:00:00	15.9		97
2022-06-10 05:00:00	15.2		98
2022-06-10 06:00:00	15.6		98
2022-06-10 07:00:00	16.8		90
2022-06-10 08:00:00	18.8		81
2022-06-10 09:00:00	20.4		74
2022-06-10 10:00:00	22.9		64
2022-06-10 11:00:00	24.8		55
2022-06-10 12:00:00	26.8		46
2022-06-10 13:00:00	27.9		45
2022-06-10 14:00:00	28.5		42
2022-06-10 15:00:00	29.4		42
2022-06-10 16:00:00	28.3		46
2022-06-10 17:00:00	27.8		45
2022-06-10 18:00:00	27.1		47
2022-06-10 19:00:00	26.1		51
2022-06-10 20:00:00	24.7		58
2022-06-10 21:00:00	24.2		62
2022-06-10 22:00:00	23.2		67
2022-06-10 23:00:00	22.8		71
2022-06-11	21.8		75
2022-06-11 01:00:00	21.4		74
2022-06-11 02:00:00	20.5		81
2022-06-11 03:00:00	19.4		86
2022-06-11 04:00:00	18.8		89
2022-06-11 05:00:00	19		89
2022-06-11 06:00:00	18.8		90
2022-06-11 07:00:00	19.4		89
2022-06-11 08:00:00	20		86
2022-06-11 09:00:00	20.3		85
2022-06-11 10:00:00	21.8		78
2022-06-11 11:00:00	23.7		68
2022-06-11 12:00:00	26		59
2022-06-11 13:00:00	24.8		61
2022-06-11 14:00:00	25		62
2022-06-11 15:00:00	24.7		63
2022-06-11 16:00:00	24.6		63
2022-06-11 17:00:00	24.1		59
2022-06-11 18:00:00	23.5		54
2022-06-11 19:00:00	22.2		58
2022-06-11 20:00:00	20.9		67
2022-06-11 21:00:00	19.8		73
2022-06-11 22:00:00	19.1		78
2022-06-11 23:00:00	18.4		80
2022-06-12	18.5		82
2022-06-12 01:00:00	18.5		82
2022-06-12 02:00:00	18.2		84
2022-06-12 03:00:00	17.2		90
2022-06-12 04:00:00	16.9		92
2022-06-12 05:00:00	16.5		93
2022-06-12 06:00:00	17.4		88
2022-06-12 07:00:00	17.6		86
2022-06-12 08:00:00	19.1		79
2022-06-12 09:00:00	20.3		72
2022-06-12 10:00:00	22.4		64
2022-06-12 11:00:00	23.4		62
2022-06-12 12:00:00	23.8		60
2022-06-12 13:00:00	24.7		56
2022-06-12 14:00:00	24.9		55
2022-06-12 15:00:00	25.3		55
2022-06-12 16:00:00	25		55
2022-06-12 17:00:00	24.6		58
2022-06-12 18:00:00	23		64
2022-06-12 19:00:00	22		69
2022-06-12 20:00:00	20.8		73
2022-06-12 21:00:00	20		75
2022-06-12 22:00:00	19.3		80
2022-06-12 23:00:00	18.7		82
2022-06-13	18.8		81
2022-06-13 01:00:00	18.1		86
2022-06-13 02:00:00	17.6		88
2022-06-13 03:00:00	17.6		89
2022-06-13 04:00:00	17.2		91
2022-06-13 05:00:00	17.5		91
2022-06-13 06:00:00	17.6		91
2022-06-13 07:00:00	18.2		87
2022-06-13 08:00:00	18.6		86
2022-06-13 09:00:00	19.4		80
2022-06-13 10:00:00	20.1		76
2022-06-13 11:00:00	21.4		70
2022-06-13 12:00:00	22.7		60
2022-06-13 13:00:00	23.5		54
2022-06-13 14:00:00	23.3		53
2022-06-13 15:00:00	22.1		61
2022-06-13 16:00:00	21.9		64
2022-06-13 17:00:00	21.8		63
2022-06-13 18:00:00	21		71
2022-06-13 19:00:00	20.3		75
2022-06-13 20:00:00	20		76
2022-06-13 21:00:00	19.6		77
2022-06-13 22:00:00	19.6		75
2022-06-13 23:00:00	19.5		76
2022-06-14	19.1		76
2022-06-14 01:00:00	18.6		81
2022-06-14 02:00:00	16.9	0.7	100
2022-06-14 03:00:00	16.7	1	100
2022-06-14 04:00:00	17.3	0	94
2022-06-14 05:00:00	17.2		92
2022-06-14 06:00:00	17.4		90
2022-06-14 07:00:00	17.8		88
2022-06-14 08:00:00	18.4		83
2022-06-14 09:00:00	17.9	0.3	88
2022-06-14 10:00:00	17.4	0.3	87
2022-06-14 11:00:00	17.3	0.1	88
2022-06-14 12:00:00	17.9	0	77
2022-06-14 13:00:00	17.7		80
2022-06-14 14:00:00	17.5		84
2022-06-14 15:00:00	16.9	0	92
2022-06-14 16:00:00	16.1	0.3	98
2022-06-14 17:00:00	16.2	0.4	100
2022-06-14 18:00:00	16.4	0	99
2022-06-14 19:00:00	16.2		99
2022-06-14 20:00:00	16.1		98
2022-06-14 21:00:00	16.1		96
2022-06-14 22:00:00	16.2		96
2022-06-14 23:00:00	16.1		96
2022-06-15	15.9		97
2022-06-15 01:00:00	15.7	0.1	99
2022-06-15 02:00:00	15.7		99
2022-06-15 03:00:00	15.7	0.4	100
2022-06-15 04:00:00	15.6	0.3	100
2022-06-15 05:00:00	15.6	0.5	100
2022-06-15 06:00:00	15.7	0.2	100
2022-06-15 07:00:00	16.4		99
2022-06-15 08:00:00	17.1		94
2022-06-15 09:00:00	18.2		91
2022-06-15 10:00:00	19.1		82
2022-06-15 11:00:00	21.2		75
2022-06-15 12:00:00	21.4		79
2022-06-15 13:00:00	22.8		72
2022-06-15 14:00:00	24		65
2022-06-15 15:00:00	23.6		70
2022-06-15 16:00:00	24.1		69
2022-06-15 17:00:00	24.5		67
2022-06-15 18:00:00	24.3		69
2022-06-15 19:00:00	20.6	0.3	95
2022-06-15 20:00:00	19.9	1.9	98
2022-06-15 21:00:00	19.9		100
2022-06-15 22:00:00	19.4		100
2022-06-15 23:00:00	19.1		100
2022-06-16	18.7		100
2022-06-16 01:00:00	18.2		100
2022-06-16 02:00:00	17.9		100
2022-06-16 03:00:00	17.4		100
2022-06-16 04:00:00	17.4		100
2022-06-16 05:00:00	17.1		100
2022-06-16 06:00:00	17.2		100
2022-06-16 07:00:00	18.6		100
2022-06-16 08:00:00	20.3		94
2022-06-16 09:00:00	22.6		81
2022-06-16 10:00:00	24.3		66
2022-06-16 11:00:00	25.6		58
2022-06-16 12:00:00	26.3		54
2022-06-16 13:00:00	26.9		53
2022-06-16 14:00:00	28		48
2022-06-16 15:00:00	28.3		45
2022-06-16 16:00:00	28.6		44
2022-06-16 17:00:00	28.3		44
2022-06-16 18:00:00	28.3		45
2022-06-16 19:00:00	26.7		50
2022-06-16 20:00:00	25.5		54
2022-06-16 21:00:00	24.9		56
2022-06-16 22:00:00	23.1		66
2022-06-16 23:00:00	21.2		74
2022-06-17	20.6		76
2022-06-17 01:00:00	19.7		82
2022-06-17 02:00:00	19.1		85
2022-06-17 03:00:00	18.5		88
2022-06-17 04:00:00	18		90
2022-06-17 05:00:00	17.4		92
2022-06-17 06:00:00	18.4		86
2022-06-17 07:00:00	19.7		80
2022-06-17 08:00:00	22.6		72
2022-06-17 09:00:00	24.7		64
2022-06-17 10:00:00	26.2		58
2022-06-17 11:00:00	27.9		52
2022-06-17 12:00:00	29.5		45
2022-06-17 13:00:00	31.5		42
2022-06-17 14:00:00	31.4		43
2022-06-17 15:00:00	32.5		43
2022-06-17 16:00:00	33		41
2022-06-17 17:00:00	33.3		42
2022-06-17 18:00:00	30.9		54
2022-06-17 19:00:00	29.1		61
2022-06-17 20:00:00	27.9		63
2022-06-17 21:00:00	27.1		64
2022-06-17 22:00:00	26.2		66
2022-06-17 23:00:00	25.5		67
2022-06-18	25.3		67
2022-06-18 01:00:00	24.6		75
2022-06-18 02:00:00	24		79
2022-06-18 03:00:00	23.6		80
2022-06-18 04:00:00	22.8		87
2022-06-18 05:00:00	22.6		86
2022-06-18 06:00:00	22.8		87
2022-06-18 07:00:00	23.4		84
2022-06-18 08:00:00	24.7		78
2022-06-18 09:00:00	25.9		74
2022-06-18 10:00:00	27.7		67
2022-06-18 11:00:00	28.8		61
2022-06-18 12:00:00	30.1		55
2022-06-18 13:00:00	32		47
2022-06-18 14:00:00	32.6		39
2022-06-18 15:00:00	33		43
2022-06-18 16:00:00	32.1		47
2022-06-18 17:00:00	31.9		49
2022-06-18 18:00:00	32.2		51
2022-06-18 19:00:00	31.2		55
2022-06-18 20:00:00	29.5		60
2022-06-18 21:00:00	28.9		64
2022-06-18 22:00:00	28.2		66
2022-06-18 23:00:00	27.4		67
2022-06-19	27		68
2022-06-19 01:00:00	26.4		70
2022-06-19 02:00:00	25.9		73
2022-06-19 03:00:00	25.3		75
2022-06-19 04:00:00	24.7		77
2022-06-19 05:00:00	24.3		79
2022-06-19 06:00:00	24		81
2022-06-19 07:00:00	24.6		79
2022-06-19 08:00:00	25.6		73
2022-06-19 09:00:00	27.2		68
2022-06-19 10:00:00	28.7		63
2022-06-19 11:00:00	29.2		63
2022-06-19 12:00:00	30.3		59
2022-06-19 13:00:00	31.9		53
2022-06-19 14:00:00	32.9		49
2022-06-19 15:00:00	33.8		43
2022-06-19 16:00:00	33.9		43
2022-06-19 17:00:00	34.1		45
2022-06-19 18:00:00	33.2		47
2022-06-19 19:00:00	32.4		50
2022-06-19 20:00:00	30.4		60
2022-06-19 21:00:00	29.9		62
2022-06-19 22:00:00	28.7		68
2022-06-19 23:00:00	28		71
2022-06-20	27.2		70
2022-06-20 01:00:00	27		71
2022-06-20 02:00:00	26.5		73
2022-06-20 03:00:00	26.3		74
2022-06-20 04:00:00	25.7		79
2022-06-20 05:00:00	25.4		79
2022-06-20 06:00:00	25.2		82
2022-06-20 07:00:00	25.9		77
2022-06-20 08:00:00	27.3		71
2022-06-20 09:00:00	27.9		65
2022-06-20 10:00:00	29.1		60
2022-06-20 11:00:00	30.7		54
2022-06-20 12:00:00	32.8		48
2022-06-20 13:00:00	32.4		48
2022-06-20 14:00:00	34.1		44
2022-06-20 15:00:00	34.8		43
2022-06-20 16:00:00	33.7		45
2022-06-20 17:00:00	34.2		45
2022-06-20 18:00:00	33.5		50
2022-06-20 19:00:00	30.9		62
2022-06-20 20:00:00	26.5	0.5	87
2022-06-20 21:00:00	24.2	1.2	100
2022-06-20 22:00:00	24.5	0.5	95
2022-06-20 23:00:00	23.7	0	96
2022-06-21	23.8		96
2022-06-21 01:00:00	23.6		98
2022-06-21 02:00:00	23.5		95
2022-06-21 03:00:00	23.3		95
2022-06-21 04:00:00	22.3		99
2022-06-21 05:00:00	22.4		98
2022-06-21 06:00:00	22.3		95
2022-06-21 07:00:00	22.8		93
2022-06-21 08:00:00	24.9		83
2022-06-21 09:00:00	26.6		76
2022-06-21 10:00:00	27.7		71
2022-06-21 11:00:00	29.4		63
2022-06-21 12:00:00	31		56
2022-06-21 13:00:00	32.3		51
2022-06-21 14:00:00	33		48
2022-06-21 15:00:00	33.2		47
2022-06-21 16:00:00	33.5		44
2022-06-21 17:00:00	33		50
2022-06-21 18:00:00	32		56
2022-06-21 19:00:00	30.6		60
2022-06-21 20:00:00	29.3		66
2022-06-21 21:00:00	28.2		72
2022-06-21 22:00:00	27.2		76
2022-06-21 23:00:00	26.2		81
2022-06-22	25.7		84
2022-06-22 01:00:00	25.6		82
2022-06-22 02:00:00	25		83
2022-06-22 03:00:00	24.8		85
2022-06-22 04:00:00	24.2		87
2022-06-22 05:00:00	23.8		91
2022-06-22 06:00:00	24.3		87
2022-06-22 07:00:00	25.3		82
2022-06-22 08:00:00	26.3		77
2022-06-22 09:00:00	28.4		70
2022-06-22 10:00:00	30.2		64
2022-06-22 11:00:00	31.5		57
2022-06-22 12:00:00	33.7		50
2022-06-22 13:00:00	34.3		48
2022-06-22 14:00:00	35.7		45
2022-06-22 15:00:00	36.4		40
2022-06-22 16:00:00	36.4		43
2022-06-22 17:00:00	35.8		44
2022-06-22 18:00:00	34.1		49
2022-06-22 19:00:00	32.8		55
2022-06-22 20:00:00	31.2		62
2022-06-22 21:00:00	30.1		66
2022-06-22 22:00:00	29.2		68
2022-06-22 23:00:00	28.4		71
2022-06-23	27.5		73
2022-06-23 01:00:00	26.6		75
2022-06-23 02:00:00	26		77
2022-06-23 03:00:00	25.1		79
2022-06-23 04:00:00	24.2		82
2022-06-23 05:00:00	23.6		86
2022-06-23 06:00:00	24		82
2022-06-23 07:00:00	26		76
2022-06-23 08:00:00	26		76
2022-06-23 09:00:00	28.2		68
2022-06-23 10:00:00	28.9		68
2022-06-23 11:00:00	28.7		70
2022-06-23 12:00:00	28.2		74
2022-06-23 13:00:00	27.6	0	79
2022-06-23 14:00:00	30.1		66
2022-06-23 15:00:00	31.6		61
2022-06-23 16:00:00	31		62
2022-06-23 17:00:00	29.8		68
2022-06-23 18:00:00	29.7		68
2022-06-23 19:00:00	29.2		70
2022-06-23 20:00:00	29.1		69
2022-06-23 21:00:00	29		70
2022-06-23 22:00:00	29.4		67
2022-06-23 23:00:00	29.1		69
2022-06-24	27.4	0.2	80
2022-06-24 01:00:00	24.7	3.2	100
2022-06-24 02:00:00	24	3.8	100
2022-06-24 03:00:00	23.4	13	100
2022-06-24 04:00:00	23.2	8	100
2022-06-24 05:00:00	23.5	0.1	100
2022-06-24 06:00:00	23.5	4.1	100
2022-06-24 07:00:00	24.3	0.2	99
2022-06-24 08:00:00	26.9		82
2022-06-24 09:00:00	28.2		74
2022-06-24 10:00:00	29.2		68
2022-06-24 11:00:00	29.8		64
2022-06-24 12:00:00	30.5		61
2022-06-24 13:00:00	30.6		58
2022-06-24 14:00:00	30.8		57
2022-06-24 15:00:00	31.5		52
2022-06-24 16:00:00	32.1		47
2022-06-24 17:00:00	31.7		51
2022-06-24 18:00:00	31.9		50
2022-06-24 19:00:00	30.4		58
2022-06-24 20:00:00	29.3		62
2022-06-24 21:00:00	28.7		61
2022-06-24 22:00:00	27.8		64
2022-06-24 23:00:00	27.5		62
2022-06-25	27.2		62
2022-06-25 01:00:00	26.7		66
2022-06-25 02:00:00	25.9		70
2022-06-25 03:00:00	25.2		74
2022-06-25 04:00:00	24		83
2022-06-25 05:00:00	23.2		87
2022-06-25 06:00:00	23.2		86
2022-06-25 07:00:00	24.6		78
2022-06-25 08:00:00	26.9		70
2022-06-25 09:00:00	28.1		64
2022-06-25 10:00:00	30.1		59
2022-06-25 11:00:00	30.6		54
2022-06-25 12:00:00	31.6		54
2022-06-25 13:00:00	32.5		51
2022-06-25 14:00:00	33.6		48
2022-06-25 15:00:00	34		48
2022-06-25 16:00:00	32.6		57
2022-06-25 17:00:00	30.4		66
2022-06-25 18:00:00	30		63
2022-06-25 19:00:00	29.1		65
2022-06-25 20:00:00	28		70
2022-06-25 21:00:00	27.3		71
2022-06-25 22:00:00	26.5		74
2022-06-25 23:00:00	27.4		70
2022-06-26	26.1		76
2022-06-26 01:00:00	26		79
2022-06-26 02:00:00	25.4		79
2022-06-26 03:00:00	25		79
2022-06-26 04:00:00	24.8		81
2022-06-26 05:00:00	24.8		83
2022-06-26 06:00:00	24.9		83
2022-06-26 07:00:00	26.2		78
2022-06-26 08:00:00	26.2		78
2022-06-26 09:00:00	26.9		75
2022-06-26 10:00:00	27.8		73
2022-06-26 11:00:00	29.4		68
2022-06-26 12:00:00	29.6		68
2022-06-26 13:00:00	30.5		64
2022-06-26 14:00:00	31.5		62
2022-06-26 15:00:00	32.2		60
2022-06-26 16:00:00	31.9		61
2022-06-26 17:00:00	31.6		61
2022-06-26 18:00:00	32		61
2022-06-26 19:00:00	30.8		64
2022-06-26 20:00:00	29.7		68
2022-06-26 21:00:00	28.1		78
2022-06-26 22:00:00	27.5		79
2022-06-26 23:00:00	28.4		72
2022-06-27	28.1		73
2022-06-27 01:00:00	27.9		76
2022-06-27 02:00:00	27.6		81
2022-06-27 03:00:00	27.2		83
2022-06-27 04:00:00	26.8		85
2022-06-27 05:00:00	27		84
2022-06-27 06:00:00	26.9	0.1	90
2022-06-27 07:00:00	26.4	0.1	90
2022-06-27 08:00:00	26.8	0	94
2022-06-27 09:00:00	27.4	0.1	88
2022-06-27 10:00:00	28.2		81
2022-06-27 11:00:00	30		72
2022-06-27 12:00:00	28.5	0.2	79
2022-06-27 13:00:00	26.4	4.1	95
2022-06-27 14:00:00	27.3	0.3	90
2022-06-27 15:00:00	27.3	0	92
2022-06-27 16:00:00	26.2	0.3	94
2022-06-27 17:00:00	26.1	0	96
2022-06-27 18:00:00	27.3	0	85
2022-06-27 19:00:00	27.6		80
2022-06-27 20:00:00	27.9		76
2022-06-27 21:00:00	28		76
2022-06-27 22:00:00	27.5	0	80
2022-06-27 23:00:00	26.4	0	86
2022-06-28	25.4	0.2	97
2022-06-28 01:00:00	26.1	0.2	87
2022-06-28 02:00:00	25.5	0.5	90
2022-06-28 03:00:00	26.6	0	79
2022-06-28 04:00:00	27		76
2022-06-28 05:00:00	27.5		74
2022-06-28 06:00:00	26.7		83
2022-06-28 07:00:00	28		74
2022-06-28 08:00:00	28.8		71
2022-06-28 09:00:00	30		65
2022-06-28 10:00:00	30.7		65
2022-06-28 11:00:00	30.7		65
2022-06-28 12:00:00	30.2	0	67
2022-06-28 13:00:00	32.1		60
2022-06-28 14:00:00	30.7		64
2022-06-28 15:00:00	30.9		66
2022-06-28 16:00:00	30.3		65
2022-06-28 17:00:00	30.2		66
2022-06-28 18:00:00	29.8		66
2022-06-28 19:00:00	29.3		68
2022-06-28 20:00:00	29		70
2022-06-28 21:00:00	28.6		72
2022-06-28 22:00:00	28.4		73
2022-06-28 23:00:00	28.6		71
2022-06-29	28.5		72
2022-06-29 01:00:00	28.4		71
2022-06-29 02:00:00	28.3		72
2022-06-29 03:00:00	28.4	0	71
2022-06-29 04:00:00	28.2		73
2022-06-29 05:00:00	28.1		73
2022-06-29 06:00:00	28		74
2022-06-29 07:00:00	28.5		73
2022-06-29 08:00:00	29.8		68
2022-06-29 09:00:00	29.8		66
2022-06-29 10:00:00	30.5		64
2022-06-29 11:00:00	31.5		61
2022-06-29 12:00:00	31.7		61
2022-06-29 13:00:00	31.2		63
2022-06-29 14:00:00	33.3		57
2022-06-29 15:00:00	32.2		58
2022-06-29 16:00:00	31.9		59
2022-06-29 17:00:00	30.4		66
2022-06-29 18:00:00	29.4		70
2022-06-29 19:00:00	28		80
2022-06-29 20:00:00	28.3		75
2022-06-29 21:00:00	28.2		75
2022-06-29 22:00:00	28		76
2022-06-29 23:00:00	28		75
2022-06-30	28.4		73
2022-06-30 01:00:00	27.9		75
2022-06-30 02:00:00	28.1		74
2022-06-30 03:00:00	27.3		79
2022-06-30 04:00:00	27.1		81
2022-06-30 05:00:00	27.2		81
2022-06-30 06:00:00	27		82
2022-06-30 07:00:00	28.2		77
2022-06-30 08:00:00	29.1		73
2022-06-30 09:00:00	30.5		64
2022-06-30 10:00:00	30.9		63
2022-06-30 11:00:00	30.7		63
2022-06-30 12:00:00	32.1		61
2022-06-30 13:00:00	31.8		57
2022-06-30 14:00:00	33.7		54
2022-06-30 15:00:00	34.1		51
2022-06-30 16:00:00	34.7		50
2022-06-30 17:00:00	33		55
2022-06-30 18:00:00	32.7		55
2022-06-30 19:00:00	31		59
2022-06-30 20:00:00	30		62
2022-06-30 21:00:00	28.3		72
2022-06-30 22:00:00	28.2		72
2022-06-30 23:00:00	27.2		76
2022-07-01	26.5		80
2022-07-01 01:00:00	26		82
2022-07-01 02:00:00	25.6		84
2022-07-01 03:00:00	24.9		88
2022-07-01 04:00:00	24.3		91
2022-07-01 05:00:00	24.3		90
2022-07-01 06:00:00	25		88
2022-07-01 07:00:00	26.7		83
2022-07-01 08:00:00	27.3		77
2022-07-01 09:00:00	29.3		73
2022-07-01 10:00:00	30		67
2022-07-01 11:00:00	32.3		59
2022-07-01 12:00:00	32.4		57
2022-07-01 13:00:00	33.1		55
2022-07-01 14:00:00	35.1		45
2022-07-01 15:00:00	35.9		45
2022-07-01 16:00:00	34.7		46
2022-07-01 17:00:00	34.1		46
2022-07-01 18:00:00	33.5		52
2022-07-01 19:00:00	32.4		58
2022-07-01 20:00:00	30.8		66
2022-07-01 21:00:00	30.1		67
2022-07-01 22:00:00	28.8		74
2022-07-01 23:00:00	28.1		77
2022-07-02	27.2		79
2022-07-02 01:00:00	26.2		83
2022-07-02 02:00:00	24.8		88
2022-07-02 03:00:00	24		92
2022-07-02 04:00:00	23.5		92
2022-07-02 05:00:00	22.6		94
2022-07-02 06:00:00	23.4		87
2022-07-02 07:00:00	24.5		84
2022-07-02 08:00:00	26.1		78
2022-07-02 09:00:00	28.5		70
2022-07-02 10:00:00	30.9		56
2022-07-02 11:00:00	32.6		43
2022-07-02 12:00:00	33.4		48
2022-07-02 13:00:00	34.5		45
2022-07-02 14:00:00	35.7		37
2022-07-02 15:00:00	35.4		40
2022-07-02 16:00:00	36.6		40
2022-07-02 17:00:00	35.8		42
2022-07-02 18:00:00	34.6		44
2022-07-02 19:00:00	33.6		50
2022-07-02 20:00:00	32.1		58
2022-07-02 21:00:00	31.1		62
2022-07-02 22:00:00	30.2		62
2022-07-02 23:00:00	29.2		66
2022-07-03	28.5		68
2022-07-03 01:00:00	28.1		69
2022-07-03 02:00:00	27.5		72
2022-07-03 03:00:00	26.7	0	77
2022-07-03 04:00:00	26.3		77
2022-07-03 05:00:00	26.1		78
2022-07-03 06:00:00	25.5		80
2022-07-03 07:00:00	26.1		77
2022-07-03 08:00:00	27.9		68
2022-07-03 09:00:00	29		65
2022-07-03 10:00:00	31.1		56
2022-07-03 11:00:00	32.6		52
2022-07-03 12:00:00	33.7		52
2022-07-03 13:00:00	34.5		49
2022-07-03 14:00:00	34.2		48
2022-07-03 15:00:00	34		53
2022-07-03 16:00:00	33.4		54
2022-07-03 17:00:00	29.8	0.1	74
2022-07-03 18:00:00	29.2	0.9	74
2022-07-03 19:00:00	28.3		86
2022-07-03 20:00:00	29		77
2022-07-03 21:00:00	28.8		80
2022-07-03 22:00:00	28.6		73
2022-07-03 23:00:00	29.1		65
2022-07-04	27.6		76
2022-07-04 01:00:00	27.3		75
2022-07-04 02:00:00	27		78
2022-07-04 03:00:00	27.4		75
2022-07-04 04:00:00	26.9		76
2022-07-04 05:00:00	26.1		82
2022-07-04 06:00:00	26.3		83
2022-07-04 07:00:00	27		78
2022-07-04 08:00:00	30.2		68
2022-07-04 09:00:00	30.1		63
2022-07-04 10:00:00	30.1		64
2022-07-04 11:00:00	31.2		59
2022-07-04 12:00:00	31.5		58
2022-07-04 13:00:00	32.3		56
2022-07-04 14:00:00	28.1	0	82
2022-07-04 15:00:00	28.2	0	78
2022-07-04 16:00:00	29.4		68
2022-07-04 17:00:00	31.2		63
2022-07-04 18:00:00	32		60
2022-07-04 19:00:00	29.7	0	74
2022-07-04 20:00:00	28.8	0	77
2022-07-04 21:00:00	27.9		80
2022-07-04 22:00:00	27.6		83
2022-07-04 23:00:00	27.2		83
2022-07-05	26.7		83
2022-07-05 01:00:00	26.3		83
2022-07-05 02:00:00	25.8		85
2022-07-05 03:00:00	25.2		88
2022-07-05 04:00:00	25		89
2022-07-05 05:00:00	24.7		92
2022-07-05 06:00:00	25.1		90
2022-07-05 07:00:00	25.7		86
2022-07-05 08:00:00	28.2		76
2022-07-05 09:00:00	28.8		68
2022-07-05 10:00:00	31.2		64
2022-07-05 11:00:00	30.7		63
2022-07-05 12:00:00	31.9		60
2022-07-05 13:00:00	32.4		58
2022-07-05 14:00:00	32.7		56
2022-07-05 15:00:00	32.6		55
2022-07-05 16:00:00	32.1	0	58
2022-07-05 17:00:00	31.7		63
2022-07-05 18:00:00	31.2		61
2022-07-05 19:00:00	30.4		64
2022-07-05 20:00:00	29.5		68
2022-07-05 21:00:00	28.8		72
2022-07-05 22:00:00	28.2	0	77
2022-07-05 23:00:00	27.3	0	83
2022-07-06	27.1		83
2022-07-06 01:00:00	26.5		86
2022-07-06 02:00:00	26		89
2022-07-06 03:00:00	25.7		91
2022-07-06 04:00:00	25.8		90
2022-07-06 05:00:00	25.4		92
2022-07-06 06:00:00	25.6		91
2022-07-06 07:00:00	26.4		88
2022-07-06 08:00:00	26.8		85
2022-07-06 09:00:00	28.7		77
2022-07-06 10:00:00	29.5		70
2022-07-06 11:00:00	30		68
2022-07-06 12:00:00	30.9		66
2022-07-06 13:00:00	31.5		65
2022-07-06 14:00:00	32.3		63
2022-07-06 15:00:00	32.3		63
2022-07-06 16:00:00	33		60
2022-07-06 17:00:00	32.9		63
2022-07-06 18:00:00	32.1		66
2022-07-06 19:00:00	30.6	0	76
2022-07-06 20:00:00	27.6	1.3	99
2022-07-06 21:00:00	27.1	1.6	99
2022-07-06 22:00:00	26.3	0	98
2022-07-06 23:00:00	26		97
2022-07-07	25.8		98
2022-07-07 01:00:00	25.6		99
2022-07-07 02:00:00	25.6		99
2022-07-07 03:00:00	25.4		99
2022-07-07 04:00:00	25.3		99
2022-07-07 05:00:00	25.3		99
2022-07-07 06:00:00	25.2		99
2022-07-07 07:00:00	26.9		93
2022-07-07 08:00:00	27.5		88
2022-07-07 09:00:00	29.6		74
2022-07-07 10:00:00	30.8		71
2022-07-07 11:00:00	32.9		62
2022-07-07 12:00:00	32.7		61
2022-07-07 13:00:00	33.3		57
2022-07-07 14:00:00	33.6		56
2022-07-07 15:00:00	34.4		53
2022-07-07 16:00:00	32.9		58
2022-07-07 17:00:00	32.7		58
2022-07-07 18:00:00	32.3		58
2022-07-07 19:00:00	31		63
2022-07-07 20:00:00	30		68
2022-07-07 21:00:00	29.2		73
2022-07-07 22:00:00	28.8		75
2022-07-07 23:00:00	28.6		76
2022-07-08	28.7		77
2022-07-08 01:00:00	28.7		78
2022-07-08 02:00:00	28.5		80
2022-07-08 03:00:00	28.3	0	81
2022-07-08 04:00:00	27.7	0	85
2022-07-08 05:00:00	27.8		84
2022-07-08 06:00:00	27.1	0.1	91
2022-07-08 07:00:00	27.4		89
2022-07-08 08:00:00	28.2		85
2022-07-08 09:00:00	28.2		87
2022-07-08 10:00:00	30	0.3	81
2022-07-08 11:00:00	31.2		71
2022-07-08 12:00:00	32.9		61
2022-07-08 13:00:00	32.8		65
2022-07-08 14:00:00	28.1	6.4	91
2022-07-08 15:00:00	30.8		78
2022-07-08 16:00:00	31.3		76
2022-07-08 17:00:00	27.8	10.4	86
2022-07-08 18:00:00	27.8		89
2022-07-08 19:00:00	27.9		90
2022-07-08 20:00:00	27.4		94
2022-07-08 21:00:00	26.6		98
2022-07-08 22:00:00	26.7		98
2022-07-08 23:00:00	26.6		92
2022-07-09	26		92
2022-07-09 01:00:00	25.1		95
2022-07-09 02:00:00	25		93
2022-07-09 03:00:00	24.6		93
2022-07-09 04:00:00	25.5		85
2022-07-09 05:00:00	25.7		80
2022-07-09 06:00:00	25.6		80
2022-07-09 07:00:00	26.7		75
2022-07-09 08:00:00	27.5		72
2022-07-09 09:00:00	28.1		70
2022-07-09 10:00:00	29.8		65
2022-07-09 11:00:00	31		64
2022-07-09 12:00:00	31.6		61
2022-07-09 13:00:00	31.9		59
2022-07-09 14:00:00	32.5		60
2022-07-09 15:00:00	32.6		59
2022-07-09 16:00:00	32.9		58
2022-07-09 17:00:00	32.9		58
2022-07-09 18:00:00	32.4		59
2022-07-09 19:00:00	31.8		60
2022-07-09 20:00:00	28.7		72
2022-07-09 21:00:00	28.1		71
2022-07-09 22:00:00	27.7		73
2022-07-09 23:00:00	27.2		75
2022-07-10	26.8		77
2022-07-10 01:00:00	26.5		80
2022-07-10 02:00:00	25.7		84
2022-07-10 03:00:00	25.1		90
2022-07-10 04:00:00	24.6		92
2022-07-10 05:00:00	24.5		93
2022-07-10 06:00:00	24.4		94
2022-07-10 07:00:00	25.8		88
2022-07-10 08:00:00	27.1		80
2022-07-10 09:00:00	28.5		74
2022-07-10 10:00:00	29.4		70
2022-07-10 11:00:00	30.8		66
2022-07-10 12:00:00	31.4		62
2022-07-10 13:00:00	32.5		60
2022-07-10 14:00:00	32.8		59
2022-07-10 15:00:00	33		59
2022-07-10 16:00:00	32.3		62
2022-07-10 17:00:00	31.3		65
2022-07-10 18:00:00	29.7		69
2022-07-10 19:00:00	28.6		73
2022-07-10 20:00:00	27.3		78
2022-07-10 21:00:00	26.9		80
2022-07-10 22:00:00	26.7		80
2022-07-10 23:00:00	26.3		81
2022-07-11	25.7		84
2022-07-11 01:00:00	25.5		85
2022-07-11 02:00:00	25.6		86
2022-07-11 03:00:00	25.7		85
2022-07-11 04:00:00	24.5	0.5	96
2022-07-11 05:00:00	24.4	0.1	98
2022-07-11 06:00:00	24.2		97
2022-07-11 07:00:00	24.5	0	97
2022-07-11 08:00:00	24	2.5	100
2022-07-11 09:00:00	24.1	2.5	100
2022-07-11 10:00:00	24.7	1.5	100
2022-07-11 11:00:00	25	1.4	98
2022-07-11 12:00:00	25.5	1	96
2022-07-11 13:00:00	25.6	0	91
2022-07-11 14:00:00	27.5	0	84
2022-07-11 15:00:00	29.2		73
2022-07-11 16:00:00	29.3		72
2022-07-11 17:00:00	29.3		71
2022-07-11 18:00:00	28.6	0	75
2022-07-11 19:00:00	29		72
2022-07-11 20:00:00	28		79
2022-07-11 21:00:00	27.4		84
2022-07-11 22:00:00	26.9		85
2022-07-11 23:00:00	26.5		88
2022-07-12	26.1		83
2022-07-12 01:00:00	25.7		83
2022-07-12 02:00:00	25.1		86
2022-07-12 03:00:00	24.9		87
2022-07-12 04:00:00	24.6		88
2022-07-12 05:00:00	24.5		87
2022-07-12 06:00:00	24.6		82
2022-07-12 07:00:00	24		82
2022-07-12 08:00:00	24.3		80
2022-07-12 09:00:00	25		76
2022-07-12 10:00:00	27.2		67
2022-07-12 11:00:00	27.8		66
2022-07-12 12:00:00	28.5		64
2022-07-12 13:00:00	28.8		64
2022-07-12 14:00:00	28.1		65
2022-07-12 15:00:00	27.7		65
2022-07-12 16:00:00	27.4		68
2022-07-12 17:00:00	26.9		69
2022-07-12 18:00:00	26.2		72
2022-07-12 19:00:00	25.6		74
2022-07-12 20:00:00	24.6		76
2022-07-12 21:00:00	24.3		75
2022-07-12 22:00:00	23.9		79
2022-07-12 23:00:00	24		78
2022-07-13	23.6		81
2022-07-13 01:00:00	23.4		83
2022-07-13 02:00:00	23.3		84
2022-07-13 03:00:00	23.2		84
2022-07-13 04:00:00	22.8		87
2022-07-13 05:00:00	22.6		87
2022-07-13 06:00:00	22.6		86
2022-07-13 07:00:00	23		85
2022-07-13 08:00:00	23.5		83
2022-07-13 09:00:00	24		81
2022-07-13 10:00:00	24.5		81
2022-07-13 11:00:00	25		80
2022-07-13 12:00:00	25.9		76
2022-07-13 13:00:00	26.8		75
2022-07-13 14:00:00	27.4		74
2022-07-13 15:00:00	27.2		73
2022-07-13 16:00:00	26.1	0	80
2022-07-13 17:00:00	25.8	0	81
2022-07-13 18:00:00	25.4	0	86
2022-07-13 19:00:00	24.3	0.3	94
2022-07-13 20:00:00	24.5	0.1	90
2022-07-13 21:00:00	23.1	4.7	100
2022-07-13 22:00:00	22.8	10.1	100
2022-07-13 23:00:00	22.8	0	100
2022-07-14	23.4		99
2022-07-14 01:00:00	23.3		100
2022-07-14 02:00:00	23.2		100
2022-07-14 03:00:00	23.5		99
2022-07-14 04:00:00	23.6		100
2022-07-14 05:00:00	23.8		100
2022-07-14 06:00:00	23.9		100
2022-07-14 07:00:00	26.2		94
2022-07-14 08:00:00	25.9		91
2022-07-14 09:00:00	26.7		88
2022-07-14 10:00:00	28.7		83
2022-07-14 11:00:00	29.8		79
2022-07-14 12:00:00	31.2		70
2022-07-14 13:00:00	31.8		63
2022-07-14 14:00:00	32.2		63
2022-07-14 15:00:00	32.3		60
2022-07-14 16:00:00	32.5		55
2022-07-14 17:00:00	33		52
2022-07-14 18:00:00	31.5		59
2022-07-14 19:00:00	30.8		61
2022-07-14 20:00:00	29.8		65
2022-07-14 21:00:00	29		70
2022-07-14 22:00:00	28.4		72
2022-07-14 23:00:00	27.7		74
2022-07-15	27.6		74
2022-07-15 01:00:00	27.1		75
2022-07-15 02:00:00	26.3		79
2022-07-15 03:00:00	25.5		84
2022-07-15 04:00:00	24.3		87
2022-07-15 05:00:00	23.4		93
2022-07-15 06:00:00	23.8		91
2022-07-15 07:00:00	25.8		79
2022-07-15 08:00:00	27		69
2022-07-15 09:00:00	28.1		64
2022-07-15 10:00:00	29.7		55
2022-07-15 11:00:00	31.2		53
2022-07-15 12:00:00	30.7		54
2022-07-15 13:00:00	31.8		50
2022-07-15 14:00:00	31.8		49
2022-07-15 15:00:00	32.6		46
2022-07-15 16:00:00	32.5		44
2022-07-15 17:00:00	32.7		42
2022-07-15 18:00:00	32.3		42
2022-07-15 19:00:00	31.4		44
2022-07-15 20:00:00	30.2		51
2022-07-15 21:00:00	28.5		59
2022-07-15 22:00:00	27		67
2022-07-15 23:00:00	26.8		66
2022-07-16	24.8		76
2022-07-16 01:00:00	24.2		79
2022-07-16 02:00:00	23.3		86
2022-07-16 03:00:00	22.7		88
2022-07-16 04:00:00	22.3		89
2022-07-16 05:00:00	21.7		92
2022-07-16 06:00:00	22.2		90
2022-07-16 07:00:00	23.8		81
2022-07-16 08:00:00	26.3		75
2022-07-16 09:00:00	28.3		65
2022-07-16 10:00:00	30.2		59
2022-07-16 11:00:00	30.8		50
2022-07-16 12:00:00	31.5		50
2022-07-16 13:00:00	32.3		42
2022-07-16 14:00:00	33.1		44
2022-07-16 15:00:00	33		41
2022-07-16 16:00:00	31.8		47
2022-07-16 17:00:00	30.1		54
2022-07-16 18:00:00	28.7		64
2022-07-16 19:00:00	28.6		63
2022-07-16 20:00:00	24.4		83
2022-07-16 21:00:00	24.1		84
2022-07-16 22:00:00	24.2		83
2022-07-16 23:00:00	23.8		84
2022-07-17	23.7		86
2022-07-17 01:00:00	23.3		88
2022-07-17 02:00:00	22.9		90
2022-07-17 03:00:00	22.3		94
2022-07-17 04:00:00	21.8		97
2022-07-17 05:00:00	21.7		97
2022-07-17 06:00:00	22		95
2022-07-17 07:00:00	23.6		87
2022-07-17 08:00:00	25.8		79
2022-07-17 09:00:00	27.1		67
2022-07-17 10:00:00	27.7		65
2022-07-17 11:00:00	27.9		62
2022-07-17 12:00:00	29.3		59
2022-07-17 13:00:00	31		52
2022-07-17 14:00:00	31.2		50
2022-07-17 15:00:00	31.2		50
2022-07-17 16:00:00	31.2		49
2022-07-17 17:00:00	31.4		50
2022-07-17 18:00:00	30.7		53
2022-07-17 19:00:00	30.1		55
2022-07-17 20:00:00	29.4		59
2022-07-17 21:00:00	29		61
2022-07-17 22:00:00	27.9		68
2022-07-17 23:00:00	27.3		70
2022-07-18	27		70
2022-07-18 01:00:00	27		71
2022-07-18 02:00:00	25.8		78
2022-07-18 03:00:00	25.6	0	81
2022-07-18 04:00:00	25.4	0	81
2022-07-18 05:00:00	24.8	0.2	88
2022-07-18 06:00:00	23.4	1.9	100
2022-07-18 07:00:00	22.7	2.3	99
2022-07-18 08:00:00	21.8	4.8	99
2022-07-18 09:00:00	22.2	1	98
2022-07-18 10:00:00	21.8	2.7	100
2022-07-18 11:00:00	21.9	7.8	100
2022-07-18 12:00:00	22.1	4.6	100
2022-07-18 13:00:00	22.2	2.4	100
2022-07-18 14:00:00	22	4.7	99
2022-07-18 15:00:00	22.1	0.8	95
2022-07-18 16:00:00	22.1	0.3	97
2022-07-18 17:00:00	22.8	0.3	97
2022-07-18 18:00:00	22.4		97
2022-07-18 19:00:00	22.5		96
2022-07-18 20:00:00	22.5		97
2022-07-18 21:00:00	22.6		96
2022-07-18 22:00:00	22.6	0.2	98
2022-07-18 23:00:00	22.7		98
2022-07-19	22.8		98
2022-07-19 01:00:00	22.8		98
2022-07-19 02:00:00	22.8		97
2022-07-19 03:00:00	23		96
2022-07-19 04:00:00	22.8	0.1	97
2022-07-19 05:00:00	22.7	0.1	99
2022-07-19 06:00:00	23		97
2022-07-19 07:00:00	23.3		95
2022-07-19 08:00:00	24.3		88
2022-07-19 09:00:00	25		84
2022-07-19 10:00:00	25.9		82
2022-07-19 11:00:00	27.8		78
2022-07-19 12:00:00	29.3		70
2022-07-19 13:00:00	30		64
2022-07-19 14:00:00	31.2		59
2022-07-19 15:00:00	32.4		56
2022-07-19 16:00:00	32.4		56
2022-07-19 17:00:00	32.8		51
2022-07-19 18:00:00	31.9		53
2022-07-19 19:00:00	31.6		53
2022-07-19 20:00:00	30.3		60
2022-07-19 21:00:00	29.1		67
2022-07-19 22:00:00	28.1		70
2022-07-19 23:00:00	27.8		70
2022-07-20	27.2		72
2022-07-20 01:00:00	26.9		73
2022-07-20 02:00:00	26.4		73
2022-07-20 03:00:00	26		73
2022-07-20 04:00:00	25.7		75
2022-07-20 05:00:00	25.7		75
2022-07-20 06:00:00	25.5		77
2022-07-20 07:00:00	26.1		75
2022-07-20 08:00:00	26.8		73
2022-07-20 09:00:00	28.3		67
2022-07-20 10:00:00	29.4		63
2022-07-20 11:00:00	30		61
2022-07-20 12:00:00	31.1		57
2022-07-20 13:00:00	32.4		52
2022-07-20 14:00:00	32.8		50
2022-07-20 15:00:00	33.4		44
2022-07-20 16:00:00	33.8		42
2022-07-20 17:00:00	33.4		43
2022-07-20 18:00:00	33		45
2022-07-20 19:00:00	32.2		49
2022-07-20 20:00:00	30.9		55
2022-07-20 21:00:00	29.8		63
2022-07-20 22:00:00	28.8		70
2022-07-20 23:00:00	28.6		71
2022-07-21	28		74
2022-07-21 01:00:00	27.5	0	72
2022-07-21 02:00:00	25.3	0.5	93
2022-07-21 03:00:00	24.9	0.1	96
2022-07-21 04:00:00	22	2.5	92
2022-07-21 05:00:00	22.6	0.2	93
2022-07-21 06:00:00	22.5	0.1	94
2022-07-21 07:00:00	22	1.3	99
2022-07-21 08:00:00	22.8	0.3	96
2022-07-21 09:00:00	23.4		93
2022-07-21 10:00:00	25.4		85
2022-07-21 11:00:00	26.3		84
2022-07-21 12:00:00	27.5		79
2022-07-21 13:00:00	28.8		76
2022-07-21 14:00:00	31.5		64
2022-07-21 15:00:00	32.1		61
2022-07-21 16:00:00	30		69
2022-07-21 17:00:00	27.8	0	72
2022-07-21 18:00:00	26.3		75
2022-07-21 19:00:00	26.1		74
2022-07-21 20:00:00	25.7		74
2022-07-21 21:00:00	25.7		73
2022-07-21 22:00:00	25.5		74
2022-07-21 23:00:00	25.4		74
2022-07-22	25.2		76
2022-07-22 01:00:00	24.8		77
2022-07-22 02:00:00	24.8		76
2022-07-22 03:00:00	25.3		75
2022-07-22 04:00:00	25		76
2022-07-22 05:00:00	24.6		77
2022-07-22 06:00:00	24.9		75
2022-07-22 07:00:00	25.1		73
2022-07-22 08:00:00	25.2		72
2022-07-22 09:00:00	26.2		68
2022-07-22 10:00:00	27.5		61
2022-07-22 11:00:00	26.7		63
2022-07-22 12:00:00	27.9		60
2022-07-22 13:00:00	29.2		57
2022-07-22 14:00:00	28.7		59
2022-07-22 15:00:00	29.3		56
2022-07-22 16:00:00	29.2		57
2022-07-22 17:00:00	27.9		70
2022-07-22 18:00:00	26.1		76
2022-07-22 19:00:00	24.8		79
2022-07-22 20:00:00	24		80
2022-07-22 21:00:00	23.8		79
2022-07-22 22:00:00	23.1		83
2022-07-22 23:00:00	22.6		86
2022-07-23	23.1		84
2022-07-23 01:00:00	22.7		86
2022-07-23 02:00:00	22.5		87
2022-07-23 03:00:00	22.4		87
2022-07-23 04:00:00	22.3		89
2022-07-23 05:00:00	22.3		89
2022-07-23 06:00:00	22.3		90
2022-07-23 07:00:00	22.6		89
2022-07-23 08:00:00	23.3		87
2022-07-23 09:00:00	23.8		86
2022-07-23 10:00:00	24.2		84
2022-07-23 11:00:00	25.7		78
2022-07-23 12:00:00	26.8		74
2022-07-23 13:00:00	26.8		74
2022-07-23 14:00:00	28.1		68
2022-07-23 15:00:00	28.2		66
2022-07-23 16:00:00	27.8		69
2022-07-23 17:00:00	27.1	0	73
2022-07-23 18:00:00	26.4	0	79
2022-07-23 19:00:00	25.9	0	80
2022-07-23 20:00:00	25.1	0	87
2022-07-23 21:00:00	24.5	0	91
2022-07-23 22:00:00	24.3	0	88
2022-07-23 23:00:00	24.4		84
2022-07-24	24.4		83
2022-07-24 01:00:00	24.3		84
2022-07-24 02:00:00	24.7		79
2022-07-24 03:00:00	24.4	0	83
2022-07-24 04:00:00	22.9	0.7	99
2022-07-24 05:00:00	22.5	0.4	100
2022-07-24 06:00:00	22.4	0	99
2022-07-24 07:00:00	23.3		95
2022-07-24 08:00:00	24.5		90
2022-07-24 09:00:00	25.2		86
2022-07-24 10:00:00	26.6		83
2022-07-24 11:00:00	28		78
2022-07-24 12:00:00	28.8		75
2022-07-24 13:00:00	29.8		70
2022-07-24 14:00:00	30.4		66
2022-07-24 15:00:00	31.1		66
2022-07-24 16:00:00	31		65
2022-07-24 17:00:00	31.1		64
2022-07-24 18:00:00	31.5		61
2022-07-24 19:00:00	30.7		63
2022-07-24 20:00:00	29.9		66
2022-07-24 21:00:00	28.9		70
2022-07-24 22:00:00	28.3		79
2022-07-24 23:00:00	27.8		75
2022-07-25	26.7		81
2022-07-25 01:00:00	26.8		81
2022-07-25 02:00:00	26.5		85
2022-07-25 03:00:00	26.8		82
2022-07-25 04:00:00	26.3		84
2022-07-25 05:00:00	26.1		85
2022-07-25 06:00:00	25.9		86
2022-07-25 07:00:00	27.8		80
2022-07-25 08:00:00	28.5		74
2022-07-25 09:00:00	29.2		69
2022-07-25 10:00:00	30.3		67
2022-07-25 11:00:00	31.1		62
2022-07-25 12:00:00	32.6		57
2022-07-25 13:00:00	32.2		56
2022-07-25 14:00:00	33.5		51
2022-07-25 15:00:00	33.3		48
2022-07-25 16:00:00	35.3		45
2022-07-25 17:00:00	33.2		54
2022-07-25 18:00:00	31.1		67
2022-07-25 19:00:00	29.9		71
2022-07-25 20:00:00	28.4		78
2022-07-25 21:00:00	26.6		83
2022-07-25 22:00:00	25.8		87
2022-07-25 23:00:00	25.3		88
2022-07-26	24.9		89
2022-07-26 01:00:00	24.5		91
2022-07-26 02:00:00	24.1		93
2022-07-26 03:00:00	24		93
2022-07-26 04:00:00	23.5		96
2022-07-26 05:00:00	23.3		97
2022-07-26 06:00:00	23.4		97
2022-07-26 07:00:00	24		95
2022-07-26 08:00:00	24.5		94
2022-07-26 09:00:00	25.5		89
2022-07-26 10:00:00	26.8		80
2022-07-26 11:00:00	27.8		79
2022-07-26 12:00:00	30.1		71
2022-07-26 13:00:00	32		59
2022-07-26 14:00:00	33		51
2022-07-26 15:00:00	32.8		50
2022-07-26 16:00:00	33		51
2022-07-26 17:00:00	32.1		58
2022-07-26 18:00:00	30		67
2022-07-26 19:00:00	28		74
2022-07-26 20:00:00	26.4		78
2022-07-26 21:00:00	25.5		80
2022-07-26 22:00:00	25		80
2022-07-26 23:00:00	24.1		84
2022-07-27	23.6		88
2022-07-27 01:00:00	23.6		87
2022-07-27 02:00:00	23.3		89
2022-07-27 03:00:00	23		89
2022-07-27 04:00:00	22.5		92
2022-07-27 05:00:00	22.2		92
2022-07-27 06:00:00	22.1		93
2022-07-27 07:00:00	23.1		89
2022-07-27 08:00:00	23.9		86
2022-07-27 09:00:00	25.3		79
2022-07-27 10:00:00	26.1		77
2022-07-27 11:00:00	27.5		71
2022-07-27 12:00:00	27.8		70
2022-07-27 13:00:00	28.8		67
2022-07-27 14:00:00	28.8		67
2022-07-27 15:00:00	28.8		67
2022-07-27 16:00:00	28.9		67
2022-07-27 17:00:00	28.4		67
2022-07-27 18:00:00	27.6		72
2022-07-27 19:00:00	26.6		75
2022-07-27 20:00:00	26		78
2022-07-27 21:00:00	25.6		80
2022-07-27 22:00:00	25.2		82
2022-07-27 23:00:00	25		84
2022-07-28	24.5		86
2022-07-28 01:00:00	24.7		87
2022-07-28 02:00:00	24.5		88
2022-07-28 03:00:00	24.2		90
2022-07-28 04:00:00	24.5		87
2022-07-28 05:00:00	24.2		89
2022-07-28 06:00:00	24.8		86
2022-07-28 07:00:00	24.5		90
2022-07-28 08:00:00	24.9		89
2022-07-28 09:00:00	25.3		86
2022-07-28 10:00:00	25.6		85
2022-07-28 11:00:00	26.3		82
2022-07-28 12:00:00	26.5		85
2022-07-28 13:00:00	27.8		77
2022-07-28 14:00:00	28.7		76
2022-07-28 15:00:00	28.9		74
2022-07-28 16:00:00	28.2		79
2022-07-28 17:00:00	28.1		78
2022-07-28 18:00:00	28.3		78
2022-07-28 19:00:00	26.7	0	89
2022-07-28 20:00:00	26.4		90
2022-07-28 21:00:00	26.2		90
2022-07-28 22:00:00	25.5		93
2022-07-28 23:00:00	25.2		94
2022-07-29	25		95
2022-07-29 01:00:00	24.8		97
2022-07-29 02:00:00	24.8		96
2022-07-29 03:00:00	25		96
2022-07-29 04:00:00	24.9		96
2022-07-29 05:00:00	24.6		97
2022-07-29 06:00:00	24.8		96
2022-07-29 07:00:00	25.5		91
2022-07-29 08:00:00	26.4		87
2022-07-29 09:00:00	27.5		82
2022-07-29 10:00:00	29.3		76
2022-07-29 11:00:00	31.6		66
2022-07-29 12:00:00	32.5		62
2022-07-29 13:00:00	33.2		60
2022-07-29 14:00:00	33.5		59
2022-07-29 15:00:00	33.8		55
2022-07-29 16:00:00	32.8		60
2022-07-29 17:00:00	32.7		60
2022-07-29 18:00:00	31.5		66
2022-07-29 19:00:00	30.4		70
2022-07-29 20:00:00	29		76
2022-07-29 21:00:00	28.2		79
2022-07-29 22:00:00	27.9		80
2022-07-29 23:00:00	27		84
2022-07-30	26.6		86
2022-07-30 01:00:00	26.7		85
2022-07-30 02:00:00	26.3		88
2022-07-30 03:00:00	26.4		87
2022-07-30 04:00:00	26.1		88
2022-07-30 05:00:00	26		89
2022-07-30 06:00:00	26.4		88
2022-07-30 07:00:00	26.7		87
2022-07-30 08:00:00	27.2		86
2022-07-30 09:00:00	28		83
2022-07-30 10:00:00	29.6		76
2022-07-30 11:00:00	28.9		78
2022-07-30 12:00:00	29	0	81
2022-07-30 13:00:00	29.8	0	74
2022-07-30 14:00:00	29.6		76
2022-07-30 15:00:00	29.8		76
2022-07-30 16:00:00	30.1		73
2022-07-30 17:00:00	29.7		75
2022-07-30 18:00:00	28.6		82
2022-07-30 19:00:00	28.1		84
2022-07-30 20:00:00	27.5		86
2022-07-30 21:00:00	27.2		86
2022-07-30 22:00:00	27.3		85
2022-07-30 23:00:00	27.3		87
2022-07-31	27.2		88
2022-07-31 01:00:00	26.7		91
2022-07-31 02:00:00	26.9		91
2022-07-31 03:00:00	26.7	0	98
2022-07-31 04:00:00	25.4	1.4	100
2022-07-31 05:00:00	25.5		99
2022-07-31 06:00:00	25.4	0	99
2022-07-31 07:00:00	25.9		98
2022-07-31 08:00:00	26.5		97
2022-07-31 09:00:00	26.9		96
2022-07-31 10:00:00	28.3		88
2022-07-31 11:00:00	29.2		82
2022-07-31 12:00:00	26.3	0.2	100
2022-07-31 13:00:00	26.7	1.1	97
2022-07-31 14:00:00	27.5	0	90
2022-07-31 15:00:00	28.2	0	85
2022-07-31 16:00:00	28.8	0	83
2022-07-31 17:00:00	29.1		79
2022-07-31 18:00:00	28.8		83
2022-07-31 19:00:00	28.7		80
2022-07-31 20:00:00	27.5	0	87
2022-07-31 21:00:00	27.7	0	84
2022-07-31 22:00:00	28		83
2022-07-31 23:00:00	26.7	0	93
2022-08-01	27.1	0	91
2022-08-01 01:00:00	26.8	0	94
2022-08-01 02:00:00	28.5	0	82
2022-08-01 03:00:00	29.1		77
2022-08-01 04:00:00	29.6		74
2022-08-01 05:00:00	29.3		76
2022-08-01 06:00:00	28.7		80
2022-08-01 07:00:00	29		77
2022-08-01 08:00:00	29.5		76
2022-08-01 09:00:00	29.9		72
2022-08-01 10:00:00	29.9		72
2022-08-01 11:00:00	30.5		72
2022-08-01 12:00:00	30.4		70
2022-08-01 13:00:00	30.3		72
2022-08-01 14:00:00	31.1		68
2022-08-01 15:00:00	30.5	0	71
2022-08-01 16:00:00	28.8	0	83
2022-08-01 17:00:00	29.3	0	80
2022-08-01 18:00:00	29.8	0	78
2022-08-01 19:00:00	29.7		77
2022-08-01 20:00:00	29.4		78
2022-08-01 21:00:00	29.2		78
2022-08-01 22:00:00	28.8		81
2022-08-01 23:00:00	28.2		83
2022-08-02	27.7	0	87
2022-08-02 01:00:00	27.6	0	91
2022-08-02 02:00:00	26.5	0.3	97
2022-08-02 03:00:00	26.5		98
2022-08-02 04:00:00	26.3	0.1	99
2022-08-02 05:00:00	25.7	0.6	100
2022-08-02 06:00:00	26.1		99
[truncated: 208 more rows]

## Sheet: 2023
Time	Temperature (°C)	Precipitation (mm)	Relative humidity (%)
2023-05-30	18.6		95
2023-05-30 01:00:00	18.7		96
2023-05-30 02:00:00	18.5		96
2023-05-30 03:00:00	18.6		96
2023-05-30 04:00:00	18.6		97
2023-05-30 05:00:00	18.5		96
2023-05-30 06:00:00	18.7		96
2023-05-30 07:00:00	19.3		93
2023-05-30 08:00:00	20.1		87
2023-05-30 09:00:00	20.7		81
2023-05-30 10:00:00	20.8		77
2023-05-30 11:00:00	20.8		77
2023-05-30 12:00:00	21.7		73
2023-05-30 13:00:00	20.8		76
2023-05-30 14:00:00	20.9		74
2023-05-30 15:00:00	20.9		74
2023-05-30 16:00:00	21		72
2023-05-30 17:00:00	20.8		74
2023-05-30 18:00:00	19.9		78
2023-05-30 19:00:00	19.1		80
2023-05-30 20:00:00	18.5		75
2023-05-30 21:00:00	17.9		77
2023-05-30 22:00:00	17.8		78
2023-05-30 23:00:00	17.7		78
2023-05-31	17.7		77
2023-05-31 01:00:00	17.7		78
2023-05-31 02:00:00	17.5		78
2023-05-31 03:00:00	16.9		82
2023-05-31 04:00:00	16.7		84
2023-05-31 05:00:00	16.5		82
2023-05-31 06:00:00	16.5		82
2023-05-31 07:00:00	17.8		77
2023-05-31 08:00:00	19.5		64
2023-05-31 09:00:00	21.1		56
2023-05-31 10:00:00	21.9		49
2023-05-31 11:00:00	23.2		44
2023-05-31 12:00:00	24.3		42
2023-05-31 13:00:00	24.8		40
2023-05-31 14:00:00	25.3		43
2023-05-31 15:00:00	25.1		44
2023-05-31 16:00:00	25.2		42
2023-05-31 17:00:00	24.8		39
2023-05-31 18:00:00	23.9		42
2023-05-31 19:00:00	22.6		49
2023-05-31 20:00:00	21.2		54
2023-05-31 21:00:00	19.4		62
2023-05-31 22:00:00	18.3		69
2023-05-31 23:00:00	17.8		70
2023-06-01	17.1		72
2023-06-01 01:00:00	16.5		76
2023-06-01 02:00:00	15.7		81
2023-06-01 03:00:00	15.3		82
2023-06-01 04:00:00	14.4		87
2023-06-01 05:00:00	13.9		91
2023-06-01 06:00:00	14.3		87
2023-06-01 07:00:00	15.2		80
2023-06-01 08:00:00	16.5		75
2023-06-01 09:00:00	18.1		68
2023-06-01 10:00:00	19.6		61
2023-06-01 11:00:00	20.7	0	54
2023-06-01 12:00:00	20.1	0	65
2023-06-01 13:00:00	19.8		70
2023-06-01 14:00:00	19.4	0.2	81
2023-06-01 15:00:00	20.3	0	77
2023-06-01 16:00:00	20.6		72
2023-06-01 17:00:00	20.9		66
2023-06-01 18:00:00	20.9		71
2023-06-01 19:00:00	20.5	0	78
2023-06-01 20:00:00	20.3		81
2023-06-01 21:00:00	20.1		83
2023-06-01 22:00:00	19.7		84
2023-06-01 23:00:00	19.7		83
2023-06-02	19.7		83
2023-06-02 01:00:00	19.4		85
2023-06-02 02:00:00	19.2		86
2023-06-02 03:00:00	18.8	0	90
2023-06-02 04:00:00	18.6	0.3	93
2023-06-02 05:00:00	18.6		94
2023-06-02 06:00:00	18.8		94
2023-06-02 07:00:00	19.5		92
2023-06-02 08:00:00	21.3		83
2023-06-02 09:00:00	23.4		69
2023-06-02 10:00:00	24.9		62
2023-06-02 11:00:00	26.3		56
2023-06-02 12:00:00	28		48
2023-06-02 13:00:00	29		41
2023-06-02 14:00:00	29.6		36
2023-06-02 15:00:00	29.7		33
2023-06-02 16:00:00	29.3		32
2023-06-02 17:00:00	29.3		29
2023-06-02 18:00:00	28.2		30
2023-06-02 19:00:00	27		35
2023-06-02 20:00:00	25.8		36
2023-06-02 21:00:00	22.4		59
2023-06-02 22:00:00	21.6		59
2023-06-02 23:00:00	20.4		64
2023-06-03	20		64
2023-06-03 01:00:00	19.1		68
2023-06-03 02:00:00	18.6		71
2023-06-03 03:00:00	18		73
2023-06-03 04:00:00	17.3		79
2023-06-03 05:00:00	16.6		85
2023-06-03 06:00:00	16.5		87
2023-06-03 07:00:00	17.6		80
2023-06-03 08:00:00	20.1		70
2023-06-03 09:00:00	21.9		62
2023-06-03 10:00:00	23.2		58
2023-06-03 11:00:00	25.3		54
2023-06-03 12:00:00	26.3		46
2023-06-03 13:00:00	27.8		38
2023-06-03 14:00:00	28.6		32
2023-06-03 15:00:00	29.2		30
2023-06-03 16:00:00	29		28
2023-06-03 17:00:00	28.8		28
2023-06-03 18:00:00	27.9		32
2023-06-03 19:00:00	26.6		30
2023-06-03 20:00:00	25.2		27
2023-06-03 21:00:00	24		31
2023-06-03 22:00:00	22.6		38
2023-06-03 23:00:00	22.5		35
2023-06-04	21		40
2023-06-04 01:00:00	20.7		44
2023-06-04 02:00:00	19.8		48
2023-06-04 03:00:00	19.9		48
2023-06-04 04:00:00	18.5		53
2023-06-04 05:00:00	18.1		53
2023-06-04 06:00:00	17.7		59
2023-06-04 07:00:00	18.9		60
2023-06-04 08:00:00	21.7		47
2023-06-04 09:00:00	23.3		38
2023-06-04 10:00:00	24.9		35
2023-06-04 11:00:00	26.1		30
2023-06-04 12:00:00	27.2		30
2023-06-04 13:00:00	28.6		24
2023-06-04 14:00:00	29.8		22
2023-06-04 15:00:00	28.7		25
2023-06-04 16:00:00	29.9		23
2023-06-04 17:00:00	29.5		26
2023-06-04 18:00:00	28.1		28
2023-06-04 19:00:00	27.2		32
2023-06-04 20:00:00	26.5		33
2023-06-04 21:00:00	24.8		41
2023-06-04 22:00:00	23.4		48
2023-06-04 23:00:00	21.6		54
2023-06-05	21.3		55
2023-06-05 01:00:00	20.3		61
2023-06-05 02:00:00	20.2		58
2023-06-05 03:00:00	19.6		58
2023-06-05 04:00:00	19.1		60
2023-06-05 05:00:00	18.5		58
2023-06-05 06:00:00	18.2		67
2023-06-05 07:00:00	20		56
2023-06-05 08:00:00	23.3		43
2023-06-05 09:00:00	24.5		39
2023-06-05 10:00:00	25.9		37
2023-06-05 11:00:00	26.4		38
2023-06-05 12:00:00	26.9		36
2023-06-05 13:00:00	26.5		37
2023-06-05 14:00:00	27.6		37
2023-06-05 15:00:00	28		38
2023-06-05 16:00:00	28.4		39
2023-06-05 17:00:00	27.5		42
2023-06-05 18:00:00	26.8		42
2023-06-05 19:00:00	25.9		43
2023-06-05 20:00:00	24.7		47
2023-06-05 21:00:00	24		50
2023-06-05 22:00:00	22.9		54
2023-06-05 23:00:00	22.5		57
2023-06-06	22.5		55
2023-06-06 01:00:00	21.9		57
2023-06-06 02:00:00	21.3		59
2023-06-06 03:00:00	20.8		60
2023-06-06 04:00:00	20.4		60
2023-06-06 05:00:00	20		61
2023-06-06 06:00:00	20		60
2023-06-06 07:00:00	19.7		66
2023-06-06 08:00:00	21.2		56
2023-06-06 09:00:00	22.4		52
2023-06-06 10:00:00	23.2		49
2023-06-06 11:00:00	24.2		49
2023-06-06 12:00:00	25.9		43
2023-06-06 13:00:00	26.4		41
2023-06-06 14:00:00	27.9		40
2023-06-06 15:00:00	28.4		37
2023-06-06 16:00:00	29.5		33
2023-06-06 17:00:00	29.5		33
2023-06-06 18:00:00	29		35
2023-06-06 19:00:00	28.4		37
2023-06-06 20:00:00	26.5		38
2023-06-06 21:00:00	25.7		51
2023-06-06 22:00:00	24.1		57
2023-06-06 23:00:00	23.5		64
2023-06-07	22.2		65
2023-06-07 01:00:00	21.4		70
2023-06-07 02:00:00	20.6		72
2023-06-07 03:00:00	19.7		76
2023-06-07 04:00:00	19		80
2023-06-07 05:00:00	18.7		82
2023-06-07 06:00:00	18.9		82
2023-06-07 07:00:00	20.1		76
2023-06-07 08:00:00	21.9		67
2023-06-07 09:00:00	23.2		55
2023-06-07 10:00:00	24.6		48
2023-06-07 11:00:00	25.3		45
2023-06-07 12:00:00	26.1		43
2023-06-07 13:00:00	27.5		38
2023-06-07 14:00:00	27.6		40
2023-06-07 15:00:00	28.4		42
2023-06-07 16:00:00	28.7		42
2023-06-07 17:00:00	29.1		43
2023-06-07 18:00:00	28.2		45
2023-06-07 19:00:00	27.5		47
2023-06-07 20:00:00	25.9		52
2023-06-07 21:00:00	25.1		55
2023-06-07 22:00:00	23.6		62
2023-06-07 23:00:00	23.3		65
2023-06-08	22.9		67
2023-06-08 01:00:00	22.1		70
2023-06-08 02:00:00	21.7		72
2023-06-08 03:00:00	21.2		75
2023-06-08 04:00:00	20.8		76
2023-06-08 05:00:00	20.3		78
2023-06-08 06:00:00	20.2		78
2023-06-08 07:00:00	20.6		75
2023-06-08 08:00:00	22.1		65
2023-06-08 09:00:00	24.1		57
2023-06-08 10:00:00	25.5		49
2023-06-08 11:00:00	26.6		46
2023-06-08 12:00:00	27.3		42
2023-06-08 13:00:00	29		39
2023-06-08 14:00:00	28.3		40
2023-06-08 15:00:00	28.4		44
2023-06-08 16:00:00	28.5		42
2023-06-08 17:00:00	27.8		43
2023-06-08 18:00:00	26.8		44
2023-06-08 19:00:00	25.6		49
2023-06-08 20:00:00	24.9		51
2023-06-08 21:00:00	23.6		55
2023-06-08 22:00:00	23		58
2023-06-08 23:00:00	22.2		62
2023-06-09	20.9		67
2023-06-09 01:00:00	20.6		75
2023-06-09 02:00:00	19.8		74
2023-06-09 03:00:00	19.2		76
2023-06-09 04:00:00	19.1		76
2023-06-09 05:00:00	19.2		77
2023-06-09 06:00:00	19.3		77
2023-06-09 07:00:00	20.4		73
2023-06-09 08:00:00	21.9		68
2023-06-09 09:00:00	23.9		59
2023-06-09 10:00:00	25.3		56
2023-06-09 11:00:00	27		45
2023-06-09 12:00:00	27.8		41
2023-06-09 13:00:00	28.8		34
2023-06-09 14:00:00	29.7		25
2023-06-09 15:00:00	29.9		24
2023-06-09 16:00:00	31		23
2023-06-09 17:00:00	30		25
2023-06-09 18:00:00	29.7		25
2023-06-09 19:00:00	28.6		27
2023-06-09 20:00:00	26.4		34
2023-06-09 21:00:00	24.9		44
2023-06-09 22:00:00	23.8		52
2023-06-09 23:00:00	22.8		57
2023-06-10	21.9		57
2023-06-10 01:00:00	21.1		62
2023-06-10 02:00:00	20.7		66
2023-06-10 03:00:00	19.6		75
2023-06-10 04:00:00	19.3		78
2023-06-10 05:00:00	18.9		82
2023-06-10 06:00:00	19		84
2023-06-10 07:00:00	20.5		76
2023-06-10 08:00:00	22.9		67
2023-06-10 09:00:00	23.7		61
2023-06-10 10:00:00	25.2		57
2023-06-10 11:00:00	27.3		52
2023-06-10 12:00:00	28.5		48
2023-06-10 13:00:00	29.6		46
2023-06-10 14:00:00	29.7		46
2023-06-10 15:00:00	30.5		42
2023-06-10 16:00:00	30.7		45
2023-06-10 17:00:00	29		50
2023-06-10 18:00:00	27.9		47
2023-06-10 19:00:00	26.8		41
2023-06-10 20:00:00	25		51
2023-06-10 21:00:00	24.3		60
2023-06-10 22:00:00	23.8		63
2023-06-10 23:00:00	23.6		66
2023-06-11	22.8		71
2023-06-11 01:00:00	21.8		73
2023-06-11 02:00:00	21.2		77
2023-06-11 03:00:00	20.9		79
2023-06-11 04:00:00	20.5		82
2023-06-11 05:00:00	20.5		82
2023-06-11 06:00:00	20.6		83
2023-06-11 07:00:00	20.8		83
2023-06-11 08:00:00	21.6		80
2023-06-11 09:00:00	23.7		70
2023-06-11 10:00:00	25.4		64
2023-06-11 11:00:00	27		57
2023-06-11 12:00:00	27.3		56
2023-06-11 13:00:00	28.1		50
2023-06-11 14:00:00	29.2		47
2023-06-11 15:00:00	29.7		46
2023-06-11 16:00:00	29.4		47
2023-06-11 17:00:00	29.7		45
2023-06-11 18:00:00	27.4		57
2023-06-11 19:00:00	26.4		57
2023-06-11 20:00:00	25.3		63
2023-06-11 21:00:00	24.6		67
2023-06-11 22:00:00	24.6		66
2023-06-11 23:00:00	24		71
2023-06-12	22.7		74
2023-06-12 01:00:00	22	0	79
2023-06-12 02:00:00	21.7		77
2023-06-12 03:00:00	21.3		80
2023-06-12 04:00:00	20.9		83
2023-06-12 05:00:00	20.7		84
2023-06-12 06:00:00	20.9		84
2023-06-12 07:00:00	22.1		78
2023-06-12 08:00:00	23.9		73
2023-06-12 09:00:00	25.3		67
2023-06-12 10:00:00	26.4		60
2023-06-12 11:00:00	26.7		57
2023-06-12 12:00:00	26.5		60
2023-06-12 13:00:00	28		51
2023-06-12 14:00:00	28.6		48
2023-06-12 15:00:00	27.6		56
2023-06-12 16:00:00	26.2		60
2023-06-12 17:00:00	26.1	0	62
2023-06-12 18:00:00	25.8		63
2023-06-12 19:00:00	24		65
2023-06-12 20:00:00	20.6		82
2023-06-12 21:00:00	20.1	0	84
2023-06-12 22:00:00	20.2	0.1	82
2023-06-12 23:00:00	19.4	0.6	89
2023-06-13	19.2	0	93
2023-06-13 01:00:00	18.8		93
2023-06-13 02:00:00	18.5		95
2023-06-13 03:00:00	18.3		94
2023-06-13 04:00:00	18.3		92
2023-06-13 05:00:00	18.5		93
2023-06-13 06:00:00	18.8		94
2023-06-13 07:00:00	19.7		89
2023-06-13 08:00:00	21.1		82
2023-06-13 09:00:00	22.9		75
2023-06-13 10:00:00	24.5		67
2023-06-13 11:00:00	25.9		60
2023-06-13 12:00:00	27.1		55
2023-06-13 13:00:00	27.4		50
2023-06-13 14:00:00	27.8		48
2023-06-13 15:00:00	27.9		47
2023-06-13 16:00:00	28.1		46
2023-06-13 17:00:00	30.4		36
2023-06-13 18:00:00	29.2		45
2023-06-13 19:00:00	26.6		53
2023-06-13 20:00:00	25.1		58
2023-06-13 21:00:00	25		59
2023-06-13 22:00:00	23.8		60
2023-06-13 23:00:00	22.2		71
2023-06-14	21.3		76
2023-06-14 01:00:00	20.3		82
2023-06-14 02:00:00	19.9		83
2023-06-14 03:00:00	19.3		85
2023-06-14 04:00:00	18.7		87
2023-06-14 05:00:00	18.1		91
2023-06-14 06:00:00	18.8		92
2023-06-14 07:00:00	19.8		83
2023-06-14 08:00:00	20.9		79
2023-06-14 09:00:00	22.4		72
2023-06-14 10:00:00	24		62
2023-06-14 11:00:00	25.6		51
2023-06-14 12:00:00	26.8		40
2023-06-14 13:00:00	28.2		37
2023-06-14 14:00:00	28.2		39
2023-06-14 15:00:00	25.9		45
2023-06-14 16:00:00	23.9	0	55
2023-06-14 17:00:00	22.9		69
2023-06-14 18:00:00	21.3		70
2023-06-14 19:00:00	19.9	1	90
2023-06-14 20:00:00	18.3	16.3	92
2023-06-14 21:00:00	17.9	0.2	91
2023-06-14 22:00:00	17.4	0	95
2023-06-14 23:00:00	16.9		93
2023-06-15	16.8		95
2023-06-15 01:00:00	16.4		96
2023-06-15 02:00:00	16.3		97
2023-06-15 03:00:00	16.4		96
2023-06-15 04:00:00	16.3		97
2023-06-15 05:00:00	16.4		96
2023-06-15 06:00:00	16.6		95
2023-06-15 07:00:00	16.5		94
2023-06-15 08:00:00	17.2		90
2023-06-15 09:00:00	18.5		82
2023-06-15 10:00:00	20.9		72
2023-06-15 11:00:00	22.5		66
2023-06-15 12:00:00	24.3		61
2023-06-15 13:00:00	25.8		50
2023-06-15 14:00:00	26.8		49
2023-06-15 15:00:00	27.7		42
2023-06-15 16:00:00	28.4		39
2023-06-15 17:00:00	27.5		42
2023-06-15 18:00:00	24.3		56
2023-06-15 19:00:00	22.9		63
2023-06-15 20:00:00	21.5		71
2023-06-15 21:00:00	20.9		73
2023-06-15 22:00:00	20.1		80
2023-06-15 23:00:00	19.4		86
2023-06-16	18.8		87
2023-06-16 01:00:00	18.3		91
2023-06-16 02:00:00	18		91
2023-06-16 03:00:00	17.7		92
2023-06-16 04:00:00	17.4		93
2023-06-16 05:00:00	17.3		91
2023-06-16 06:00:00	17.8		92
2023-06-16 07:00:00	19.6		83
2023-06-16 08:00:00	21.6		74
2023-06-16 09:00:00	23.8		67
2023-06-16 10:00:00	25.7		55
2023-06-16 11:00:00	28.1		48
2023-06-16 12:00:00	29.4		43
2023-06-16 13:00:00	30.2		38
2023-06-16 14:00:00	30.7		34
2023-06-16 15:00:00	31.4		34
2023-06-16 16:00:00	32.2		34
2023-06-16 17:00:00	32.1		34
2023-06-16 18:00:00	31.5		36
2023-06-16 19:00:00	30.4		40
2023-06-16 20:00:00	28.9		46
2023-06-16 21:00:00	26.6		56
2023-06-16 22:00:00	25.4		63
2023-06-16 23:00:00	24.1		66
2023-06-17	23.8		67
2023-06-17 01:00:00	23.2		69
2023-06-17 02:00:00	22.8		70
2023-06-17 03:00:00	22		73
2023-06-17 04:00:00	21.5		74
2023-06-17 05:00:00	21		76
2023-06-17 06:00:00	20.9		78
2023-06-17 07:00:00	23		69
2023-06-17 08:00:00	25.5		60
2023-06-17 09:00:00	26.7		54
2023-06-17 10:00:00	28.5		45
2023-06-17 11:00:00	29.5		41
2023-06-17 12:00:00	31		37
2023-06-17 13:00:00	32.1		33
2023-06-17 14:00:00	33.4		33
2023-06-17 15:00:00	33.9		32
2023-06-17 16:00:00	34		32
2023-06-17 17:00:00	33.2		32
2023-06-17 18:00:00	31.6		38
2023-06-17 19:00:00	30.5		42
2023-06-17 20:00:00	29.8		42
2023-06-17 21:00:00	28.9		51
2023-06-17 22:00:00	27.9		54
2023-06-17 23:00:00	26.4		61
2023-06-18	25.7		65
2023-06-18 01:00:00	24.9		68
2023-06-18 02:00:00	24.6		67
2023-06-18 03:00:00	24.3		69
2023-06-18 04:00:00	23.8		70
2023-06-18 05:00:00	23.9		66
2023-06-18 06:00:00	23.2		72
2023-06-18 07:00:00	23.5		71
2023-06-18 08:00:00	25.6		51
2023-06-18 09:00:00	26.1		49
2023-06-18 10:00:00	28		45
2023-06-18 11:00:00	28.2		45
2023-06-18 12:00:00	29.7		41
2023-06-18 13:00:00	30.6		42
2023-06-18 14:00:00	32		36
2023-06-18 15:00:00	32.4		36
2023-06-18 16:00:00	32.5		37
2023-06-18 17:00:00	31.7		37
2023-06-18 18:00:00	30.1		41
2023-06-18 19:00:00	28.8		45
2023-06-18 20:00:00	27.4		49
2023-06-18 21:00:00	25.6		52
2023-06-18 22:00:00	25.1		56
2023-06-18 23:00:00	24.3		59
2023-06-19	23.7		61
2023-06-19 01:00:00	22.9		65
2023-06-19 02:00:00	21.6		72
2023-06-19 03:00:00	21.1		75
2023-06-19 04:00:00	20.7		80
2023-06-19 05:00:00	20.4		82
2023-06-19 06:00:00	20.6		81
2023-06-19 07:00:00	22.2		76
2023-06-19 08:00:00	23.3		70
2023-06-19 09:00:00	25		60
2023-06-19 10:00:00	26.1		59
2023-06-19 11:00:00	26.7		58
2023-06-19 12:00:00	28		53
2023-06-19 13:00:00	29.3		50
2023-06-19 14:00:00	29.4		37
2023-06-19 15:00:00	29.9		35
2023-06-19 16:00:00	28.9		28
2023-06-19 17:00:00	27.2		39
2023-06-19 18:00:00	25.9		50
2023-06-19 19:00:00	24.5		60
2023-06-19 20:00:00	23.5		64
2023-06-19 21:00:00	23.1		68
2023-06-19 22:00:00	22.6		71
2023-06-19 23:00:00	22		75
2023-06-20	21.6		75
2023-06-20 01:00:00	21.2		77
2023-06-20 02:00:00	20.9		79
2023-06-20 03:00:00	20.6		79
2023-06-20 04:00:00	20.4		80
2023-06-20 05:00:00	20.2		78
2023-06-20 06:00:00	20.4		78
2023-06-20 07:00:00	21.1		75
2023-06-20 08:00:00	22.3		70
2023-06-20 09:00:00	23.6		62
2023-06-20 10:00:00	24.3		57
2023-06-20 11:00:00	25.5		53
2023-06-20 12:00:00	26.5		50
2023-06-20 13:00:00	27		46
2023-06-20 14:00:00	27.9		46
2023-06-20 15:00:00	26.2		51
2023-06-20 16:00:00	25.5		55
2023-06-20 17:00:00	24.9		60
2023-06-20 18:00:00	23.9		64
2023-06-20 19:00:00	23.2		67
2023-06-20 20:00:00	22.4		69
2023-06-20 21:00:00	22		71
2023-06-20 22:00:00	21.5		73
2023-06-20 23:00:00	21.3		75
2023-06-21	21.1		76
2023-06-21 01:00:00	19.4	0.7	91
2023-06-21 02:00:00	19	0.8	94
2023-06-21 03:00:00	19	1.2	94
2023-06-21 04:00:00	18.7	0.3	97
2023-06-21 05:00:00	18.5	0.4	95
2023-06-21 06:00:00	18.5	0.5	97
2023-06-21 07:00:00	18.9	0.1	97
2023-06-21 08:00:00	19.4	0.3	98
2023-06-21 09:00:00	19.9	0	96
2023-06-21 10:00:00	20.2	0.1	96
2023-06-21 11:00:00	20.4	0.1	96
2023-06-21 12:00:00	21.3	0.1	92
2023-06-21 13:00:00	21.9		88
2023-06-21 14:00:00	22.5		85
2023-06-21 15:00:00	22.9		82
2023-06-21 16:00:00	23.2		82
2023-06-21 17:00:00	23.6		80
2023-06-21 18:00:00	23.9		80
2023-06-21 19:00:00	23.8		80
2023-06-21 20:00:00	23.5		84
2023-06-21 21:00:00	23.3	0	86
2023-06-21 22:00:00	22.9	0	89
2023-06-21 23:00:00	22.5		91
2023-06-22	22.3		92
2023-06-22 01:00:00	22.4		91
2023-06-22 02:00:00	22.2		89
2023-06-22 03:00:00	21.9		88
2023-06-22 04:00:00	21		89
2023-06-22 05:00:00	20.6		91
2023-06-22 06:00:00	21.1		87
2023-06-22 07:00:00	22		84
2023-06-22 08:00:00	23.5		73
2023-06-22 09:00:00	24.9		63
2023-06-22 10:00:00	24.7		61
2023-06-22 11:00:00	25.1		60
2023-06-22 12:00:00	24.9		61
2023-06-22 13:00:00	26.2		56
2023-06-22 14:00:00	27.5		51
2023-06-22 15:00:00	28.1		47
2023-06-22 16:00:00	28.2		46
2023-06-22 17:00:00	28.3		45
2023-06-22 18:00:00	27.4		47
2023-06-22 19:00:00	26.9		50
2023-06-22 20:00:00	26.3		53
2023-06-22 21:00:00	25.9	0	56
2023-06-22 22:00:00	23.9	0	69
2023-06-22 23:00:00	23.2		75
2023-06-23	22.8		77
2023-06-23 01:00:00	22.5		74
2023-06-23 02:00:00	22.4		72
2023-06-23 03:00:00	21.9		74
2023-06-23 04:00:00	21.2		77
2023-06-23 05:00:00	20		89
2023-06-23 06:00:00	19.9		93
2023-06-23 07:00:00	21.9		80
2023-06-23 08:00:00	23.9		69
2023-06-23 09:00:00	25.7		64
2023-06-23 10:00:00	26		59
2023-06-23 11:00:00	27		49
2023-06-23 12:00:00	28.3		45
2023-06-23 13:00:00	29.9		43
2023-06-23 14:00:00	30.4		39
2023-06-23 15:00:00	30.5		39
2023-06-23 16:00:00	30.4		41
2023-06-23 17:00:00	29.7		43
2023-06-23 18:00:00	27.6		57
2023-06-23 19:00:00	25.3		63
2023-06-23 20:00:00	24		68
2023-06-23 21:00:00	22.9		71
2023-06-23 22:00:00	22.8		71
2023-06-23 23:00:00	21.9		74
2023-06-24	21.5		76
2023-06-24 01:00:00	21		78
2023-06-24 02:00:00	20.5		80
2023-06-24 03:00:00	20.5		82
2023-06-24 04:00:00	20.3		84
2023-06-24 05:00:00	19.6		88
2023-06-24 06:00:00	19.6		87
2023-06-24 07:00:00	20.8		81
2023-06-24 08:00:00	22.3		73
2023-06-24 09:00:00	23.3		70
2023-06-24 10:00:00	24.8		65
2023-06-24 11:00:00	26		61
2023-06-24 12:00:00	27.3		57
2023-06-24 13:00:00	28.9		50
2023-06-24 14:00:00	29.5		46
2023-06-24 15:00:00	30.1		44
2023-06-24 16:00:00	30.3		43
2023-06-24 17:00:00	30.1		47
2023-06-24 18:00:00	29		46
2023-06-24 19:00:00	27.8		49
2023-06-24 20:00:00	26.2		54
2023-06-24 21:00:00	24.5		62
2023-06-24 22:00:00	23.5		70
2023-06-24 23:00:00	22.5		77
2023-06-25	21.9		80
2023-06-25 01:00:00	21.6		81
2023-06-25 02:00:00	21.1		84
2023-06-25 03:00:00	20.6		86
2023-06-25 04:00:00	20.3		88
2023-06-25 05:00:00	19.8		90
2023-06-25 06:00:00	20.2		89
2023-06-25 07:00:00	21		85
2023-06-25 08:00:00	22.4		79
2023-06-25 09:00:00	24.5		71
2023-06-25 10:00:00	25		69
2023-06-25 11:00:00	26.5		65
2023-06-25 12:00:00	26.9		63
2023-06-25 13:00:00	28.4		55
2023-06-25 14:00:00	28.5		55
2023-06-25 15:00:00	30.2		50
2023-06-25 16:00:00	30.5		50
2023-06-25 17:00:00	27.7		53
2023-06-25 18:00:00	26.9		56
2023-06-25 19:00:00	26.1	0	58
2023-06-25 20:00:00	24.1	0	71
2023-06-25 21:00:00	22.9	0.2	80
2023-06-25 22:00:00	22.4	0.2	85
2023-06-25 23:00:00	22.3	0.4	90
2023-06-26	21.1	1.4	96
2023-06-26 01:00:00	21.2	0	94
2023-06-26 02:00:00	21	2.2	96
2023-06-26 03:00:00	21	0.6	97
2023-06-26 04:00:00	20.9	2.3	97
2023-06-26 05:00:00	21	2.5	98
2023-06-26 06:00:00	20.9	2.3	98
2023-06-26 07:00:00	21.1	2.7	98
2023-06-26 08:00:00	21.4	8.4	98
2023-06-26 09:00:00	22.2	4.6	97
2023-06-26 10:00:00	22.9	0.8	95
2023-06-26 11:00:00	24.5	0	90
2023-06-26 12:00:00	25.6		85
2023-06-26 13:00:00	26.1	0	83
2023-06-26 14:00:00	26	0.3	87
2023-06-26 15:00:00	25.2	4.8	91
2023-06-26 16:00:00	26.3	0.1	87
2023-06-26 17:00:00	27		80
2023-06-26 18:00:00	27.2		76
2023-06-26 19:00:00	26.6		79
2023-06-26 20:00:00	26.1		80
2023-06-26 21:00:00	26	0	80
2023-06-26 22:00:00	25	0.4	87
2023-06-26 23:00:00	24.6	0.3	89
2023-06-27	24.3	0.9	92
2023-06-27 01:00:00	24	2.1	94
2023-06-27 02:00:00	23.4	32.3	97
2023-06-27 03:00:00	23.5	0.1	97
2023-06-27 04:00:00	23.6	0	97
2023-06-27 05:00:00	23.6	11.7	97
2023-06-27 06:00:00	23.5	0.1	96
2023-06-27 07:00:00	25		89
2023-06-27 08:00:00	26.9		74
2023-06-27 09:00:00	28.1		67
2023-06-27 10:00:00	29.1		63
2023-06-27 11:00:00	30.1		59
2023-06-27 12:00:00	31		52
2023-06-27 13:00:00	32.1		47
2023-06-27 14:00:00	32.9		41
2023-06-27 15:00:00	33.5		41
2023-06-27 16:00:00	32.3		49
2023-06-27 17:00:00	31.7		53
2023-06-27 18:00:00	31		58
2023-06-27 19:00:00	29.9		63
2023-06-27 20:00:00	28.5		67
2023-06-27 21:00:00	27.3		72
2023-06-27 22:00:00	26.9		73
2023-06-27 23:00:00	26.7		73
2023-06-28	24.7	1.7	87
2023-06-28 01:00:00	21.2	3.2	86
2023-06-28 02:00:00	20.4	3.4	95
2023-06-28 03:00:00	20.6	5	95
2023-06-28 04:00:00	20.5	4.4	92
2023-06-28 05:00:00	20.9	3.1	96
2023-06-28 06:00:00	19.8	5.3	93
2023-06-28 07:00:00	20.4	0.3	93
2023-06-28 08:00:00	20.9	0	92
2023-06-28 09:00:00	21.4	0	83
2023-06-28 10:00:00	23		77
2023-06-28 11:00:00	24.9		68
2023-06-28 12:00:00	24.3		70
2023-06-28 13:00:00	25.9		67
2023-06-28 14:00:00	28.2		60
2023-06-28 15:00:00	28.6		60
2023-06-28 16:00:00	29.6		61
2023-06-28 17:00:00	29.5		62
2023-06-28 18:00:00	29.3		64
2023-06-28 19:00:00	28.7		66
2023-06-28 20:00:00	27.9		69
2023-06-28 21:00:00	26.7		77
2023-06-28 22:00:00	26		81
2023-06-28 23:00:00	25.4		84
2023-06-29	24.9		85
2023-06-29 01:00:00	24.5		86
2023-06-29 02:00:00	24.1		88
2023-06-29 03:00:00	23.8		88
2023-06-29 04:00:00	23.8		88
2023-06-29 05:00:00	23.8		88
2023-06-29 06:00:00	23.8		88
2023-06-29 07:00:00	24.8		85
2023-06-29 08:00:00	25.8		79
2023-06-29 09:00:00	27		73
2023-06-29 10:00:00	28.1		70
2023-06-29 11:00:00	28.1		70
2023-06-29 12:00:00	28.6	0	69
2023-06-29 13:00:00	27.9	0	72
2023-06-29 14:00:00	26	1.1	88
2023-06-29 15:00:00	25.5	1.4	91
2023-06-29 16:00:00	25.4	0.4	90
2023-06-29 17:00:00	25	2	93
2023-06-29 18:00:00	24.8	2	94
2023-06-29 19:00:00	25.5	0.1	89
2023-06-29 20:00:00	25.1		92
2023-06-29 21:00:00	24.9	1	92
2023-06-29 22:00:00	24.5		94
2023-06-29 23:00:00	24.4	0.1	95
2023-06-30	24.6	0.2	94
2023-06-30 01:00:00	24.4	3.6	97
2023-06-30 02:00:00	24.2	7.5	97
2023-06-30 03:00:00	24.1	0.4	97
2023-06-30 04:00:00	24		97
2023-06-30 05:00:00	24	0.1	97
2023-06-30 06:00:00	23.9	1.8	97
2023-06-30 07:00:00	23.7	4.1	98
2023-06-30 08:00:00	23.4	3.6	96
2023-06-30 09:00:00	23.8	1.6	97
2023-06-30 10:00:00	23.9	2.6	98
2023-06-30 11:00:00	23.9	6.9	97
2023-06-30 12:00:00	24.1	4.7	95
2023-06-30 13:00:00	24.7	1.7	92
2023-06-30 14:00:00	25.3	0	88
2023-06-30 15:00:00	25.3	0.4	90
2023-06-30 16:00:00	25.1	0	87
2023-06-30 17:00:00	25.7		85
2023-06-30 18:00:00	25.7		85
2023-06-30 19:00:00	25.1		91
2023-06-30 20:00:00	23.6		93
2023-06-30 21:00:00	22.8		93
2023-06-30 22:00:00	22.4		88
2023-06-30 23:00:00	22.6		85
2023-07-01	22.4		85
2023-07-01 01:00:00	22.3		86
2023-07-01 02:00:00	22		88
2023-07-01 03:00:00	21.9		89
2023-07-01 04:00:00	21.8		89
2023-07-01 05:00:00	21.8		88
2023-07-01 06:00:00	21.8		89
2023-07-01 07:00:00	22.2		87
2023-07-01 08:00:00	22.8		85
2023-07-01 09:00:00	23.8		79
2023-07-01 10:00:00	24.8		73
2023-07-01 11:00:00	26.4		72
2023-07-01 12:00:00	27.2		70
2023-07-01 13:00:00	27.8		64
2023-07-01 14:00:00	28.8		65
2023-07-01 15:00:00	29.7		61
2023-07-01 16:00:00	30		58
2023-07-01 17:00:00	30.9		54
2023-07-01 18:00:00	30.4		57
2023-07-01 19:00:00	29.5		60
2023-07-01 20:00:00	28.2		69
2023-07-01 21:00:00	26.9		76
2023-07-01 22:00:00	26.2		80
2023-07-01 23:00:00	25.6		83
2023-07-02	24.6		88
2023-07-02 01:00:00	25		85
2023-07-02 02:00:00	24		88
2023-07-02 03:00:00	23.9		88
2023-07-02 04:00:00	24		87
2023-07-02 05:00:00	24.1		85
2023-07-02 06:00:00	24.3		86
2023-07-02 07:00:00	24.9		84
2023-07-02 08:00:00	25.7		81
2023-07-02 09:00:00	26.8		76
2023-07-02 10:00:00	28.2		70
2023-07-02 11:00:00	29.1		65
2023-07-02 12:00:00	30.2		63
2023-07-02 13:00:00	31.2		58
2023-07-02 14:00:00	33.1		53
2023-07-02 15:00:00	33.1		51
2023-07-02 16:00:00	32.6		49
2023-07-02 17:00:00	32.6		54
2023-07-02 18:00:00	32		54
2023-07-02 19:00:00	31		59
2023-07-02 20:00:00	29.6		65
2023-07-02 21:00:00	28.8		62
2023-07-02 22:00:00	27.3		67
2023-07-02 23:00:00	26.2		71
2023-07-03	25.8		72
2023-07-03 01:00:00	25.4		75
2023-07-03 02:00:00	24.5		81
2023-07-03 03:00:00	23.9		85
2023-07-03 04:00:00	23.2		91
2023-07-03 05:00:00	22.5		90
2023-07-03 06:00:00	23.1		85
2023-07-03 07:00:00	23.7		84
2023-07-03 08:00:00	24.7		79
2023-07-03 09:00:00	27.4		69
2023-07-03 10:00:00	28.3		62
2023-07-03 11:00:00	28.3		62
2023-07-03 12:00:00	29.1		61
2023-07-03 13:00:00	30.1		58
2023-07-03 14:00:00	31.1		55
2023-07-03 15:00:00	31.4		52
2023-07-03 16:00:00	31.7		51
2023-07-03 17:00:00	31.8		52
2023-07-03 18:00:00	31.2		58
2023-07-03 19:00:00	29.1		67
2023-07-03 20:00:00	27.8		72
2023-07-03 21:00:00	26.1		79
2023-07-03 22:00:00	25.3		82
2023-07-03 23:00:00	24.6		85
2023-07-04	24.9		83
2023-07-04 01:00:00	24.6		85
2023-07-04 02:00:00	24.5		86
2023-07-04 03:00:00	24		88
2023-07-04 04:00:00	24		88
2023-07-04 05:00:00	23.9		89
2023-07-04 06:00:00	23.7		91
2023-07-04 07:00:00	24.4		88
2023-07-04 08:00:00	25.6		80
2023-07-04 09:00:00	26.3		74
2023-07-04 10:00:00	26.4		74
2023-07-04 11:00:00	28.3		65
2023-07-04 12:00:00	28.2		65
2023-07-04 13:00:00	28.2		64
2023-07-04 14:00:00	27.3		68
2023-07-04 15:00:00	25.5	0.1	80
2023-07-04 16:00:00	24.5	1.6	93
2023-07-04 17:00:00	24.3	0.7	93
2023-07-04 18:00:00	24.4	1	90
2023-07-04 19:00:00	24	0.5	92
2023-07-04 20:00:00	23.6	0.2	94
2023-07-04 21:00:00	23.4	0.9	95
2023-07-04 22:00:00	23.5	0.1	94
2023-07-04 23:00:00	23.6	0	93
2023-07-05	23.6	1.7	95
2023-07-05 01:00:00	23.5	3.5	96
2023-07-05 02:00:00	23.7	0.2	95
2023-07-05 03:00:00	23.9	0.9	96
2023-07-05 04:00:00	24	2.6	97
2023-07-05 05:00:00	24	3.4	98
2023-07-05 06:00:00	24.3	5.4	98
2023-07-05 07:00:00	24.8	0.1	96
2023-07-05 08:00:00	27.1		82
2023-07-05 09:00:00	28.1		75
2023-07-05 10:00:00	28.6		72
2023-07-05 11:00:00	29.1		63
2023-07-05 12:00:00	29.8		53
2023-07-05 13:00:00	30.3		48
2023-07-05 14:00:00	30.7		47
2023-07-05 15:00:00	31.2		45
2023-07-05 16:00:00	32		41
2023-07-05 17:00:00	31.9		40
2023-07-05 18:00:00	31.9		37
2023-07-05 19:00:00	31		42
2023-07-05 20:00:00	29.3		50
2023-07-05 21:00:00	27.3		60
2023-07-05 22:00:00	26		68
2023-07-05 23:00:00	24.5		74
2023-07-06	23.6		79
2023-07-06 01:00:00	23.2		80
2023-07-06 02:00:00	22.3		85
2023-07-06 03:00:00	21.8		88
2023-07-06 04:00:00	21.1		89
2023-07-06 05:00:00	21		89
2023-07-06 06:00:00	21		87
2023-07-06 07:00:00	22.2		84
2023-07-06 08:00:00	23.8		79
2023-07-06 09:00:00	26		67
2023-07-06 10:00:00	27.5		62
2023-07-06 11:00:00	30.1		50
2023-07-06 12:00:00	32.4		37
2023-07-06 13:00:00	33.2		36
2023-07-06 14:00:00	32.5		36
2023-07-06 15:00:00	33.7		35
2023-07-06 16:00:00	34.4		34
2023-07-06 17:00:00	33.5		39
2023-07-06 18:00:00	31.6		47
2023-07-06 19:00:00	30.6		49
2023-07-06 20:00:00	29.2		55
2023-07-06 21:00:00	27.9		64
2023-07-06 22:00:00	26.8		68
2023-07-06 23:00:00	26.3		70
2023-07-07	25.7		73
2023-07-07 01:00:00	25.3		75
2023-07-07 02:00:00	25		75
2023-07-07 03:00:00	24.4		81
2023-07-07 04:00:00	24.7		77
2023-07-07 05:00:00	24.4		78
2023-07-07 06:00:00	23.9		81
2023-07-07 07:00:00	23.9		83
2023-07-07 08:00:00	24.5		79
2023-07-07 09:00:00	24.8		77
2023-07-07 10:00:00	24.9	0	78
2023-07-07 11:00:00	24.5	0	80
2023-07-07 12:00:00	24.3	0.6	86
2023-07-07 13:00:00	23.6	1.4	88
2023-07-07 14:00:00	22.7	6.7	96
2023-07-07 15:00:00	19.4	10.6	93
2023-07-07 16:00:00	18	11.3	97
2023-07-07 17:00:00	18.2	11.6	99
2023-07-07 18:00:00	19	1.3	93
2023-07-07 19:00:00	18.9	0.4	95
2023-07-07 20:00:00	19.3		91
2023-07-07 21:00:00	19.3		92
2023-07-07 22:00:00	19.6		92
2023-07-07 23:00:00	19.7		91
2023-07-08	19.8		91
2023-07-08 01:00:00	20		92
2023-07-08 02:00:00	20.1		92
2023-07-08 03:00:00	20.2		91
2023-07-08 04:00:00	20.3		91
2023-07-08 05:00:00	20.4		90
2023-07-08 06:00:00	20.5		91
2023-07-08 07:00:00	21		91
2023-07-08 08:00:00	21.5		88
2023-07-08 09:00:00	22.6		85
2023-07-08 10:00:00	24.3		79
2023-07-08 11:00:00	25.1		76
2023-07-08 12:00:00	25		78
2023-07-08 13:00:00	25.8		78
2023-07-08 14:00:00	26.5		77
2023-07-08 15:00:00	26.7		79
2023-07-08 16:00:00	26		83
2023-07-08 17:00:00	25.8	0	82
2023-07-08 18:00:00	24.2		84
2023-07-08 19:00:00	24		83
2023-07-08 20:00:00	23.4		85
2023-07-08 21:00:00	23.1		84
2023-07-08 22:00:00	22.8		86
2023-07-08 23:00:00	22.8		84
2023-07-09	22.7		84
2023-07-09 01:00:00	22.6		83
2023-07-09 02:00:00	22.4		83
2023-07-09 03:00:00	22.1		85
2023-07-09 04:00:00	22.2		86
2023-07-09 05:00:00	21.9		89
2023-07-09 06:00:00	22		90
2023-07-09 07:00:00	22.7		88
2023-07-09 08:00:00	24.1		82
2023-07-09 09:00:00	25.7		79
2023-07-09 10:00:00	26.8		76
2023-07-09 11:00:00	28.7		71
2023-07-09 12:00:00	29.3		68
2023-07-09 13:00:00	29.3		69
2023-07-09 14:00:00	29.5		68
2023-07-09 15:00:00	29.7		69
2023-07-09 16:00:00	31.1		65
2023-07-09 17:00:00	30.7		68
2023-07-09 18:00:00	30.7		66
2023-07-09 19:00:00	29.1		72
2023-07-09 20:00:00	28.3		76
2023-07-09 21:00:00	27.7		79
2023-07-09 22:00:00	26.9		82
2023-07-09 23:00:00	26.2		86
2023-07-10	25.8		88
2023-07-10 01:00:00	25.4		89
2023-07-10 02:00:00	25.4		90
2023-07-10 03:00:00	24.8		92
2023-07-10 04:00:00	24.3		95
2023-07-10 05:00:00	24.2		95
2023-07-10 06:00:00	24.7		94
2023-07-10 07:00:00	25.8		89
2023-07-10 08:00:00	27		82
2023-07-10 09:00:00	27.5	0	81
2023-07-10 10:00:00	28.5	0	75
2023-07-10 11:00:00	29.8		71
2023-07-10 12:00:00	31		63
2023-07-10 13:00:00	30.9		63
2023-07-10 14:00:00	32		57
2023-07-10 15:00:00	31.8		56
2023-07-10 16:00:00	32.5		54
2023-07-10 17:00:00	33.6		49
2023-07-10 18:00:00	31.5		58
2023-07-10 19:00:00	31.1		61
2023-07-10 20:00:00	29.6		67
2023-07-10 21:00:00	28.4		72
2023-07-10 22:00:00	27.7		76
2023-07-10 23:00:00	27.1		80
2023-07-11	26.6		81
2023-07-11 01:00:00	26.1		84
2023-07-11 02:00:00	25.8		85
2023-07-11 03:00:00	25.3		87
2023-07-11 04:00:00	25.1		88
2023-07-11 05:00:00	24.8		89
2023-07-11 06:00:00	24.7		91
2023-07-11 07:00:00	25.7		87
2023-07-11 08:00:00	26.7		83
2023-07-11 09:00:00	27.6		79
2023-07-11 10:00:00	27.9	0	77
2023-07-11 11:00:00	27.4	0.6	84
2023-07-11 12:00:00	27.8	0.6	80
2023-07-11 13:00:00	29	0	74
2023-07-11 14:00:00	29	0	74
2023-07-11 15:00:00	23	26.3	94
2023-07-11 16:00:00	23.7	2.7	95
2023-07-11 17:00:00	24.3	0	87
2023-07-11 18:00:00	23.8	4	94
2023-07-11 19:00:00	23.1	9.3	94
2023-07-11 20:00:00	23	2.6	96
2023-07-11 21:00:00	23	0.4	95
2023-07-11 22:00:00	23		94
2023-07-11 23:00:00	23.2		94
2023-07-12	23.2		96
2023-07-12 01:00:00	23.1		96
2023-07-12 02:00:00	23.1		97
2023-07-12 03:00:00	23.2		96
2023-07-12 04:00:00	23.3		97
2023-07-12 05:00:00	23.6		96
2023-07-12 06:00:00	23.7		96
2023-07-12 07:00:00	24.4		95
2023-07-12 08:00:00	25.6		88
2023-07-12 09:00:00	27		77
2023-07-12 10:00:00	27.1		76
2023-07-12 11:00:00	28		72
2023-07-12 12:00:00	28.9		69
2023-07-12 13:00:00	30.7		63
2023-07-12 14:00:00	31.6		58
2023-07-12 15:00:00	32		57
2023-07-12 16:00:00	31.7		59
2023-07-12 17:00:00	30.7		66
2023-07-12 18:00:00	30.4		67
2023-07-12 19:00:00	29.4		71
2023-07-12 20:00:00	27.8	0.2	84
2023-07-12 21:00:00	27.2		87
2023-07-12 22:00:00	26.9		88
2023-07-12 23:00:00	26.5		89
2023-07-13	26.1		89
2023-07-13 01:00:00	26.1		89
2023-07-13 02:00:00	26.1		90
2023-07-13 03:00:00	26		89
2023-07-13 04:00:00	25.7	0	91
2023-07-13 05:00:00	25.6	0	91
2023-07-13 06:00:00	25.7	0	91
2023-07-13 07:00:00	25.9	0	91
2023-07-13 08:00:00	26.3		87
2023-07-13 09:00:00	26.3	0.1	87
2023-07-13 10:00:00	26.7	0.4	89
2023-07-13 11:00:00	27	0.2	87
2023-07-13 12:00:00	26.8	0.7	89
2023-07-13 13:00:00	26.6	0.3	88
2023-07-13 14:00:00	26.8	0.1	85
2023-07-13 15:00:00	27.1	0	83
2023-07-13 16:00:00	27.3		82
2023-07-13 17:00:00	27.4		80
2023-07-13 18:00:00	27		84
2023-07-13 19:00:00	26.8		81
2023-07-13 20:00:00	26.8		80
2023-07-13 21:00:00	26.9		79
2023-07-13 22:00:00	27.1	0	77
2023-07-13 23:00:00	26.1	0.2	85
2023-07-14	25.9	0	85
2023-07-14 01:00:00	25.8	0	85
2023-07-14 02:00:00	26.1	0	83
2023-07-14 03:00:00	26.5	0	80
2023-07-14 04:00:00	25.6	0.4	89
2023-07-14 05:00:00	25	2.7	94
2023-07-14 06:00:00	24.8	3.6	96
2023-07-14 07:00:00	24.8	3.4	95
2023-07-14 08:00:00	24.4	4.1	94
2023-07-14 09:00:00	24.6	3.6	93
2023-07-14 10:00:00	24.4	8.4	95
2023-07-14 11:00:00	25.2	1.8	91
2023-07-14 12:00:00	27.4	0	78
2023-07-14 13:00:00	26.6	0.8	79
2023-07-14 14:00:00	25.4	1.9	90
2023-07-14 15:00:00	25.4	2.1	90
2023-07-14 16:00:00	25.7	0.8	90
2023-07-14 17:00:00	25.7	0.6	89
2023-07-14 18:00:00	25.8	0.5	87
2023-07-14 19:00:00	25.3	1.2	92
2023-07-14 20:00:00	25.3	0.8	94
2023-07-14 21:00:00	24.8	9.3	97
2023-07-14 22:00:00	24.8	1.7	96
2023-07-14 23:00:00	24.9	0	96
2023-07-15	25.4	0	90
2023-07-15 01:00:00	26.1	0	82
2023-07-15 02:00:00	26.4		78
2023-07-15 03:00:00	26.3		76
2023-07-15 04:00:00	26.7		75
2023-07-15 05:00:00	27.7		70
2023-07-15 06:00:00	28.2		66
2023-07-15 07:00:00	28.1		66
2023-07-15 08:00:00	28.5		67
2023-07-15 09:00:00	29.8		66
2023-07-15 10:00:00	29.4		66
2023-07-15 11:00:00	29.9	0	65
2023-07-15 12:00:00	28.3	0.1	79
2023-07-15 13:00:00	27.3	0.3	84
2023-07-15 14:00:00	26	5.4	94
2023-07-15 15:00:00	26.7	0.6	89
2023-07-15 16:00:00	27.6	0	85
2023-07-15 17:00:00	27.6	0	87
2023-07-15 18:00:00	27	0.4	88
2023-07-15 19:00:00	26.5	0	89
2023-07-15 20:00:00	26.2	0	92
2023-07-15 21:00:00	25.5	4.5	93
2023-07-15 22:00:00	24.6	12.1	90
2023-07-15 23:00:00	24.2	0.3	91
2023-07-16	24	0	93
2023-07-16 01:00:00	23.8	0	94
2023-07-16 02:00:00	23.5	0	94
2023-07-16 03:00:00	23.3		96
2023-07-16 04:00:00	23.2		95
2023-07-16 05:00:00	22.9		95
2023-07-16 06:00:00	22.9		97
2023-07-16 07:00:00	23.2	0	96
2023-07-16 08:00:00	23.7	0.3	94
2023-07-16 09:00:00	23.9	0.4	92
2023-07-16 10:00:00	24.5	0.1	91
2023-07-16 11:00:00	23.9	3.3	93
2023-07-16 12:00:00	24.1	0.8	91
2023-07-16 13:00:00	24.9	0	85
2023-07-16 14:00:00	26	0.2	82
2023-07-16 15:00:00	27	0	77
2023-07-16 16:00:00	27.1	0	83
2023-07-16 17:00:00	26	0.8	88
2023-07-16 18:00:00	25.3	2.3	91
2023-07-16 19:00:00	25.2	0	88
2023-07-16 20:00:00	24.8		91
2023-07-16 21:00:00	24.7		93
2023-07-16 22:00:00	24.4		94
2023-07-16 23:00:00	24.2	0	94
2023-07-17	24	1.5	96
2023-07-17 01:00:00	23.8	0	97
2023-07-17 02:00:00	23.7	1.3	98
2023-07-17 03:00:00	23.5	1.1	97
2023-07-17 04:00:00	23.2	0.3	97
2023-07-17 05:00:00	23.2	0.8	97
2023-07-17 06:00:00	23.2	2.2	98
2023-07-17 07:00:00	24	0.8	94
2023-07-17 08:00:00	26.1	0	83
2023-07-17 09:00:00	26.9	0	83
2023-07-17 10:00:00	28.4	0.2	78
2023-07-17 11:00:00	30.1		71
2023-07-17 12:00:00	30.6		68
2023-07-17 13:00:00	31.8		60
2023-07-17 14:00:00	31.9		61
2023-07-17 15:00:00	32.2		59
2023-07-17 16:00:00	32		60
2023-07-17 17:00:00	30.9	0	64
2023-07-17 18:00:00	28.4	0	82
2023-07-17 19:00:00	25.2	4.7	89
2023-07-17 20:00:00	24.7	1.7	94
2023-07-17 21:00:00	24.5	0.1	94
2023-07-17 22:00:00	24	0	95
2023-07-17 23:00:00	24	0	96
2023-07-18	24.1	0	96
2023-07-18 01:00:00	24.3	0	96
2023-07-18 02:00:00	24.2	0.1	96
2023-07-18 03:00:00	24.1	0.2	95
2023-07-18 04:00:00	24.2	0.2	96
2023-07-18 05:00:00	24.1	0.3	97
2023-07-18 06:00:00	23.8	0.5	97
2023-07-18 07:00:00	24	0.2	97
2023-07-18 08:00:00	24.1	1.1	97
2023-07-18 09:00:00	24.3	2.1	97
2023-07-18 10:00:00	24.5	1.5	97
2023-07-18 11:00:00	24.7	1.5	97
2023-07-18 12:00:00	24.5	10.3	97
2023-07-18 13:00:00	24.3	8.4	96
2023-07-18 14:00:00	23.8	13.5	97
2023-07-18 15:00:00	23.5	11.7	95
2023-07-18 16:00:00	23.6	5.6	98
2023-07-18 17:00:00	23.7	4.6	97
2023-07-18 18:00:00	23.7	3.8	98
2023-07-18 19:00:00	23.5	6.1	98
2023-07-18 20:00:00	23	1.1	97
2023-07-18 21:00:00	22.9	0.6	96
2023-07-18 22:00:00	22.9	0.3	97
2023-07-18 23:00:00	22.5	0.4	97
2023-07-19	22.4	0.1	96
2023-07-19 01:00:00	22.4		96
2023-07-19 02:00:00	22.2		97
2023-07-19 03:00:00	22.2		98
2023-07-19 04:00:00	22.2		98
2023-07-19 05:00:00	22.3		98
2023-07-19 06:00:00	22.4		98
2023-07-19 07:00:00	22.9	0.1	97
2023-07-19 08:00:00	24.3		88
2023-07-19 09:00:00	26		79
2023-07-19 10:00:00	26.2		77
2023-07-19 11:00:00	27.8		68
2023-07-19 12:00:00	28.4		66
2023-07-19 13:00:00	29.1		64
2023-07-19 14:00:00	29.8		61
2023-07-19 15:00:00	29.7		60
2023-07-19 16:00:00	29.7		62
2023-07-19 17:00:00	29.3		64
2023-07-19 18:00:00	28.5		66
2023-07-19 19:00:00	27.6		72
2023-07-19 20:00:00	25.8		76
2023-07-19 21:00:00	24.8		79
2023-07-19 22:00:00	24.5		80
2023-07-19 23:00:00	24.1		81
2023-07-20	23.9		82
2023-07-20 01:00:00	23.4		85
2023-07-20 02:00:00	23.3		86
2023-07-20 03:00:00	22.9		86
2023-07-20 04:00:00	23.1		88
2023-07-20 05:00:00	23.4		89
2023-07-20 06:00:00	23.7		88
2023-07-20 07:00:00	24.4		87
2023-07-20 08:00:00	25.5		83
2023-07-20 09:00:00	26.5		78
2023-07-20 10:00:00	28.5		68
2023-07-20 11:00:00	29.8		65
2023-07-20 12:00:00	30.5		62
2023-07-20 13:00:00	31.7		56
2023-07-20 14:00:00	32.4		54
2023-07-20 15:00:00	32.6		54
2023-07-20 16:00:00	32.3		52
2023-07-20 17:00:00	32.3		54
2023-07-20 18:00:00	31.6		56
2023-07-20 19:00:00	30.8		64
2023-07-20 20:00:00	28.8		73
2023-07-20 21:00:00	27.3		80
2023-07-20 22:00:00	26.6		82
2023-07-20 23:00:00	25.8		83
2023-07-21	25.3		85
2023-07-21 01:00:00	24.9		87
2023-07-21 02:00:00	24.8		88
2023-07-21 03:00:00	25		87
2023-07-21 04:00:00	24.6		89
2023-07-21 05:00:00	24.2		93
2023-07-21 06:00:00	24.3		91
2023-07-21 07:00:00	24.4		90
2023-07-21 08:00:00	25		88
2023-07-21 09:00:00	25.8		86
2023-07-21 10:00:00	26.8		81
2023-07-21 11:00:00	27.7		77
2023-07-21 12:00:00	29.3		74
2023-07-21 13:00:00	30.4		69
2023-07-21 14:00:00	31.3		65
2023-07-21 15:00:00	31.1		65
2023-07-21 16:00:00	29.1		65
2023-07-21 17:00:00	29.7		65
2023-07-21 18:00:00	28.7		69
2023-07-21 19:00:00	28.2		71
2023-07-21 20:00:00	27.4		69
2023-07-21 21:00:00	26.4		69
2023-07-21 22:00:00	24.8		80
2023-07-21 23:00:00	24		83
2023-07-22	23.3		87
2023-07-22 01:00:00	22.9		88
2023-07-22 02:00:00	22.4		88
2023-07-22 03:00:00	22.2		88
2023-07-22 04:00:00	22		89
2023-07-22 05:00:00	21.7		91
2023-07-22 06:00:00	21.9		90
2023-07-22 07:00:00	22.9		86
2023-07-22 08:00:00	24.2		81
2023-07-22 09:00:00	25.4		76
2023-07-22 10:00:00	26.9		67
2023-07-22 11:00:00	27.9		65
2023-07-22 12:00:00	27.2		68
2023-07-22 13:00:00	26.7	0	71
2023-07-22 14:00:00	27.7		64
2023-07-22 15:00:00	27.8		67
2023-07-22 16:00:00	27.5		68
2023-07-22 17:00:00	27.3		70
2023-07-22 18:00:00	27.2		69
2023-07-22 19:00:00	27		70
2023-07-22 20:00:00	26.3		75
2023-07-22 21:00:00	26		77
2023-07-22 22:00:00	25.7		79
2023-07-22 23:00:00	25.6		82
2023-07-23	25.3		83
2023-07-23 01:00:00	25.3		85
2023-07-23 02:00:00	25.5		84
2023-07-23 03:00:00	25.8		82
2023-07-23 04:00:00	25.9		82
2023-07-23 05:00:00	26.1		81
2023-07-23 06:00:00	26.2		80
2023-07-23 07:00:00	27.1		76
2023-07-23 08:00:00	27.7		75
2023-07-23 09:00:00	28.3		71
2023-07-23 10:00:00	28.5		73
2023-07-23 11:00:00	28.6		73
2023-07-23 12:00:00	28.6	0	73
2023-07-23 13:00:00	29.2		72
2023-07-23 14:00:00	29.6		70
2023-07-23 15:00:00	29.6	0	66
2023-07-23 16:00:00	30		67
2023-07-23 17:00:00	29.5		69
2023-07-23 18:00:00	28.6		69
2023-07-23 19:00:00	27.4	0	78
2023-07-23 20:00:00	27.5		76
2023-07-23 21:00:00	27.4		75
2023-07-23 22:00:00	27.1		77
2023-07-23 23:00:00	26.7	0	81
2023-07-24	25.7	0.1	91
2023-07-24 01:00:00	25.1	1.2	93
2023-07-24 02:00:00	25	2.6	96
2023-07-24 03:00:00	24.7	5.2	96
2023-07-24 04:00:00	24.5	3.2	96
2023-07-24 05:00:00	24.4	1.5	95
2023-07-24 06:00:00	24.4		97
2023-07-24 07:00:00	24.9	0	94
2023-07-24 08:00:00	25.9	0.4	93
2023-07-24 09:00:00	26.7	0.3	89
2023-07-24 10:00:00	27.5	0	81
2023-07-24 11:00:00	28.1	0	73
2023-07-24 12:00:00	28.5	0.1	78
2023-07-24 13:00:00	29.8	0	71
2023-07-24 14:00:00	30.1		69
2023-07-24 15:00:00	29.3	0	74
2023-07-24 16:00:00	27.8	0	73
2023-07-24 17:00:00	27.7	0	73
2023-07-24 18:00:00	27.1		78
2023-07-24 19:00:00	26.8	0	81
2023-07-24 20:00:00	26.6		83
2023-07-24 21:00:00	26.2		85
2023-07-24 22:00:00	26.2		85
2023-07-24 23:00:00	26		87
2023-07-25	25.9		86
2023-07-25 01:00:00	25.5		88
2023-07-25 02:00:00	24.9		92
2023-07-25 03:00:00	25		92
2023-07-25 04:00:00	25.1		91
2023-07-25 05:00:00	25		90
2023-07-25 06:00:00	25.1		91
2023-07-25 07:00:00	25.6		87
2023-07-25 08:00:00	27		80
2023-07-25 09:00:00	28.7		73
2023-07-25 10:00:00	29.6		67
2023-07-25 11:00:00	31.4		60
2023-07-25 12:00:00	31.4		57
2023-07-25 13:00:00	31.1	0	61
2023-07-25 14:00:00	28.6	0	74
2023-07-25 15:00:00	30.3	0	62
2023-07-25 16:00:00	30.8	0	63
2023-07-25 17:00:00	28.1	0	71
2023-07-25 18:00:00	27.2	0	77
2023-07-25 19:00:00	27.3		77
2023-07-25 20:00:00	26.3		82
2023-07-25 21:00:00	26		82
2023-07-25 22:00:00	25.5		88
2023-07-25 23:00:00	25.3		87
2023-07-26	24.6		91
2023-07-26 01:00:00	24.4		91
2023-07-26 02:00:00	24.5		91
2023-07-26 03:00:00	24.4		91
2023-07-26 04:00:00	24.4		91
2023-07-26 05:00:00	24.4		91
2023-07-26 06:00:00	24.5		91
2023-07-26 07:00:00	25.5		88
2023-07-26 08:00:00	25.9		86
2023-07-26 09:00:00	26.9	0	84
2023-07-26 10:00:00	28.1		76
2023-07-26 11:00:00	29.3		72
2023-07-26 12:00:00	30.4		65
2023-07-26 13:00:00	31.5		59
2023-07-26 14:00:00	31.7		58
2023-07-26 15:00:00	32.7		57
2023-07-26 16:00:00	32		63
2023-07-26 17:00:00	31.3		66
2023-07-26 18:00:00	29.8		64
2023-07-26 19:00:00	28.2		72
2023-07-26 20:00:00	25.5	0	79
2023-07-26 21:00:00	24.9	0	83
2023-07-26 22:00:00	24.4	0	89
2023-07-26 23:00:00	24.1	0	90
2023-07-27	23.9		91
2023-07-27 01:00:00	23.4		93
2023-07-27 02:00:00	23.3		92
2023-07-27 03:00:00	23		92
2023-07-27 04:00:00	22.8		92
2023-07-27 05:00:00	22.9		93
2023-07-27 06:00:00	22.9		94
2023-07-27 07:00:00	23.7		91
2023-07-27 08:00:00	25.7		82
2023-07-27 09:00:00	27		78
2023-07-27 10:00:00	28.3		73
2023-07-27 11:00:00	29.6		68
2023-07-27 12:00:00	30.6		65
2023-07-27 13:00:00	32.1		61
2023-07-27 14:00:00	32.8		56
2023-07-27 15:00:00	32.2	0	59
2023-07-27 16:00:00	32		60
2023-07-27 17:00:00	32.2		57
2023-07-27 18:00:00	31.8		60
2023-07-27 19:00:00	30.8		65
2023-07-27 20:00:00	29.7		72
2023-07-27 21:00:00	28.8		76
2023-07-27 22:00:00	28.1		78
2023-07-27 23:00:00	27.6		81
2023-07-28	26.9		84
2023-07-28 01:00:00	26.6		85
2023-07-28 02:00:00	25.9		90
2023-07-28 03:00:00	25.4		90
2023-07-28 04:00:00	25.2		89
2023-07-28 05:00:00	24.8		91
2023-07-28 06:00:00	24.7		92
2023-07-28 07:00:00	26.1		86
2023-07-28 08:00:00	27.9		78
2023-07-28 09:00:00	29.3		72
2023-07-28 10:00:00	30.5		66
2023-07-28 11:00:00	31.1		63
2023-07-28 12:00:00	32.3		58
2023-07-28 13:00:00	32.9		55
2023-07-28 14:00:00	33.1		55
2023-07-28 15:00:00	32.8		57
2023-07-28 16:00:00	34.3		51
2023-07-28 17:00:00	33.3		55
2023-07-28 18:00:00	33.5		54
2023-07-28 19:00:00	32.7		57
2023-07-28 20:00:00	31.4		60
2023-07-28 21:00:00	29.6		70
2023-07-28 22:00:00	28.8		73
2023-07-28 23:00:00	27.9		78
2023-07-29	27.4		79
2023-07-29 01:00:00	27.1		81
2023-07-29 02:00:00	26.4		83
2023-07-29 03:00:00	26		85
2023-07-29 04:00:00	25.6		88
2023-07-29 05:00:00	25.1		92
2023-07-29 06:00:00	25		93
2023-07-29 07:00:00	26.7		83
2023-07-29 08:00:00	28.6		76
2023-07-29 09:00:00	29.9		69
2023-07-29 10:00:00	31.3		63
2023-07-29 11:00:00	32.3		58
2023-07-29 12:00:00	33.5		53
2023-07-29 13:00:00	34.3		46
2023-07-29 14:00:00	34.5		45
2023-07-29 15:00:00	34.7		37
2023-07-29 16:00:00	34.5		39
2023-07-29 17:00:00	34.1		42
2023-07-29 18:00:00	33.6		48
2023-07-29 19:00:00	33.7		52
2023-07-29 20:00:00	31		61
2023-07-29 21:00:00	29.8		65
2023-07-29 22:00:00	29.4		67
2023-07-29 23:00:00	28.6		69
2023-07-30	28		74
2023-07-30 01:00:00	27.4		76
2023-07-30 02:00:00	26.9		77
2023-07-30 03:00:00	26.4		80
2023-07-30 04:00:00	25.7		80
2023-07-30 05:00:00	25.4		81
2023-07-30 06:00:00	25.1		84
2023-07-30 07:00:00	26.6		81
2023-07-30 08:00:00	28.1		74
2023-07-30 09:00:00	28.8		72
2023-07-30 10:00:00	30.8		61
2023-07-30 11:00:00	32.1		52
2023-07-30 12:00:00	33.1		51
2023-07-30 13:00:00	33.7		52
2023-07-30 14:00:00	33.5		48
2023-07-30 15:00:00	34.8		45
2023-07-30 16:00:00	34		44
2023-07-30 17:00:00	33.6		50
2023-07-30 18:00:00	32.9		53
2023-07-30 19:00:00	31.7		56
2023-07-30 20:00:00	30.9		59
2023-07-30 21:00:00	29.9		63
2023-07-30 22:00:00	29.1		66
2023-07-30 23:00:00	28.5		68
2023-07-31	27.2		75
2023-07-31 01:00:00	26.6		78
2023-07-31 02:00:00	26.2		80
2023-07-31 03:00:00	25.8		80
2023-07-31 04:00:00	25.7		81
2023-07-31 05:00:00	25		85
2023-07-31 06:00:00	24.7		86
2023-07-31 07:00:00	26.2		78
2023-07-31 08:00:00	28.4		70
2023-07-31 09:00:00	30		65
2023-07-31 10:00:00	30.9		62
2023-07-31 11:00:00	32		59
2023-07-31 12:00:00	32.6		53
2023-07-31 13:00:00	33.7		49
2023-07-31 14:00:00	34.3		47
2023-07-31 15:00:00	34.3		48
2023-07-31 16:00:00	34		45
2023-07-31 17:00:00	33.7		45
2023-07-31 18:00:00	32.6		54
2023-07-31 19:00:00	31.3		61
2023-07-31 20:00:00	29.9		68
2023-07-31 21:00:00	29.1		70
2023-07-31 22:00:00	28.5		71
2023-07-31 23:00:00	28.3		71
2023-08-01	27.9		71
2023-08-01 01:00:00	27.3		75
2023-08-01 02:00:00	26.7		82
2023-08-01 03:00:00	26.2		83
2023-08-01 04:00:00	25.6		85
2023-08-01 05:00:00	25.2		86
2023-08-01 06:00:00	24.9		87
2023-08-01 07:00:00	26		82
2023-08-01 08:00:00	27.2		76
2023-08-01 09:00:00	29.1		66
2023-08-01 10:00:00	30.8		60
2023-08-01 11:00:00	31.9		53
2023-08-01 12:00:00	32.6		49
2023-08-01 13:00:00	33.8		47
2023-08-01 14:00:00	34		47
2023-08-01 15:00:00	34		48
2023-08-01 16:00:00	34.2		48
2023-08-01 17:00:00	33.8		51
2023-08-01 18:00:00	33.1		51
2023-08-01 19:00:00	32.7		54
2023-08-01 20:00:00	31.2		57
2023-08-01 21:00:00	30.3		59
2023-08-01 22:00:00	29.2		63
2023-08-01 23:00:00	28.4		68
2023-08-02	27.3		75
2023-08-02 01:00:00	26.6		78
2023-08-02 02:00:00	26		81
2023-08-02 03:00:00	25.4		82
2023-08-02 04:00:00	24.6		86
2023-08-02 05:00:00	24.2		86
2023-08-02 06:00:00	24		87
2023-08-02 07:00:00	25.4		81
2023-08-02 08:00:00	26.7		77
2023-08-02 09:00:00	28.7		66
2023-08-02 10:00:00	30.3		59
2023-08-02 11:00:00	32		55
2023-08-02 12:00:00	32.9		52
2023-08-02 13:00:00	33.8		50
2023-08-02 14:00:00	34.1		49
2023-08-02 15:00:00	34.4		46
2023-08-02 16:00:00	34.5		46
2023-08-02 17:00:00	33.9		53
2023-08-02 18:00:00	33.6		54
2023-08-02 19:00:00	32.7		56
2023-08-02 20:00:00	32		55
2023-08-02 21:00:00	31.2		57
2023-08-02 22:00:00	30.8		63
2023-08-02 23:00:00	30		66
2023-08-03	29.5		69
2023-08-03 01:00:00	28.9		72
2023-08-03 02:00:00	28.9		71
2023-08-03 03:00:00	28.3		73
2023-08-03 04:00:00	27.9		75
2023-08-03 05:00:00	27		79
2023-08-03 06:00:00	27		79
2023-08-03 07:00:00	28.1		75
2023-08-03 08:00:00	29.5		67
2023-08-03 09:00:00	30.5		66
2023-08-03 10:00:00	32.7		58
2023-08-03 11:00:00	33.9		50
2023-08-03 12:00:00	34.8		47
2023-08-03 13:00:00	35.9		40
2023-08-03 14:00:00	36.9		39
2023-08-03 15:00:00	37.6		40
2023-08-03 16:00:00	35.4		44
2023-08-03 17:00:00	36.2		43
2023-08-03 18:00:00	34		53
2023-08-03 19:00:00	33		55
2023-08-03 20:00:00	31.8		61
2023-08-03 21:00:00	30.9		65
2023-08-03 22:00:00	30.6		66
2023-08-03 23:00:00	29.9		69
2023-08-04	29		74
2023-08-04 01:00:00	28		75
2023-08-04 02:00:00	27.8		77
2023-08-04 03:00:00	27.2		79
2023-08-04 04:00:00	26.4		83
2023-08-04 05:00:00	26.1		82
2023-08-04 06:00:00	26.3		83
2023-08-04 07:00:00	28		74
2023-08-04 08:00:00	29.2		70
2023-08-04 09:00:00	29.3		69
2023-08-04 10:00:00	31.9		62
2023-08-04 11:00:00	32.1		60
2023-08-04 12:00:00	33		56
2023-08-04 13:00:00	32.9		56
2023-08-04 14:00:00	33.9		52
2023-08-04 15:00:00	34.1		51
2023-08-04 16:00:00	33.9		53
2023-08-04 17:00:00	33.9		51
2023-08-04 18:00:00	34.3		50
2023-08-04 19:00:00	33.6		54
2023-08-04 20:00:00	32.2		59
2023-08-04 21:00:00	30.9		66
2023-08-04 22:00:00	30		69
2023-08-04 23:00:00	29.1		72
2023-08-05	28.7		74
2023-08-05 01:00:00	27.9		77
2023-08-05 02:00:00	27.3		80
2023-08-05 03:00:00	26.9		82
2023-08-05 04:00:00	26.3		82
2023-08-05 05:00:00	25.9		86
2023-08-05 06:00:00	25.8		86
2023-08-05 07:00:00	28		76
2023-08-05 08:00:00	30.1		69
2023-08-05 09:00:00	31		63
2023-08-05 10:00:00	32.5		60
2023-08-05 11:00:00	34.1		57
2023-08-05 12:00:00	35		53
2023-08-05 13:00:00	35.6		48
2023-08-05 14:00:00	35.4		49
2023-08-05 15:00:00	36.4		44
2023-08-05 16:00:00	36.4		45
2023-08-05 17:00:00	36.1		44
2023-08-05 18:00:00	35.8		45
2023-08-05 19:00:00	34.9		49
2023-08-05 20:00:00	32.5		63
2023-08-05 21:00:00	31.6		67
2023-08-05 22:00:00	30.7		70
2023-08-05 23:00:00	30.2		72
2023-08-06	29.7		74
2023-08-06 01:00:00	29.3		74
2023-08-06 02:00:00	28.8		76
2023-08-06 03:00:00	28.2		79
2023-08-06 04:00:00	27.4		83
2023-08-06 05:00:00	26.7		86
2023-08-06 06:00:00	26.5		86
2023-08-06 07:00:00	27.7		79
2023-08-06 08:00:00	28.8		75
2023-08-06 09:00:00	30.9		65
2023-08-06 10:00:00	32.3		59
2023-08-06 11:00:00	33.4		54
2023-08-06 12:00:00	33.6		54
2023-08-06 13:00:00	33.8		52
2023-08-06 14:00:00	34.5		52
2023-08-06 15:00:00	35.4		50
2023-08-06 16:00:00	34.4		52
2023-08-06 17:00:00	33.8		57
2023-08-06 18:00:00	32.6		57
2023-08-06 19:00:00	30.8		64
2023-08-06 20:00:00	29.6		68
2023-08-06 21:00:00	28.8		70
2023-08-06 22:00:00	28		76
2023-08-06 23:00:00	27.4		79
2023-08-07	27.1		79
2023-08-07 01:00:00	26.9		80
2023-08-07 02:00:00	26.5		82
2023-08-07 03:00:00	26.4		83
2023-08-07 04:00:00	26.3		84
2023-08-07 05:00:00	26.5		82
2023-08-07 06:00:00	26.7		82
2023-08-07 07:00:00	27.7		77
2023-08-07 08:00:00	29.9		70
2023-08-07 09:00:00	31.2		63
2023-08-07 10:00:00	31.4		63
2023-08-07 11:00:00	32.8		57
2023-08-07 12:00:00	33.1		55
2023-08-07 13:00:00	33.8		54
2023-08-07 14:00:00	34.1		53
2023-08-07 15:00:00	33.1		54
2023-08-07 16:00:00	33.2		56
2023-08-07 17:00:00	32.3		59
2023-08-07 18:00:00	30.9		65
2023-08-07 19:00:00	29.4		69
2023-08-07 20:00:00	28.5		72
2023-08-07 21:00:00	27.9		75
2023-08-07 22:00:00	27.5		77
2023-08-07 23:00:00	27.2		79
2023-08-08	27		80
2023-08-08 01:00:00	26.7		79
2023-08-08 02:00:00	26.3		80
2023-08-08 03:00:00	26.2		81
2023-08-08 04:00:00	25.8		82
2023-08-08 05:00:00	25.6		84
2023-08-08 06:00:00	25.9		83
2023-08-08 07:00:00	26.8		81
2023-08-08 08:00:00	27.5		77
2023-08-08 09:00:00	28.6		72
2023-08-08 10:00:00	28.8		71
2023-08-08 11:00:00	30.2		67
2023-08-08 12:00:00	31.5		64
2023-08-08 13:00:00	32.2		61
2023-08-08 14:00:00	32.7		60
2023-08-08 15:00:00	32.3		60
2023-08-08 16:00:00	32		59
2023-08-08 17:00:00	31.2		62
2023-08-08 18:00:00	29.6		68
2023-08-08 19:00:00	28.7		72
2023-08-08 20:00:00	27.4		76
2023-08-08 21:00:00	26.9		77
2023-08-08 22:00:00	27		77
2023-08-08 23:00:00	26.5		78
2023-08-09	26.5		77
2023-08-09 01:00:00	26.3		76
2023-08-09 02:00:00	26.1		77
2023-08-09 03:00:00	25.8		79
2023-08-09 04:00:00	26		79
2023-08-09 05:00:00	26.2		78
2023-08-09 06:00:00	26		79
2023-08-09 07:00:00	26		78
2023-08-09 08:00:00	26.3		77
2023-08-09 09:00:00	26.6	0	78
2023-08-09 10:00:00	26.5	0	80
2023-08-09 11:00:00	25.8	0	86
2023-08-09 12:00:00	25	0.7	93
2023-08-09 13:00:00	24.9	3.1	95
2023-08-09 14:00:00	24.9	5.7	96
2023-08-09 15:00:00	25.1	6.3	97
2023-08-09 16:00:00	25.8	2.9	95
2023-08-09 17:00:00	25.1	6.3	95
2023-08-09 18:00:00	25.1	3.3	95
2023-08-09 19:00:00	24.9	0.4	95
2023-08-09 20:00:00	24.9	0.5	95
2023-08-09 21:00:00	24.8	3.5	96
2023-08-09 22:00:00	24.6	3	96
2023-08-09 23:00:00	24.7	1.1	97
2023-08-10	24.8	4.2	98
2023-08-10 01:00:00	24.8	13.2	97
2023-08-10 02:00:00	24.9	4.2	97
2023-08-10 03:00:00	26.3	7.2	84
2023-08-10 04:00:00	26	1.1	83
2023-08-10 05:00:00	24.4	1.8	94
2023-08-10 06:00:00	24	7.8	97
2023-08-10 07:00:00	24.6	3.3	93
2023-08-10 08:00:00	25.2	4.4	87
2023-08-10 09:00:00	25.4	12.4	89
2023-08-10 10:00:00	25.5	6.1	91
2023-08-10 11:00:00	26.4	10	89
2023-08-10 12:00:00	25.8	3.4	91
2023-08-10 13:00:00	24.7	10.5	91
2023-08-10 14:00:00	22.8	5.7	93
2023-08-10 15:00:00	24.2	2.3	87
2023-08-10 16:00:00	24.9		81
2023-08-10 17:00:00	24.4		81
2023-08-10 18:00:00	25.1		74
2023-08-10 19:00:00	25.7		69
2023-08-10 20:00:00	25		72
2023-08-10 21:00:00	25.2		72
2023-08-10 22:00:00	25		73
2023-08-10 23:00:00	25.2		72
2023-08-11	24.7		74
2023-08-11 01:00:00	25		72
2023-08-11 02:00:00	24.1		77
2023-08-11 03:00:00	23.2		84
2023-08-11 04:00:00	22.7		86
2023-08-11 05:00:00	22.8		87
2023-08-11 06:00:00	22.3		89
2023-08-11 07:00:00	24		84
2023-08-11 08:00:00	26.3		74
2023-08-11 09:00:00	28		66
2023-08-11 10:00:00	29		61
2023-08-11 11:00:00	29.6		59
2023-08-11 12:00:00	30.4		56
2023-08-11 13:00:00	31.7		50
2023-08-11 14:00:00	32.3		49
2023-08-11 15:00:00	31.7		51
2023-08-11 16:00:00	31.7		55
2023-08-11 17:00:00	31.3		52
2023-08-11 18:00:00	31.1		51
2023-08-11 19:00:00	29		59
2023-08-11 20:00:00	27.9		62
2023-08-11 21:00:00	27.4		64
2023-08-11 22:00:00	26.7		68
2023-08-11 23:00:00	26.1		71
2023-08-12	25.9		73
2023-08-12 01:00:00	25.5		75
2023-08-12 02:00:00	25		79
2023-08-12 03:00:00	24.7		81
2023-08-12 04:00:00	24.9		80
2023-08-12 05:00:00	24.5		83
2023-08-12 06:00:00	24		86
2023-08-12 07:00:00	23.9		85
2023-08-12 08:00:00	26.2		75
2023-08-12 09:00:00	27.1		75
2023-08-12 10:00:00	27.9		72
2023-08-12 11:00:00	29.2		64
2023-08-12 12:00:00	30.2		60
2023-08-12 13:00:00	30.6		56
2023-08-12 14:00:00	31		55
2023-08-12 15:00:00	30.8		56
2023-08-12 16:00:00	29.8		60
2023-08-12 17:00:00	29.4		57
2023-08-12 18:00:00	29.4		57
2023-08-12 19:00:00	29.3		53
2023-08-12 20:00:00	27		73
2023-08-12 21:00:00	26.2		73
2023-08-12 22:00:00	25.4		79
2023-08-12 23:00:00	25		81
